# Supplementary material for: Tissue-specific transcriptome responses to Fusarium head blight and Fusarium root rot
Source: Front Plant Sci. 2022 Oct 24;13:1025161. doi: 10.3389/fpls.2022.1025161 (PMC9637937; doi:10.3389/fpls.2022.1025161)
Supplement: Supplementary file 1 [file DataSheet_1.xlsx]

## Sheet: S1 Bd qPCR Primers
Table S1: Primers used for time-course B. distachyon genes. Primer pairs were designed on Primer 3 (Kõressaar et al., 2018, Untergasser et al., 2012, Koressaar and Remm, 2007) unless otherwise stated: * From (Hong et al., 2008). ** From (Kakei et al., 2015). † Predicted as this geneID on (Ensembl Genomes database (Howe et al., 2020)). Abbreviation: HK (Housekeeping), F (Forward primer), R (Revers…
Gene function	Gene name	Gene ID	Gene ID in Figures	Primer Pair (F/R)	Tm (°C)	Product size (bp)
Bd3-1 HK gene	GAPDH*	DV482924	GAPDH	- TTGCTCTCCAGAGCGATGAC - /	50-60	236
		Bradi3g14120 †		- CTCCACGACATAATCGGCAC -
SA/JA	PR1**	Bradi1g57590	PR1	- CGAGAAGAAGAACTACCACCATGAC - /
				- ACACCCGATGGCAGTCGA -
SA	NPR4	Bradi2g54340	NPR4	- ATGGAGTTGCGGTTGTTGTC - /	59.05	82
				- GCCAGTGATGTGAACAGAGC -	59.2
SA	AtMES1**	Bradi2g52110	MES1	- AGCTGCCTATTTCCATGCTGTT - /
				- ATCGAACCCACTCGCATCA -
SA	WRKY45_1	Bradi2g30695	WRKY	- CACAAGTACGACCAGCAGTG - /	58.86	96
				- GCCGATGTATGTCACCCTGA -	59.54
JA	JAZ	Bradi4g31240	JAZ	- CGGCAGCTGACCATCTTTTA - /	58.26	164
				- CTCTGTGCAGGTTGGGGC -	60.67
JA	LOX2	Bradi3g39980	LOX2	- CCATCGATAAGAGCACACGT - /	57.79	185
				- GAGGAGGAAGCAAGGACATG -	57.96
Auxin	Aux/IAA	Bradi1g09090	AUXIA	- CCACCAGTCCGATCGTACC - /	59.56	80
				- TCCTTCTCGGCTTCCTCTTC -	58.81
Auxin	GH3-2	Bradi2g50840	GH3	- GTCCCCGTGGTCACCTAC - /	59.02	88
				- TTGGGTGGGAGGAGATGATG -	58.78
CK	LOG1	Bradi2g42190	LOG1	- CATCGACCTGGTCTACGGAG - /	59.34	98
				- CAATCACATGGCGTCCTCC -	58.6
CK	A-type RR 9	Bradi4g43090	ARR9	- CAACAGCTGTAACCCCACAA - /	58.31	80
				- TGTTGTTTGCAGAGTCGGTG -	58.99
Don Detox/resistance	CYP450	Bradi2g44150	CYP450	- GCCCGTATTGTTCATCCACC - /	58.98	103
				- ATTCTTGGACGCCTTGGAGA -	59.02
Bd ROS Burst	Oxalate Oxidase	Bradi1g11930	OXA	- ATCGTCTTTGTTCCGCTCAC - /	58.57	118
				- AGGCGAACTTGGACTTGAGA -	58.95
ABC transporter (ATPase transporter)	ABC transporter	Bradi2g43120	ABC	- CGTGCCGGTTAAGGACTTTG - /	59.48	96
				- CTCTTGCTCTTGTCGAACGG -	58.94

## Sheet: S2 Bd qPCR data
Table S2: ΔΔCt values for B. distachyon gene time-course experiment inlcuding respective ± SE.
Figure	Gene	Condition	Time point (dpi)	ΔΔCt	SE
6A	PR1	FHB	3	-5.72338	1.09549
6A	PR1	FHB	5	-2.00126	2.54447
6A	PR1	FHB	7	-4.89103	3.07842
6A	PR1	FRR	1	-0.935871	2.17646
6A	PR1	FRR	3	-5.73388	1.74141
6A	PR1	FRR	5	-2.67607	1.47674
6B	WRKY45	FHB	3	0.0455015	1.09975
6B	WRKY45	FHB	5	1.27286	1.6969
6B	WRKY45	FHB	7	1.094	2.69784
6B	WRKY45	FRR	1	0.241189	1.09288
6B	WRKY45	FRR	3	2.95842	1.78445
6B	WRKY45	FRR	5	4.5874	1.58213
6C	MES1	FHB	3	0.0628517	1.33094
6C	MES1	FHB	5	0.766988	2.49413
6C	MES1	FHB	7	-0.444731	2.53828
6C	MES1	FRR	1	2.07138	1.31484
6C	MES1	FRR	3	4.36421	1.35462
6C	MES1	FRR	5	4.21123	1.12803
6D	NPR4	FHB	3	-1.45108	1.25889
6D	NPR4	FHB	5	0.523047	2.42712
6D	NPR4	FHB	7	-0.914907	2.67579
6D	NPR4	FRR	1	-1.31001	1.12234
6D	NPR4	FRR	3	-2.85955	1.00594
6D	NPR4	FRR	5	-1.2259	1.01856
6E	AUX/IAA	FHB	3	1.19732	1.1433
6E	AUX/IAA	FHB	5	0.303897	1.97052
6E	AUX/IAA	FHB	7	0.145852	2.62139
6E	AUX/IAA	FRR	1	2.40986	1.10237
6E	AUX/IAA	FRR	3	3.15184	2.22874
6E	AUX/IAA	FRR	5	4.60748	1.73915
6F	GH3	FHB	3	-3.13897	1.16847
6F	GH3	FHB	5	-2.85971	2.40667
6F	GH3	FHB	7	-1.9244	2.59267
6F	GH3	FRR	1	-1.02321	0.947736
6F	GH3	FRR	3	-2.49735	1.67206
6F	GH3	FRR	5	-1.88478	1.32042
6H	ARR9	FHB	3	0.739368	0.865736
6H	ARR9	FHB	5	0.758346	2.11948
6H	ARR9	FHB	7	-0.0707931	2.51858
6H	ARR9	FRR	1	1.27104	0.823342
6H	ARR9	FRR	3	1.87021	1.22909
6H	ARR9	FRR	5	2.19083	0.628933
6I	CYP450	FHB	3	-3.28695	1.16456
6I	CYP450	FHB	5	-2.42714	2.02576
6I	CYP450	FHB	7	-3.68173	3.28368
6I	CYP450	FRR	1	-1.71491	1.65606
6I	CYP450	FRR	3	-4.17116	1.42806
6I	CYP450	FRR	5	-2.15945	1.46871
6J	OXA	FHB	3	-4.9609	1.3464
6J	OXA	FHB	5	-2.96662	2.66639
6J	OXA	FHB	7	-1.70901	2.55474
6J	OXA	FRR	1	-0.56894	1.73866
6J	OXA	FRR	3	-2.6389	1.88249
6J	OXA	FRR	5	-1.49048	1.55064
6K	ABC	FHB	3	-5.95343	1.0751
6K	ABC	FHB	5	-2.70477	2.15433
6K	ABC	FHB	7	-1.80917	2.54821
6K	ABC	FRR	1	-4.29718	2.38086
6K	ABC	FRR	3	-8.73933	1.45881
6K	ABC	FRR	5	-8.635	1.57347
6L	LOX2	FHB	3	-7.2753	1.71645
6L	LOX2	FHB	5	-1.70654	2.30871
6L	LOX2	FHB	7	-0.25871	2.4775
6L	LOX2	FRR	1	-3.91547	3.23818
6L	LOX2	FRR	3	-10.9437	2.87092
6L	LOX2	FRR	5	-6.98036	3.28667
6M	JAZ	FHB	3	-2.81446	1.32864
6M	JAZ	FHB	5	-0.0884571	2.28071
6M	JAZ	FHB	7	-0.471348	2.87191
6M	JAZ	FRR	1	1.37512	1.01121
6M	JAZ	FRR	3	-3.005	1.04893
6M	JAZ	FRR	5	-2.09701	0.74158

## Sheet: S3 Bd RNA-seq data ungrouped
Table S3: B. distachyon RNA-seq complete dataset. Gene counts is the average between three biological replicates.
Bd Gene ID	FHB Log-fold change	Gene Count Mock Control	Gene Count Infected	Standard Error	Wald-statistic	p-value	p-adj		Bd Gene ID	FRR Log-fold change	Gene Count Mock Control	Gene Count Infected	Standard Error	Wald-statistic	p-value	p-adj
Bradi3g10037	8.48094	15.0622	6231.32	0.275056	30.8335	9.33308e-209	2.74598e-204		Bradi2g51170	-6.53237	50085.1	515.262	0.151688	-43.0644	0	0
Bradi2g12204	4.39176	482.953	10364	0.157114	27.9527	6.10634e-172	5.98869e-168		Bradi2g51120	-6.31025	47651.6	558.584	0.187044	-33.7366	1.68002e-249	2.30204e-245
Bradi3g18330	9.41215	6.85003	5978.92	0.336649	27.9584	5.21804e-172	5.98869e-168		Bradi3g39780	-6.01261	20583.3	299.324	0.179427	-33.51	3.45113e-246	3.15261e-242
Bradi1g69710	6.43935	1153.85	107540	0.230454	27.942	8.23827e-172	6.05966e-168		Bradi1g17877	-8.31229	11697.8	30.4868	0.256977	-32.3465	1.55508e-229	1.06542e-225
Bradi5g18030	4.89917	139.321	4300.85	0.182931	26.7815	5.31286e-158	3.1263e-154		Bradi1g75430	-5.98227	5407.49	79.9277	0.188214	-31.7844	1.06437e-221	5.83382e-218
Bradi2g14590	6.08567	432.514	31389.9	0.228746	26.6045	6.02423e-156	2.95408e-152		Bradi4g11997	-8.66391	6380.85	12.5093	0.27906	-31.0467	1.26241e-211	5.76606e-208
Bradi1g44680	5.91163	171.363	11079.8	0.240016	24.6302	6.00625e-134	2.52451e-130		Bradi1g64880	-8.40432	5830.01	13.6829	0.278911	-30.1326	1.81225e-199	7.09496e-196
Bradi2g42260	5.64707	875.137	46700.2	0.231168	24.4284	8.53605e-132	3.13934e-128		Bradi1g24230	-4.53851	12186.8	504.539	0.16274	-27.8882	3.71031e-171	1.27101e-167
Bradi3g37980	6.32478	603.039	52946.5	0.261546	24.1823	3.41586e-129	1.11668e-125		Bradi3g27820	-7.34261	3580.75	18.3622	0.263863	-27.8274	2.02308e-170	6.16027e-167
Bradi1g15695	7.23565	87.1332	15099	0.299816	24.1337	1.1086e-128	3.26172e-125		Bradi2g46120	-3.78485	28046	1986.23	0.141202	-26.8045	2.86571e-158	7.85348e-155
Bradi4g40490	5.18348	127.299	4863.09	0.215344	24.0707	5.07004e-128	1.3561e-124		Bradi3g32950	-8.3693	23575.3	53.2537	0.314513	-26.6104	5.1476e-156	1.28246e-152
Bradi2g46345	5.1222	201.378	7367.17	0.21449	23.8809	4.84259e-126	1.18732e-122		Bradi3g03370	-4.25785	5520.31	278.23	0.160993	-26.4475	3.8997e-154	8.90594e-151
Bradi5g10720	6.26248	17.2478	1448.05	0.26669	23.4823	6.18776e-122	1.40043e-118		Bradi1g61550	-6.08822	4262.13	56.0011	0.231549	-26.2934	2.27887e-152	4.80403e-149
Bradi1g49805	6.80038	25.4769	3231.76	0.296772	22.9145	3.33039e-116	6.99904e-113		Bradi1g78350	-3.96296	20562.1	1276.11	0.159703	-24.8145	6.25616e-136	1.22464e-132
Bradi1g20240	6.76884	265.026	32929.6	0.300667	22.5128	3.11027e-112	6.10069e-109		Bradi1g10725	9.00827	8.3416	6898.73	0.364821	24.6923	1.29383e-134	2.36383e-131
Bradi1g20260	4.1988	1372.72	25999.7	0.188589	22.2643	8.20012e-110	1.5079e-106		Bradi3g11290	-6.71161	2947.07	23.5742	0.276192	-24.3005	1.93577e-130	3.3156e-127
Bradi2g57370	5.49389	69.1735	3350.32	0.249332	22.0344	1.34818e-107	2.3333e-104		Bradi2g20850	-6.16996	10665.9	129.705	0.254031	-24.2882	2.61439e-130	4.21456e-127
Bradi1g45880	4.95952	185.885	6109.95	0.227837	21.7679	4.67837e-105	7.64705e-102		Bradi1g38780	-3.22008	6722.66	708.103	0.134167	-24.0005	2.74521e-127	4.17958e-124
Bradi3g31820	4.55896	699.782	17191.6	0.209507	21.7604	5.50661e-105	8.52714e-102		Bradi5g14450	-4.48783	4532.68	191.844	0.188331	-23.8294	1.65473e-125	2.38672e-122
Bradi1g57657	6.4009	18.2357	1745.52	0.296564	21.5835	2.56563e-103	3.7743e-100		Bradi1g51554	-7.37509	2728.27	12.8125	0.310462	-23.7552	9.70564e-125	1.32991e-121
Bradi2g06775	3.88863	383.241	5824.04	0.180525	21.5406	6.48177e-103	9.08127e-100		Bradi4g11960	-8.05442	2672.83	7.07536	0.339513	-23.7235	2.06522e-124	2.69511e-121
Bradi3g22880	5.45014	434.69	20450.8	0.253314	21.5153	1.11838e-102	1.49568e-99		Bradi4g16440	-4.70832	3453.97	124.191	0.199471	-23.604	3.5096e-123	4.37185e-120
Bradi5g26160	6.63726	177.01	20240.5	0.31152	21.306	9.98018e-101	1.27668e-97		Bradi3g11140	-6.36017	6376.34	66.2416	0.270388	-23.5223	2.40986e-122	2.8714e-119
Bradi2g61030	7.59687	40.207	9664.22	0.359095	21.1556	2.45084e-99	3.00452e-96		Bradi3g28417	-6.28373	3319.31	36.5682	0.267946	-23.4515	1.27555e-121	1.45652e-118
Bradi1g57670	7.42939	9.8121	2061.71	0.351596	21.1305	4.17075e-99	4.90848e-96		Bradi1g34727	9.09328	3.78459	4001.68	0.392336	23.1773	7.72299e-119	8.46594e-116
Bradi1g37000	4.7604	113.434	3233.85	0.226181	21.0468	2.44529e-98	2.76713e-95		Bradi3g27450	-6.65495	1994.96	15.9899	0.294861	-22.5698	8.59179e-113	9.05607e-110
Bradi2g12540	5.69154	138.567	7835.04	0.271294	20.9792	1.01607e-97	1.10721e-94		Bradi3g20030	-5.79672	1832.1	29.0098	0.257794	-22.4858	5.71295e-112	5.79865e-109
Bradi2g17520	5.18015	27.9615	1085.63	0.250548	20.6753	5.7852e-95	6.07901e-92		Bradi3g20960	-6.19715	5312.39	61.6324	0.277459	-22.3353	1.67663e-110	1.641e-107
Bradi3g31727	5.36459	511.016	22714.9	0.259647	20.6611	7.76456e-95	7.87755e-92		Bradi1g20020	-4.70908	25839.3	922.093	0.210998	-22.3182	2.46254e-110	2.3271e-107
Bradi1g32160	4.09894	304.177	5389.4	0.199571	20.5387	9.7094e-94	9.52233e-91		Bradi2g10960	-3.68854	2719.26	204.068	0.168793	-21.8524	7.38024e-106	6.74185e-103
Bradi1g74760	4.58774	1383.9	34902.8	0.223606	20.5171	1.51601e-93	1.43884e-90		Bradi3g57440	-5.14952	1633.29	41.9214	0.236004	-21.8196	1.51113e-105	1.33589e-102
Bradi4g30840	5.71118	36.3067	2090.91	0.278549	20.5033	2.01013e-93	1.84819e-90		Bradi3g27460	-7.00219	1992.15	11.7557	0.324017	-21.6106	1.42891e-103	1.22372e-100
Bradi4g39330	5.48255	596.213	28952.3	0.267764	20.4753	3.57761e-93	3.18971e-90		Bradi1g59520	-7.87858	9576.56	27.5738	0.364932	-21.5892	2.26996e-103	1.8851e-100
Bradi1g25697	5.04312	326.752	11505.2	0.249235	20.2344	4.87915e-91	4.22219e-88		Bradi1g42294	-5.19467	1962.83	48.5279	0.241132	-21.5428	6.18184e-103	4.98275e-100
Bradi2g53760	6.24303	496.901	42777.8	0.30929	20.185	1.32497e-90	1.11381e-87		Bradi2g51688	-4.55043	3576.72	142.839	0.213088	-21.3547	3.52396e-101	2.75926e-98
Bradi2g01120	4.37166	222.405	4805.74	0.216722	20.1717	1.7352e-90	1.41814e-87		Bradi1g19720	-4.7623	6074.3	206.437	0.224033	-21.2572	2.82983e-100	2.15421e-97
Bradi1g63700	5.2647	486.068	20152.8	0.261063	20.1664	1.93147e-90	1.53588e-87		Bradi2g57740	-3.50996	4060.99	345.379	0.167237	-20.9879	8.46116e-98	6.26697e-95
Bradi2g35930	6.28377	85.5502	7613.52	0.312794	20.0892	9.17969e-90	7.1075e-87		Bradi1g62050	-5.85807	1076.57	15.6874	0.279729	-20.942	2.22091e-97	1.60168e-94
Bradi5g22930	2.98123	300.332	2405.35	0.149376	19.958	1.27839e-88	9.64428e-86		Bradi3g32620	-7.60646	9988.05	35.1562	0.366583	-20.7496	1.23541e-95	8.68115e-93
Bradi3g10390	6.98807	118.33	18164.2	0.352874	19.8033	2.78607e-87	2.04929e-84		Bradi4g14870	-4.15447	12122.1	643.867	0.201725	-20.5947	3.06161e-94	2.09758e-91
Bradi2g52295	5.23442	85.4285	3476.39	0.264529	19.7877	3.80209e-87	2.72842e-84		Bradi3g36697	-3.74542	2198.6	157.062	0.184002	-20.3554	4.16159e-92	2.78167e-89
Bradi1g53527	4.74601	193.242	5493.45	0.240169	19.7611	6.43524e-87	4.50804e-84		Bradi2g20546	-6.03119	5036	63.9855	0.299565	-20.1331	3.7821e-90	2.46782e-87
Bradi3g59841	7.73401	18.772	5313.22	0.398894	19.3886	9.62738e-84	6.58737e-81		Bradi2g09650	-3.46505	4595.96	402.657	0.172667	-20.0677	1.41265e-89	9.00316e-87
Bradi2g52227	4.53967	1480.97	36292.4	0.235124	19.3075	4.64522e-83	3.10617e-80		Bradi3g22840	3.24062	175.822	1706.77	0.161914	20.0145	4.12088e-89	2.56665e-86
Bradi1g07930	3.95425	7477.29	119973	0.205452	19.2466	1.50725e-82	9.85473e-80		Bradi1g60777	-5.23787	12689.3	297.686	0.262098	-19.9844	7.53516e-89	4.58891e-86
Bradi2g13020	4.77592	375.059	10930.1	0.248326	19.2325	1.97803e-82	1.26517e-79		Bradi2g03930	-6.19102	4682.55	52.0562	0.310458	-19.9416	1.77389e-88	1.05681e-85
Bradi3g15250	6.8883	44.0962	6337.81	0.358557	19.2112	2.98368e-82	1.86778e-79		Bradi3g09080	-3.58651	10371.7	831.264	0.180531	-19.8665	7.93963e-88	4.62948e-85
Bradi1g71430	3.08467	696.005	6000.8	0.160911	19.1701	6.58133e-82	4.03408e-79		Bradi1g46020	-6.34634	1026.66	9.809	0.322397	-19.6849	2.90563e-86	1.65893e-83
Bradi1g15610	5.61486	341.199	18532.4	0.293098	19.1569	8.47306e-82	5.08764e-79		Bradi3g09625	-6.17018	2307.87	25.8257	0.313952	-19.6532	5.42371e-86	3.03341e-83
Bradi4g30100	5.43864	682.915	32526.9	0.285034	19.0807	3.6561e-81	2.1514e-78		Bradi1g25480	-5.56646	10705.1	193.968	0.283454	-19.6379	7.33195e-86	4.01864e-83
Bradi1g26040	3.10783	1960.94	17195.2	0.163713	18.9834	2.3385e-80	1.34909e-77		Bradi3g04690	-6.60744	1165.98	9.10323	0.337874	-19.5559	3.67529e-85	1.97493e-82
Bradi2g44840	4.07406	593.066	10389.7	0.215369	18.9167	8.31457e-80	4.70445e-77		Bradi4g21920	-3.82891	5220.25	350.008	0.196088	-19.5265	6.53565e-85	3.44441e-82
Bradi3g01290	6.08316	17.7228	1381.39	0.323512	18.8035	7.06452e-79	3.92174e-76		Bradi1g51090	5.7202	80.6845	5051.9	0.293429	19.4943	1.22619e-84	6.34033e-82
Bradi5g15560	3.68609	608.211	8061.38	0.196574	18.7517	1.87431e-78	1.02122e-75		Bradi2g58520	-3.69294	6755.43	499.832	0.191757	-19.2585	1.1988e-82	6.08391e-80
Bradi4g35650	4.90425	100.647	3235.05	0.261962	18.7212	3.32372e-78	1.77801e-75		Bradi2g11410	-3.2747	2103.08	210.72	0.172931	-18.9365	5.70948e-80	2.84488e-77
Bradi3g38140	7.90089	5.38277	1798.67	0.422573	18.6971	5.22573e-78	2.74556e-75		Bradi2g51684	-9.64812	1919.18	0	0.510401	-18.903	1.07742e-79	5.27263e-77
Bradi2g00280	3.6426	1004.99	12916.7	0.194965	18.6833	6.76692e-78	3.49292e-75		Bradi2g24100	-3.08109	13580.2	1562.45	0.163247	-18.8738	1.87384e-79	9.00924e-77
Bradi1g06970	5.38592	502.577	23114.1	0.288593	18.6627	9.95466e-78	5.04976e-75		Bradi3g05800	-2.56179	7666.9	1278.53	0.136808	-18.7255	3.06684e-78	1.44908e-75
Bradi3g31865	6.48834	16.5582	1780.39	0.348026	18.6433	1.4322e-77	7.14207e-75		Bradi1g78540	-5.76861	1784.77	27.0657	0.308463	-18.7012	4.84401e-78	2.25e-75
Bradi1g32370	3.20986	561.585	5298.97	0.172314	18.628	1.90532e-77	9.34305e-75		Bradi5g26010	-7.1405	11809	56.389	0.38387	-18.6014	3.13281e-77	1.43091e-74
Bradi2g47510	5.99414	248.805	18124.8	0.321913	18.6203	2.19832e-77	1.06031e-74		Bradi5g13110	-7.03878	1376.01	7.03416	0.378735	-18.585	4.25066e-77	1.90966e-74
Bradi2g01817	5.25996	77.14	3234.03	0.283064	18.5822	4.47501e-77	2.12361e-74		Bradi3g10290	-4.15172	4902.79	257.527	0.223818	-18.5495	8.22897e-77	3.63734e-74
Bradi1g64050	4.3863	686.917	15117.4	0.23608	18.5797	4.68869e-77	2.18969e-74		Bradi3g53630	-4.69324	1499.24	52.1196	0.25996	-18.0537	7.37338e-73	3.20742e-70
Bradi1g33870	6.97719	17.4035	2739.97	0.376085	18.5522	7.83296e-77	3.60096e-74		Bradi1g33075	5.47019	22.9077	1209.06	0.303046	18.0507	7.7898e-73	3.33562e-70
Bradi1g23030	6.15121	122.791	10119.8	0.333064	18.4685	3.69946e-76	1.67455e-73		Bradi2g20830	-6.78874	20331.6	127.911	0.379783	-17.8753	1.83548e-71	7.73868e-69
Bradi2g44160	4.63349	252.964	6679.03	0.251318	18.4368	6.66265e-76	2.97013e-73		Bradi5g23770	-6.6911	1815.78	12.1823	0.375935	-17.7986	7.25087e-71	3.01076e-68
Bradi3g40250	6.62646	69.7845	8341.81	0.361032	18.3542	3.05489e-75	1.34151e-72		Bradi1g28726	-7.75924	915.933	1.82262	0.438573	-17.692	4.83193e-70	1.9764e-67
Bradi2g33380	3.50983	1571.71	18386.7	0.191872	18.2925	9.49027e-75	4.10622e-72		Bradi1g51270	-3.45291	1701.29	148.907	0.195235	-17.6859	5.38568e-70	2.17051e-67
Bradi1g77491	6.71826	40.5582	5227.42	0.367655	18.2733	1.35069e-74	5.7594e-72		Bradi2g41020	-4.00777	911.089	52.7179	0.227022	-17.6536	9.54304e-70	3.79024e-67
Bradi4g40727	3.32255	1211.25	12395.3	0.181837	18.2721	1.3792e-74	5.79697e-72		Bradi1g52381	-3.36011	2740.47	256.65	0.190419	-17.6459	1.09442e-69	4.28467e-67
Bradi1g44390	5.53064	371.966	19168.1	0.302862	18.2613	1.68367e-74	6.97704e-72		Bradi3g16307	-2.88875	57608.1	7584.64	0.164118	-17.6017	2.39003e-69	9.22517e-67
Bradi1g35600	4.77522	2655.65	77893.5	0.261657	18.25	2.07094e-74	8.46268e-72		Bradi1g14800	-5.89879	3715	48.8611	0.336089	-17.5513	5.81497e-69	2.21332e-66
Bradi5g06903	5.10373	41.1753	1547.14	0.280499	18.1952	5.63321e-74	2.27042e-71		Bradi3g52358	5.70454	12.8494	836.117	0.325358	17.5331	8.00728e-69	3.00602e-66
Bradi1g38525	2.89053	253.756	1911.13	0.159984	18.0676	5.73456e-73	2.28003e-70		Bradi3g10500	-6.43321	1767.32	14.8011	0.368003	-17.4814	1.98516e-68	7.35181e-66
Bradi3g15160	4.17532	372.1	7043.18	0.231293	18.0521	7.59593e-73	2.97983e-70		Bradi2g00810	4.20137	45.9614	916.486	0.240546	17.4659	2.60407e-68	9.51527e-66
Bradi2g54470	6.02938	23.2762	1771.91	0.334785	18.0097	1.63501e-72	6.32966e-70		Bradi2g23350	-4.15	4616.94	240.624	0.237812	-17.4508	3.39695e-68	1.22491e-65
Bradi2g47501	5.49976	329.261	16625.5	0.30571	17.9901	2.32907e-72	8.89948e-70		Bradi1g76630	-4.28344	3400.4	160.053	0.246613	-17.3691	1.41464e-67	5.03484e-65
Bradi3g45800	5.58674	71.5854	3865.01	0.310812	17.9747	3.07695e-72	1.16064e-69		Bradi4g05040	6.67001	24.8854	3696.41	0.385044	17.3227	3.16982e-67	1.11371e-64
Bradi3g37990	6.96093	152.816	24046.8	0.388211	17.9308	6.78245e-72	2.52599e-69		Bradi1g18630	-7.80543	1023.66	2.02712	0.451871	-17.2736	7.438e-67	2.58023e-64
Bradi1g25187	5.37836	111.731	5152.37	0.300296	17.9102	9.81728e-72	3.61055e-69		Bradi3g01640	-3.52017	5975.99	496.111	0.204085	-17.2486	1.1467e-66	3.92817e-64
Bradi1g36790	5.84049	99.2006	6501.98	0.32701	17.8603	2.40502e-71	8.73585e-69		Bradi3g31767	-4.71192	5521.71	187.035	0.273819	-17.2082	2.30655e-66	7.80384e-64
Bradi2g54367	6.49324	30.7712	3364.57	0.364437	17.8172	5.20107e-71	1.86617e-68		Bradi3g03556	-7.70264	801.604	1.72335	0.449525	-17.1351	8.12509e-66	2.71546e-63
Bradi1g22110	5.03518	267.846	9570.58	0.283174	17.7813	9.87323e-71	3.49988e-68		Bradi3g15956	8.32496	5.00863	4194.29	0.487909	17.0625	2.82039e-65	9.31239e-63
Bradi2g17802	5.19591	35.2911	1424.17	0.292355	17.7726	1.15144e-70	4.03305e-68		Bradi5g13120	-2.38092	5082.56	961.112	0.140543	-16.9408	2.25012e-64	7.34103e-62
Bradi4g05360	5.0688	375.568	13763.4	0.285425	17.7588	1.47463e-70	5.1043e-68		Bradi3g09340	-4.93763	1877.25	52.9675	0.293442	-16.8266	1.55722e-63	5.02066e-61
Bradi4g09417	5.67724	640.61	37139	0.319814	17.7517	1.6727e-70	5.72257e-68		Bradi5g15727	-3.82643	2857.13	188.633	0.227677	-16.8064	2.18894e-63	6.97534e-61
Bradi3g15816	7.26184	9.30586	1903.83	0.40978	17.7213	2.87212e-70	9.71306e-68		Bradi1g18185	-8.34881	1289.32	1.03401	0.50017	-16.6919	1.50013e-62	4.72542e-60
Bradi5g20718	5.90289	31.5017	2185.18	0.333746	17.6868	5.30005e-70	1.77202e-67		Bradi1g76100	-8.88555	1174.88	0	0.535746	-16.5854	8.88951e-62	2.76837e-59
Bradi1g57240	4.74697	146.54	4228.35	0.268442	17.6834	5.62931e-70	1.86096e-67		Bradi3g06695	3.15254	476.474	4398.24	0.190724	16.5294	2.25487e-61	6.94323e-59
Bradi5g19100	6.61609	315.332	37971.6	0.374284	17.6766	6.34571e-70	2.07448e-67		Bradi1g77840	-3.4848	3864.78	327.84	0.210947	-16.5198	2.64387e-61	8.05059e-59
Bradi1g49690	5.66347	120.25	6913.77	0.320609	17.6647	7.84102e-70	2.53515e-67		Bradi2g38690	-6.92419	17077.8	87.3882	0.420261	-16.4759	5.46446e-61	1.64564e-58
Bradi1g33653	2.81753	222.098	1588.14	0.159775	17.6344	1.34075e-69	4.28777e-67		Bradi2g08780	-7.48419	681.358	1.51885	0.456607	-16.3909	2.22267e-60	6.6209e-58
Bradi4g07330	4.19733	64.7784	1250.01	0.23933	17.5379	7.36578e-69	2.33028e-66		Bradi2g52090	-2.58358	38129.7	6230.5	0.15773	-16.3798	2.66635e-60	7.85715e-58
Bradi3g14850	5.46073	199.027	9818.87	0.31179	17.5141	1.11763e-68	3.49818e-66		Bradi1g35592	6.11306	13.8031	1312.6	0.373988	16.3456	4.6743e-60	1.36276e-57
Bradi5g18830	5.36355	113.126	5190.97	0.306918	17.4755	2.20271e-68	6.82191e-66		Bradi2g17030	-3.86331	1532.09	97.9265	0.238585	-16.1926	5.68781e-59	1.64078e-56
Bradi3g35390	5.07745	516.646	19113.5	0.291225	17.4348	4.49308e-68	1.37704e-65		Bradi3g34295	-3.47094	1438.33	123.06	0.21464	-16.171	8.07951e-59	2.30645e-56
Bradi4g31582	6.88442	98.9363	14882.9	0.396121	17.3796	1.1778e-67	3.5725e-65		Bradi5g04120	-8.68735	977.689	0	0.538016	-16.147	1.19205e-58	3.36786e-56
Bradi1g09177	4.99622	496.647	17304.2	0.287818	17.3589	1.68794e-67	5.06762e-65		Bradi5g11950	-2.70618	6077.98	908.694	0.168144	-16.0944	2.79368e-58	7.81232e-56
Bradi1g53237	6.89977	69.4055	10589.8	0.397499	17.358	1.71684e-67	5.10232e-65		Bradi2g37040	-3.97622	4375.96	256.327	0.24715	-16.0883	3.08186e-58	8.53115e-56
Bradi3g03070	6.16913	79.5739	6789.7	0.355968	17.3306	2.76449e-67	8.13367e-65		Bradi1g33860	3.2107	1665.34	16082.6	0.200612	16.0046	1.18748e-57	3.25428e-55
Bradi2g41010	6.43643	333.468	35150.8	0.371942	17.3049	4.31945e-67	1.25829e-64		Bradi1g53207	-2.26076	37805.9	7773.31	0.142128	-15.9064	5.71738e-57	1.55134e-54
Bradi3g53180	5.39732	174.88	8247.76	0.312125	17.2922	5.38845e-67	1.5543e-64		Bradi3g56210	-7.6487	757.439	1.33793	0.482337	-15.8576	1.24609e-56	3.34796e-54
Bradi2g11970	5.01357	227.098	8027.53	0.29099	17.2294	1.59936e-66	4.56859e-64		Bradi1g20185	3.81064	99.1069	1501.66	0.24077	15.8269	2.02993e-56	5.40099e-54
Bradi2g04720	5.05012	733.467	26659.3	0.293609	17.2002	2.64654e-66	7.48716e-64		Bradi1g17520	-4.95682	3401.02	92.3914	0.313585	-15.807	2.78622e-56	7.34196e-54
Bradi3g59690	5.00331	250.872	8809.14	0.29143	17.1681	4.60126e-66	1.28932e-63		Bradi2g20840	-3.3203	15421.1	1471.23	0.210329	-15.7863	3.86829e-56	1.00962e-53
Bradi1g00460	4.77117	2536.88	74917.8	0.278692	17.1199	1.05538e-65	2.92936e-63		Bradi1g08570	-1.90754	110441	29175.9	0.120936	-15.7732	4.75659e-56	1.22976e-53
Bradi5g11630	4.43507	781.841	18005.3	0.259277	17.1055	1.34963e-65	3.71111e-63		Bradi2g57427	5.07357	26.9134	1099.82	0.322121	15.7505	6.81114e-56	1.74448e-53
Bradi3g55006	7.88782	3.65406	1357.86	0.461328	17.0981	1.5338e-65	4.17848e-63		Bradi1g76420	-3.70613	2817.07	201.789	0.235627	-15.7288	9.60155e-56	2.43639e-53
Bradi2g16357	5.2799	69.7852	3027.9	0.308858	17.0949	1.61896e-65	4.36999e-63		Bradi2g56850	4.32406	452.882	10153.5	0.277431	15.5861	9.05466e-55	2.27654e-52
Bradi2g47410	3.98304	930.414	15390.8	0.233274	17.0745	2.29678e-65	6.14327e-63		Bradi2g49250	5.19094	34.3881	1547.66	0.333461	15.5668	1.22299e-54	3.04691e-52
Bradi2g08620	4.01168	3377.97	57062.4	0.235063	17.0664	2.64139e-65	7.00134e-63		Bradi1g68420	-3.43921	2143.02	186.908	0.221425	-15.5322	2.10168e-54	5.18888e-52
Bradi1g05817	5.13911	211.835	8248.52	0.301388	17.0515	3.40725e-65	8.95073e-63		Bradi3g12975	-3.95098	4549	269.968	0.254723	-15.5109	2.92643e-54	7.1606e-52
Bradi4g11740	5.33325	259.466	11703.5	0.313011	17.0385	4.25148e-65	1.10697e-62		Bradi3g39740	-2.91312	6714.11	862.096	0.188194	-15.4793	4.78501e-54	1.16047e-51
Bradi3g49010	6.78983	8.23912	1185.75	0.399248	17.0065	7.3441e-65	1.89542e-62		Bradi1g72230	-4.558	1446.5	53.619	0.295195	-15.4406	8.72354e-54	2.09709e-51
Bradi4g01950	4.20283	4290.75	83379.4	0.247295	16.9952	8.91253e-65	2.28021e-62		Bradi3g38820	-3.84807	1399.64	89.9105	0.249249	-15.4387	8.99171e-54	2.14276e-51
Bradi1g30980	5.17323	150.876	6028.95	0.304576	16.985	1.06009e-64	2.6888e-62		Bradi2g50220	-5.59859	4960.82	77.9111	0.363603	-15.3975	1.70046e-53	4.01733e-51
Bradi1g66270	4.41346	385.849	8753.98	0.260008	16.9743	1.27241e-64	3.19974e-62		Bradi4g33490	-2.4924	15771.5	2743.97	0.162504	-15.3374	4.29822e-53	1.00678e-50
Bradi1g30870	5.69828	328.046	19582.3	0.336298	16.9442	2.12529e-64	5.29918e-62		Bradi4g39910	-4.00204	70859.9	4030.78	0.261942	-15.2784	1.0659e-52	2.47551e-50
Bradi1g32060	6.08247	490.827	39490.2	0.359054	16.9403	2.27142e-64	5.61594e-62		Bradi2g14690	-3.22767	4117.35	418.847	0.211508	-15.2603	1.40623e-52	3.23847e-50
Bradi3g18070	5.69342	33.5636	1995.5	0.336966	16.8961	4.80503e-64	1.17811e-61		Bradi1g69571	-2.46175	9616.68	1709.92	0.161547	-15.2386	1.96129e-52	4.4791e-50
Bradi3g14730	4.79176	993.574	29868.1	0.283801	16.8842	5.8801e-64	1.42979e-61		Bradi1g17961	6.93626	13.8793	3143.48	0.456141	15.2064	3.20695e-52	7.26334e-50
Bradi1g75310	7.2047	58.8205	11745.4	0.428635	16.8085	2.11518e-63	5.10106e-61		Bradi4g39960	-1.98547	12007.6	2999.63	0.130682	-15.1932	3.92553e-52	8.81796e-50
Bradi2g47420	5.84629	63.9068	4303.16	0.348386	16.7811	3.35774e-63	8.03182e-61		Bradi1g18990	-7.30142	552.584	1.21508	0.481416	-15.1665	5.89005e-52	1.31233e-49
Bradi1g59450	5.31962	135.967	6092.99	0.317561	16.7514	5.5263e-63	1.31125e-60		Bradi1g24880	-4.15572	2738.04	138.068	0.274134	-15.1594	6.56168e-52	1.45018e-49
Bradi2g48531	6.42394	42.9086	4542.83	0.383893	16.7337	7.45029e-63	1.75362e-60		Bradi3g20770	-3.39699	1885.79	169.299	0.224289	-15.1455	8.10755e-52	1.7775e-49
Bradi2g26250	6.29155	16.7415	1605.17	0.376699	16.7018	1.27159e-62	2.96926e-60		Bradi1g07942	-2.74253	1180.32	171.365	0.181534	-15.1076	1.44388e-51	3.14045e-49
Bradi3g61100	8.0992	2.50794	1167.35	0.487406	16.617	5.2527e-62	1.21689e-59		Bradi1g44040	2.18808	824.111	3811.78	0.144873	15.1035	1.53652e-51	3.31561e-49
Bradi1g57590	5.44138	210.934	10402.6	0.327892	16.595	7.57088e-62	1.74024e-59		Bradi1g76650	-4.62277	620.175	21.7112	0.306166	-15.0989	1.64644e-51	3.52506e-49
Bradi1g13760	3.5018	176.717	2067.45	0.211292	16.5733	1.08753e-61	2.48042e-59		Bradi2g04570	-4.39498	2657.31	110.939	0.291252	-15.0899	1.88605e-51	4.00675e-49
Bradi1g02210	3.42129	385.831	4262.86	0.207401	16.496	3.92155e-61	8.87538e-59		Bradi1g77610	-3.11128	2717.14	301.138	0.206687	-15.0531	3.29512e-51	6.94636e-49
Bradi4g30310	3.26023	605.494	5955.47	0.197842	16.4789	5.20031e-61	1.16797e-58		Bradi2g14700	-3.08765	2670	300.715	0.205217	-15.0458	3.68e-51	7.69851e-49
Bradi2g41000	7.4557	44.0795	11078.3	0.45327	16.4487	8.57045e-61	1.9103e-58		Bradi3g33112	-5.95036	658.665	7.38019	0.396478	-15.0081	6.50268e-51	1.35005e-48
Bradi2g28050	4.98919	1836.44	64363.7	0.303996	16.412	1.56907e-60	3.47107e-58		Bradi1g74720	-6.19393	3335.83	30.0278	0.413329	-14.9855	9.13871e-51	1.88305e-48
Bradi4g01540	4.01909	40.4391	689.247	0.245308	16.3839	2.49394e-60	5.47587e-58		Bradi2g09680	-3.26335	20831.2	2060.79	0.218501	-14.9352	1.94504e-50	3.9779e-48
Bradi5g13450	4.40858	20.1472	458.903	0.270471	16.2996	9.93174e-60	2.16453e-57		Bradi3g35027	-4.47211	1172.13	45.9122	0.30012	-14.9011	3.2438e-50	6.58491e-48
Bradi4g28980	6.74815	10.6147	1496.49	0.415867	16.2267	3.26525e-59	7.06399e-57		Bradi3g01230	-2.28536	3748.68	755.764	0.153866	-14.853	6.65679e-50	1.34139e-47
Bradi2g50840	3.81572	1452.74	21377.1	0.235171	16.2253	3.34073e-59	7.17452e-57		Bradi3g34490	-3.07144	4774.57	543.587	0.207028	-14.8359	8.58376e-50	1.71707e-47
Bradi1g05450	6.97839	109.515	18584.8	0.430139	16.2235	3.43761e-59	7.32908e-57		Bradi2g18040	-3.86739	680.169	42.482	0.260836	-14.8269	9.81917e-50	1.94996e-47
Bradi3g40950	3.56854	1087.07	13371.6	0.220798	16.162	9.34481e-59	1.97801e-56		Bradi4g16990	-3.81597	1692	110.159	0.257425	-14.8236	1.03102e-49	2.03273e-47
Bradi4g44970	5.91799	22.932	1650.53	0.366881	16.1305	1.55652e-58	3.27114e-56		Bradi3g20930	-3.20155	4555.08	471.254	0.216228	-14.8064	1.33279e-49	2.60894e-47
Bradi5g08707	3.58971	84.1048	1050.62	0.222701	16.119	1.87677e-58	3.9162e-56		Bradi1g25130	-6.77621	2448.68	12.2468	0.45915	-14.7582	2.72567e-49	5.29765e-47
Bradi5g10787	4.23201	163.06	3260.17	0.262725	16.1082	2.23541e-58	4.63171e-56		Bradi4g09720	-3.187	5679.23	593.311	0.216927	-14.6916	7.29741e-49	1.40835e-46
Bradi4g02250	4.1906	316.816	6142.44	0.260164	16.1076	2.25751e-58	4.64479e-56		Bradi5g14346	-6.7076	603.599	2.93843	0.456661	-14.6884	7.65336e-49	1.46672e-46
Bradi3g08280	5.73037	13.6174	851.969	0.356221	16.0866	3.16943e-58	6.47575e-56		Bradi4g07800	-3.19161	1167.98	121.531	0.217442	-14.678	8.92124e-49	1.69782e-46
Bradi1g16010	6.98726	78.9128	13570.2	0.434868	16.0675	4.30797e-58	8.74132e-56		Bradi3g04585	3.12522	288.336	2635.28	0.213271	14.6537	1.2751e-48	2.40994e-46
Bradi1g23691	4.72641	591.941	17102	0.294966	16.0236	8.74684e-58	1.76267e-55		Bradi3g14500	7.22892	1.26382	555.903	0.493671	14.6432	1.48894e-48	2.79482e-46
Bradi4g42997	5.20711	247.931	10311	0.325289	16.0077	1.12977e-57	2.26123e-55		Bradi4g24680	-4.78962	1318.2	39.581	0.328302	-14.5891	3.29631e-48	6.14527e-46
Bradi1g35290	7.25939	47.7342	10391.2	0.453821	15.9961	1.35934e-57	2.70233e-55		Bradi2g11300	-5.53813	1709.98	27.1782	0.38078	-14.5442	6.35964e-48	1.17761e-45
Bradi5g03460	5.14757	1206.41	47971.3	0.322195	15.9766	1.86155e-57	3.67588e-55		Bradi5g22590	-2.75504	4763.81	683.085	0.190724	-14.4451	2.69022e-47	4.94803e-45
Bradi2g19177	5.12516	2784.25	108937	0.322025	15.9154	4.95311e-57	9.71537e-55		Bradi4g21025	-4.69891	516.444	16.7046	0.326102	-14.4093	4.52106e-47	8.25998e-45
Bradi2g53260	4.73209	1840.12	53463.7	0.297427	15.9101	5.39333e-57	1.05088e-54		Bradi1g27920	-2.97933	24424.4	2970.28	0.206781	-14.4081	4.59884e-47	8.34644e-45
Bradi1g25727	3.23854	754.784	7324.68	0.203944	15.8796	8.77835e-57	1.69919e-54		Bradi3g05590	-4.30881	1060.44	46.7411	0.299826	-14.371	7.86619e-47	1.41824e-44
Bradi2g25050	8.63188	1.25397	1154.04	0.544662	15.8481	1.44805e-56	2.78461e-54		Bradi1g09260	-3.39932	9201.34	817.983	0.237899	-14.2889	2.56533e-46	4.59497e-44
Bradi3g31750	6.0865	673.076	55863.4	0.384739	15.8198	2.27168e-56	4.34008e-54		Bradi3g33130	-5.77969	7549.2	95.842	0.405326	-14.2593	3.92141e-46	6.97833e-44
Bradi2g59620	4.88575	658.415	21510.8	0.309146	15.804	2.91949e-56	5.52073e-54		Bradi5g17419	-4.00041	957.532	53.8635	0.280993	-14.2367	5.42264e-46	9.58757e-44
Bradi3g60470	5.10269	6634.84	255626	0.322877	15.8038	2.92718e-56	5.52073e-54		Bradi1g19470	4.07298	161.092	3047.16	0.288226	14.1312	2.43944e-45	4.28544e-43
Bradi4g02287	5.23859	82.7218	3540.45	0.331998	15.779	4.34242e-56	8.13775e-54		Bradi1g10930	-1.90408	17682.1	4670.74	0.136421	-13.9574	2.83726e-44	4.95255e-42
Bradi4g42540	5.1276	95.389	3744.55	0.325019	15.7763	4.52846e-56	8.43267e-54		Bradi5g17150	-2.56976	6823.76	1117.02	0.185282	-13.8695	9.69414e-44	1.68144e-41
Bradi3g44990	3.43688	4062.39	45513	0.218171	15.7532	6.53059e-56	1.20845e-53		Bradi2g31730	-3.95421	1022.73	58.8334	0.28586	-13.8327	1.61805e-43	2.78884e-41
Bradi3g07390	5.93865	6.58281	488.166	0.377058	15.75	6.87186e-56	1.26365e-53		Bradi2g11080	-2.23365	4018.99	838.36	0.161605	-13.8217	1.88664e-43	3.23146e-41
Bradi1g04348	4.85386	104.229	3324.48	0.308311	15.7434	7.6222e-56	1.39292e-53		Bradi3g04106	-7.86801	594.637	0	0.569433	-13.8173	2.00584e-43	3.4143e-41
Bradi3g44310	4.84127	479.639	15164.2	0.307794	15.7289	9.58058e-56	1.74e-53		Bradi5g19240	3.43731	1338.14	15573.2	0.249204	13.7931	2.80359e-43	4.74274e-41
Bradi1g49350	5.38511	102.58	4918.86	0.342902	15.7045	1.40853e-55	2.54245e-53		Bradi1g60520	-2.26654	1597.93	325.506	0.164408	-13.786	3.09463e-43	5.20297e-41
Bradi4g22653	6.0367	665.537	53276.9	0.38475	15.6899	1.77321e-55	3.18118e-53		Bradi1g07500	6.13597	19.0377	2199.21	0.447105	13.7238	7.31441e-43	1.22226e-40
Bradi5g10320	4.19171	117.66	2289	0.267442	15.6733	2.30213e-55	4.10505e-53		Bradi5g23580	-5.12143	409.577	8.94009	0.374381	-13.6797	1.34187e-42	2.22872e-40
Bradi1g36630	5.18959	25.9292	1069.27	0.331377	15.6607	2.8078e-55	4.97657e-53		Bradi1g65785	-2.30478	5759.31	1141.31	0.168496	-13.6785	1.36436e-42	2.25243e-40
Bradi3g29080	3.26018	354.595	3497.77	0.208251	15.6551	3.06774e-55	5.40472e-53		Bradi1g50397	-3.12328	682.184	74.1267	0.228857	-13.6473	2.09549e-42	3.43874e-40
Bradi4g06780	7.31788	4.34572	1045.37	0.467971	15.6375	4.04413e-55	7.08252e-53		Bradi3g08240	-2.61047	1478.49	234.674	0.19197	-13.5983	4.09616e-42	6.68186e-40
Bradi4g20710	4.04332	584.388	10199.2	0.258761	15.6257	4.86709e-55	8.47335e-53		Bradi2g06790	-3.16108	943.897	99.579	0.233182	-13.5563	7.27391e-42	1.17954e-39
Bradi3g47390	4.17968	84.2466	1628.97	0.268415	15.5717	1.13342e-54	1.96161e-52		Bradi3g10080	-4.68404	536.718	17.1307	0.346037	-13.5362	9.55504e-42	1.54033e-39
Bradi1g45910	3.29443	408.738	4135.35	0.211599	15.5692	1.17813e-54	2.02707e-52		Bradi3g33150	2.3165	3522.92	17942.8	0.17174	13.4884	1.83115e-41	2.93467e-39
Bradi1g12410	7.02778	4.21363	806.079	0.45173	15.5575	1.4153e-54	2.42098e-52		Bradi2g50290	-2.17471	8239.41	1791.27	0.162102	-13.4157	4.89268e-41	7.79558e-39
Bradi1g11250	3.80457	641.219	9398.84	0.245018	15.5277	2.25348e-54	3.83249e-52		Bradi4g45037	-2.08942	11276.3	2606.45	0.155839	-13.4075	5.46409e-41	8.65568e-39
Bradi4g15800	4.31569	144.881	3098.54	0.27804	15.5218	2.46919e-54	4.1752e-52		Bradi3g33200	-2.78938	1397.78	194.393	0.208136	-13.4017	5.90875e-41	9.30629e-39
Bradi2g48540	7.11492	168.229	33077.6	0.458551	15.5161	2.69926e-54	4.53814e-52		Bradi5g24200	4.91323	250.347	9617.99	0.367772	13.3594	1.04374e-40	1.63449e-38
Bradi1g03770	4.92057	146.95	4947.02	0.31717	15.514	2.78988e-54	4.66386e-52		Bradi5g00871	-3.58658	1091.46	83.2508	0.26889	-13.3385	1.38261e-40	2.15287e-38
Bradi3g43650	7.94328	2.13378	972.132	0.512352	15.5036	3.28238e-54	5.45616e-52		Bradi1g64890	-7.52521	379.516	0	0.564913	-13.321	1.74728e-40	2.70532e-38
Bradi3g49160	5.12218	252.225	9912.1	0.330705	15.4887	4.13887e-54	6.84123e-52		Bradi2g01380	-2.96242	8220.8	1004.71	0.222696	-13.3025	2.2379e-40	3.44548e-38
Bradi1g31020	3.43173	600.997	6716.57	0.221657	15.4822	4.57527e-54	7.52032e-52		Bradi1g73161	-2.77613	1379.18	193.493	0.208848	-13.2926	2.55645e-40	3.91394e-38
Bradi1g64987	4.66383	398.845	11069	0.301659	15.4606	6.39712e-54	1.04564e-51		Bradi4g05540	3.06278	1288.44	11360.8	0.230526	13.2861	2.78843e-40	4.24539e-38
Bradi3g15200	6.17186	24.0781	2167.45	0.399468	15.4502	7.51893e-54	1.22222e-51		Bradi2g02720	2.55594	595.205	3612.7	0.192781	13.2582	4.04219e-40	6.12023e-38
Bradi4g30850	3.01361	221.42	1831.34	0.195396	15.4231	1.14486e-53	1.85078e-51		Bradi1g20350	-4.25843	3565.58	159.597	0.32166	-13.2389	5.22943e-40	7.87431e-38
Bradi5g14341	6.03764	12.3985	1009.68	0.393458	15.3451	3.8205e-53	6.14245e-51		Bradi3g53637	-3.94279	788.766	45.4028	0.297871	-13.2365	5.39782e-40	8.08346e-38
Bradi5g25376	5.12216	75.1734	2968.44	0.334154	15.3287	4.91513e-53	7.8594e-51		Bradi2g43230	-2.20913	19300.2	4091.55	0.166997	-13.2286	5.9995e-40	8.93567e-38
Bradi5g03790	7.05473	10.4538	2005.19	0.461216	15.2959	8.138e-53	1.29425e-50		Bradi2g60210	-1.99282	3523.7	872.274	0.150777	-13.217	7.00378e-40	1.03751e-37
Bradi1g58057	5.233	459.484	19749.2	0.34286	15.2628	1.354e-52	2.14179e-50		Bradi5g18660	-4.0088	59112.6	3227.55	0.304836	-13.1507	1.6862e-39	2.48442e-37
Bradi1g17640	4.11584	161.011	2974.87	0.270058	15.2406	1.90198e-52	2.99251e-50		Bradi1g54890	7.80593	0	813.569	0.594429	13.1318	2.164e-39	3.17136e-37
Bradi1g35157	1.72064	1592.21	5270.94	0.113424	15.17	5.58958e-52	8.7477e-50		Bradi4g35500	-3.17556	3378.4	351.41	0.241832	-13.1313	2.17914e-39	3.17656e-37
Bradi1g58580	6.62063	22.8826	3015.6	0.436549	15.1658	5.95321e-52	9.26749e-50		Bradi1g32280	5.06872	6.67512	299.596	0.386294	13.1214	2.48315e-39	3.60057e-37
Bradi3g38630	3.82937	266.067	3981.15	0.252574	15.1614	6.37403e-52	9.87036e-50		Bradi1g44980	2.6216	223.506	1422.73	0.199813	13.1203	2.52039e-39	3.63533e-37
Bradi5g06523	7.11167	38.4804	7707.78	0.469239	15.1558	6.9413e-52	1.06925e-49		Bradi2g60490	5.29843	191.043	10433.8	0.404006	13.1147	2.71145e-39	3.89043e-37
Bradi2g19380	4.83884	906.275	28839.3	0.319296	15.1547	7.05317e-52	1.08083e-49		Bradi1g37112	7.51689	0	421.565	0.573896	13.098	3.38047e-39	4.82509e-37
Bradi2g09930	2.80499	194.997	1390.24	0.185644	15.1095	1.40129e-51	2.1362e-49		Bradi1g30950	5.16423	43.6673	2122.23	0.394654	13.0855	3.98677e-39	5.66101e-37
Bradi3g44867	4.75042	77.4778	2310.11	0.314411	15.109	1.41362e-51	2.14389e-49		Bradi1g73190	-5.37061	5102.81	87.0989	0.411099	-13.064	5.28601e-39	7.46716e-37
Bradi2g10110	5.78777	452.548	30183.4	0.383101	15.1077	1.44052e-51	2.17349e-49		Bradi1g60787	-3.15537	11384.7	1201.52	0.241865	-13.046	6.69682e-39	9.41161e-37
Bradi1g10230	4.66901	31.5868	885.592	0.309394	15.0908	1.86097e-51	2.79355e-49		Bradi1g20010	-3.55013	26015.5	2030.09	0.273181	-12.9955	1.29709e-38	1.81361e-36
Bradi1g76950	3.43381	824.461	9244.99	0.227744	15.0775	2.27785e-51	3.40197e-49		Bradi4g12011	-6.35763	513.364	2.85708	0.491075	-12.9464	2.46382e-38	3.42746e-36
Bradi3g46030	4.48608	290.01	7072.45	0.297669	15.0707	2.52418e-51	3.75084e-49		Bradi1g33690	-2.89965	642.896	81.9658	0.224025	-12.9434	2.55986e-38	3.54307e-36
Bradi2g56000	2.63506	1523.66	9624.1	0.175093	15.0495	3.47946e-51	5.14435e-49		Bradi1g47350	-3.92776	1672.88	96.9235	0.303644	-12.9354	2.84172e-38	3.91344e-36
Bradi1g23710	5.168	340.659	13988.3	0.34358	15.0416	3.91709e-51	5.76243e-49		Bradi1g20970	-4.01936	616.34	33.244	0.310747	-12.9345	2.87346e-38	3.93736e-36
Bradi1g50110	5.76298	154.152	10102.9	0.383572	15.0245	5.07279e-51	7.38869e-49		Bradi2g03160	7.33202	0	318.276	0.568529	12.8965	4.71232e-38	6.42493e-36
Bradi2g61150	5.33294	136.082	6352.65	0.354948	15.0246	5.06995e-51	7.38869e-49		Bradi3g10480	-2.79645	1535.11	211.782	0.217387	-12.8639	7.18445e-38	9.74702e-36
Bradi3g28088	5.79346	10.7398	731.527	0.388008	14.9313	2.06263e-50	2.98949e-48		Bradi1g20311	-3.92882	1167.99	67.6715	0.305445	-12.8626	7.30765e-38	9.86533e-36
Bradi1g74900	2.77053	1553.98	10814.4	0.185847	14.9076	2.94278e-50	4.24424e-48		Bradi2g60480	2.97303	131.576	1090.05	0.231723	12.8301	1.11206e-37	1.49392e-35
Bradi3g41560	6.09059	342.039	29313.4	0.408646	14.9043	3.08943e-50	4.43401e-48		Bradi2g24220	-7.11082	344.936	0.303771	0.554274	-12.8291	1.1271e-37	1.50674e-35
Bradi3g06800	6.43904	63.8067	7289.24	0.432178	14.899	3.34327e-50	4.77503e-48		Bradi3g40007	-2.61015	51255.3	8101.76	0.20355	-12.8231	1.21729e-37	1.61941e-35
Bradi4g33970	6.19418	170.726	15930.6	0.41589	14.8938	3.61571e-50	5.13919e-48		Bradi3g33957	2.93533	371.792	2995.74	0.230257	12.748	3.1969e-37	4.23241e-35
Bradi3g19130	2.24174	606.841	2899.81	0.15052	14.8933	3.64117e-50	5.15051e-48		Bradi1g71510	2.36975	888.101	4715.89	0.186399	12.7133	4.98811e-37	6.57208e-35
Bradi5g07146	4.46782	338.477	8164.39	0.300692	14.8584	6.13437e-50	8.63566e-48		Bradi4g30250	-2.70602	1563.38	230.187	0.213676	-12.6641	9.34754e-37	1.22569e-34
Bradi2g33150	6.05686	186.079	15544.2	0.408098	14.8417	7.87761e-50	1.10369e-47		Bradi3g08530	-3.23674	1051.46	103.715	0.255621	-12.6623	9.56889e-37	1.24874e-34
Bradi2g48090	6.32254	61.6467	6423.71	0.426195	14.8348	8.72049e-50	1.21599e-47		Bradi2g48570	-2.27762	67284.6	13547.2	0.180023	-12.6518	1.09363e-36	1.42042e-34
Bradi1g48432	7.97862	1.28093	666.493	0.538087	14.8277	9.69364e-50	1.34531e-47		Bradi5g11912	-3.49953	8216.07	662.959	0.277527	-12.6097	1.8667e-36	2.41306e-34
Bradi1g38740	5.74877	85.2988	5568.02	0.388177	14.8096	1.26904e-49	1.75294e-47		Bradi1g21095	-4.27855	520	22.3775	0.340667	-12.5594	3.53206e-36	4.54442e-34
Bradi3g27647	4.99085	138.204	4974.01	0.337041	14.8078	1.30407e-49	1.79292e-47		Bradi2g34890	-3.6769	1063.75	74.3844	0.294014	-12.5059	6.93204e-36	8.87723e-34
Bradi3g36780	3.01626	501.35	4162.77	0.203708	14.8068	1.32428e-49	1.81223e-47		Bradi1g73100	3.17991	830.091	8064.26	0.254308	12.5042	7.0843e-36	9.03001e-34
Bradi5g17325	3.00649	74.1982	611.551	0.203107	14.8025	1.41142e-49	1.92254e-47		Bradi3g44150	-2.27901	3511.07	705.873	0.182498	-12.4879	8.69574e-36	1.10327e-33
Bradi1g71540	3.57599	3764.85	46905.2	0.241955	14.7796	1.98476e-49	2.68791e-47		Bradi3g56821	-4.64089	1800.34	57.1564	0.371893	-12.4791	9.70951e-36	1.22622e-33
Bradi4g29530	4.11106	222.114	4104.73	0.278163	14.7793	1.99159e-49	2.68791e-47		Bradi1g74870	-1.87344	7909.41	2129.29	0.150247	-12.4691	1.10086e-35	1.3839e-33
Bradi3g19560	3.37263	563.238	6050.57	0.228337	14.7704	2.27496e-49	3.05634e-47		Bradi5g23140	5.82824	10.779	1073.64	0.469266	12.4199	2.03824e-35	2.55059e-33
Bradi4g37220	5.11738	54.8581	2184.13	0.34647	14.77	2.28593e-49	3.05712e-47		Bradi1g76090	-2.03349	2471.84	593.43	0.164161	-12.3872	3.06517e-35	3.81823e-33
Bradi4g04497	9.01295	0.29327	893.823	0.611297	14.744	3.36313e-49	4.47737e-47		Bradi1g70860	-7.11948	271.561	0	0.575276	-12.3758	3.535e-35	4.38356e-33
Bradi2g01130	4.07894	118.548	2139.3	0.276883	14.7316	4.03856e-49	5.35236e-47		Bradi5g23470	-1.85979	15346.6	4170.89	0.150467	-12.3602	4.29169e-35	5.29791e-33
Bradi2g04700	6.18972	894.996	83699.6	0.420201	14.7304	4.11405e-49	5.42796e-47		Bradi2g14210	-1.83503	24495.2	6776.62	0.1488	-12.3322	6.07821e-35	7.46966e-33
Bradi5g03300	5.27362	673.899	30231	0.358306	14.7182	4.9235e-49	6.46692e-47		Bradi2g53750	2.97672	84.1673	702.735	0.241527	12.3246	6.68097e-35	8.17375e-33
Bradi2g43150	3.18556	3145.41	29516.1	0.216456	14.7169	5.0211e-49	6.55411e-47		Bradi1g33070	3.08609	989.409	8971.12	0.251571	12.2673	1.35765e-34	1.65361e-32
Bradi5g07160	4.23308	1559.2	31583	0.287637	14.7167	5.03443e-49	6.55411e-47		Bradi3g42518	-3.35556	936.353	84.13	0.274107	-12.2418	1.85846e-34	2.25359e-32
Bradi2g33450	3.84798	4124.09	62772.9	0.261766	14.7001	6.43715e-49	8.34334e-47		Bradi1g45200	-3.30458	2124.27	198.073	0.270619	-12.2112	2.70919e-34	3.27072e-32
Bradi3g52650	2.54285	2105.97	12466.7	0.173366	14.6675	1.04101e-48	1.34337e-46		Bradi2g07780	-1.91572	2995.44	782.11	0.156912	-12.2089	2.78736e-34	3.35033e-32
Bradi4g29790	3.93233	97.7973	1583.97	0.268159	14.6642	1.09326e-48	1.40463e-46		Bradi4g05068	-5.09484	311.043	6.38587	0.418114	-12.1853	3.72311e-34	4.45554e-32
Bradi3g57230	3.03391	2948.69	24809.9	0.207156	14.6455	1.43833e-48	1.83994e-46		Bradi1g47850	-2.00997	64573.7	15749.9	0.165154	-12.1703	4.47216e-34	5.32867e-32
Bradi3g16650	5.36151	16.4537	794.73	0.366351	14.6349	1.68209e-48	2.14244e-46		Bradi2g12490	-7.07588	281.711	0	0.582046	-12.1569	5.27174e-34	6.2542e-32
Bradi2g38560	4.24608	74.1645	1517.92	0.290423	14.6203	2.08346e-48	2.64223e-46		Bradi3g19500	-3.17219	1237.23	127.516	0.262048	-12.1054	9.89041e-34	1.1683e-31
Bradi5g02870	2.66475	1807.35	11671.8	0.182708	14.5847	3.51241e-48	4.43529e-46		Bradi4g09680	-5.39005	668.154	10.2362	0.445568	-12.097	1.09516e-33	1.2881e-31
Bradi4g28612	5.00678	131.934	4833.63	0.344894	14.5169	9.47256e-48	1.19103e-45		Bradi1g73170	-3.17619	26556.6	2728.49	0.262658	-12.0925	1.15709e-33	1.35513e-31
Bradi1g45950	5.93472	164.426	12581.1	0.409047	14.5086	1.06806e-47	1.33721e-45		Bradi1g43717	-3.79249	587.08	37.0054	0.313667	-12.0908	1.18148e-33	1.37781e-31
Bradi2g17600	2.36713	958.763	5010.33	0.163202	14.5043	1.13868e-47	1.41959e-45		Bradi1g16020	-2.73207	812.763	116.859	0.226401	-12.0674	1.57089e-33	1.82416e-31
Bradi1g44270	2.99149	2820.2	23026.3	0.206288	14.5015	1.18497e-47	1.47107e-45		Bradi5g17770	-7.12454	338.072	0	0.591135	-12.0523	1.8858e-33	2.18061e-31
Bradi4g19060	5.56892	189.189	10788.9	0.385335	14.4522	2.42959e-47	3.0035e-45		Bradi4g05080	-4.09461	591.864	29.3116	0.339758	-12.0515	1.90383e-33	2.1922e-31
Bradi4g42828	5.59083	15.9165	925.494	0.386891	14.4507	2.48302e-47	3.05671e-45		Bradi1g17870	3.15758	371.06	3563.52	0.262352	12.0357	2.30773e-33	2.64616e-31
Bradi3g10058	3.88037	44.1886	691.9	0.268769	14.4375	3.00387e-47	3.68249e-45		Bradi3g53490	-2.92752	1511.65	187.338	0.245698	-11.9152	9.86872e-33	1.12688e-30
Bradi4g05530	5.30864	88.1406	4093.23	0.367936	14.4281	3.44216e-47	4.20229e-45		Bradi1g75290	-2.21805	271537	56916.2	0.186204	-11.912	1.0254e-32	1.16602e-30
Bradi5g00810	3.24174	364.027	3563.95	0.225203	14.3948	5.58153e-47	6.78594e-45		Bradi1g62057	-3.36166	474.025	42.1017	0.282277	-11.9091	1.06122e-32	1.20177e-30
Bradi3g09510	6.89656	2.55823	457.697	0.479726	14.376	7.31792e-47	8.86041e-45		Bradi5g10650	2.82438	83.5012	624.013	0.237342	11.9001	1.18267e-32	1.33379e-30
Bradi4g36820	5.4281	95.9095	4903.92	0.377764	14.369	8.09985e-47	9.76696e-45		Bradi5g12250	-5.06464	2525.59	52.696	0.426524	-11.8742	1.6113e-32	1.80974e-30
Bradi1g22830	5.14794	634.012	25986.2	0.358841	14.346	1.12818e-46	1.35483e-44		Bradi3g58180	-3.89454	397.361	23.1323	0.328359	-11.8606	1.89533e-32	2.12007e-30
Bradi3g19390	5.41292	158.266	8010.54	0.379138	14.2769	3.04888e-46	3.64651e-44		Bradi2g39339	-2.20905	2310.96	487.491	0.186701	-11.832	2.66764e-32	2.97182e-30
Bradi3g06770	3.50501	916.99	10881.1	0.24557	14.273	3.22576e-46	3.84244e-44		Bradi3g41377	-2.82273	3160.13	423.539	0.238814	-11.8198	3.08514e-32	3.42301e-30
Bradi1g76217	4.66193	262.356	7396.19	0.326873	14.2622	3.76289e-46	4.46419e-44		Bradi3g35490	-2.35771	2146.22	406.284	0.199708	-11.8058	3.64301e-32	4.02567e-30
Bradi3g37321	5.49103	59.4265	3207.67	0.385081	14.2594	3.91662e-46	4.6279e-44		Bradi2g52210	-3.6624	6052.03	422.376	0.311023	-11.7754	5.22943e-32	5.75552e-30
Bradi3g17935	6.29546	196.555	20491.3	0.442059	14.2412	5.08415e-46	5.98343e-44		Bradi2g61620	-6.36814	399.756	1.51885	0.541124	-11.7683	5.68264e-32	6.22931e-30
Bradi3g57680	6.69388	16.0244	2362.17	0.470372	14.231	5.88008e-46	6.89258e-44		Bradi3g50730	2.89676	1422.31	11232.4	0.246182	11.7668	5.78999e-32	6.3217e-30
Bradi4g35356	3.88354	504.664	7918.51	0.273166	14.2168	7.20952e-46	8.4174e-44		Bradi3g15700	-7.00436	312.65	0	0.595712	-11.758	6.42611e-32	6.98839e-30
Bradi2g22440	6.8616	71.6407	12215.4	0.48338	14.1951	9.8299e-46	1.14314e-43		Bradi3g21150	-2.94682	12494.4	1521.59	0.251953	-11.6959	1.33727e-31	1.44853e-29
Bradi3g06070	3.41155	4109.71	45571.8	0.240581	14.1804	1.21106e-45	1.40283e-43		Bradi3g14800	-1.80768	10683.8	3009.15	0.154951	-11.6661	1.89915e-31	2.04907e-29
Bradi3g14765	6.91879	3.78796	698.324	0.488104	14.1748	1.31125e-45	1.51293e-43		Bradi1g29611	2.7951	511.848	3748.31	0.239816	11.6552	2.15985e-31	2.32121e-29
Bradi3g59853	6.26965	35.299	3631.1	0.442383	14.1725	1.35665e-45	1.5592e-43		Bradi2g22967	-2.28373	1562.85	311.818	0.196049	-11.6487	2.32885e-31	2.49305e-29
Bradi5g16150	5.79444	14.4447	998.282	0.409137	14.1626	1.56101e-45	1.78708e-43		Bradi2g59802	-3.54637	719.211	55.0381	0.304501	-11.6465	2.39076e-31	2.54936e-29
Bradi5g05110	4.16	215.002	4149.89	0.294045	14.1475	1.93516e-45	2.20683e-43		Bradi3g04671	-3.77222	1269.69	80.891	0.324707	-11.6173	3.36633e-31	3.57574e-29
Bradi3g46040	5.84458	317.557	22877.1	0.413915	14.1202	2.8501e-45	3.23767e-43		Bradi1g37400	-5.93759	365.583	2.7575	0.511232	-11.6143	3.48801e-31	3.69069e-29
Bradi4g35940	3.85332	3767.73	57855.3	0.272957	14.1169	2.98813e-45	3.38141e-43		Bradi1g38687	-1.43473	17948.1	6592.81	0.123778	-11.5912	4.56814e-31	4.815e-29
Bradi3g06790	6.27098	64.4229	6619.6	0.444368	14.1122	3.19651e-45	3.60336e-43		Bradi1g44560	-2.30332	8282.11	1628.02	0.19935	-11.5542	7.03199e-31	7.38359e-29
Bradi1g32150	3.74736	47.4167	672.489	0.265804	14.0982	3.89504e-45	4.37404e-43		Bradi2g51150	-2.90541	1988.88	249.578	0.251628	-11.5464	7.69376e-31	8.04762e-29
Bradi1g67240	4.99902	6569.83	241033	0.354804	14.0895	4.40465e-45	4.92752e-43		Bradi4g34430	3.15368	456.617	4404.78	0.273482	11.5316	9.1464e-31	9.53068e-29
Bradi1g12440	4.39228	44.2574	1021.78	0.312621	14.0499	7.71788e-45	8.60135e-43		Bradi3g31870	-1.96158	9088.7	2290.81	0.170342	-11.5156	1.1011e-30	1.14302e-28
Bradi1g23730	5.82496	236.472	16812	0.414892	14.0397	8.9093e-45	9.89168e-43		Bradi1g69307	-2.41446	2086.85	377.794	0.209871	-11.5045	1.25193e-30	1.29468e-28
Bradi3g39980	5.43648	476.784	24757	0.3878	14.0188	1.19656e-44	1.32351e-42		Bradi2g30830	-3.66841	559.47	38.6806	0.319245	-11.4909	1.46581e-30	1.51017e-28
Bradi2g35980	4.09489	310.759	5724.77	0.292914	13.9798	2.06969e-44	2.28068e-42		Bradi1g06970	5.14674	36.629	1961.72	0.448679	11.4709	1.84801e-30	1.89681e-28
Bradi4g10987	2.34112	843.217	4331.49	0.167801	13.9517	3.07022e-44	3.37059e-42		Bradi2g54430	-5.33558	2480.28	38.0782	0.465803	-11.4546	2.23069e-30	2.28105e-28
Bradi4g42839	4.24278	28.0139	579.037	0.304178	13.9483	3.2202e-44	3.52211e-42		Bradi3g15560	2.32	3151.66	16235.6	0.202619	11.4501	2.34926e-30	2.39337e-28
Bradi3g31860	9.06217	0	707.076	0.651065	13.919	4.85685e-44	5.29253e-42		Bradi3g53601	3.32923	82.0394	907.659	0.291519	11.4203	3.31129e-30	3.36096e-28
Bradi5g17330	3.22782	6168.36	59921.6	0.232202	13.9009	6.25404e-44	6.7899e-42		Bradi2g58989	2.49234	410.756	2403.49	0.218267	11.4188	3.36974e-30	3.39553e-28
Bradi1g38210	3.12397	490.702	4421.76	0.225211	13.8713	9.45743e-44	1.023e-41		Bradi4g42167	-2.10183	3152.12	717.704	0.184068	-11.4188	3.37013e-30	3.39553e-28
Bradi1g29070	4.28834	169.208	3611.71	0.309218	13.8683	9.85603e-44	1.06221e-41		Bradi2g06980	-2.2651	788.59	159.258	0.198981	-11.3834	5.05615e-30	5.07559e-28
Bradi5g20310	5.53037	641.519	36117.5	0.399442	13.8452	1.3595e-43	1.45983e-41		Bradi2g16800	2.58409	75.9628	475.731	0.227039	11.3817	5.15948e-30	5.16042e-28
Bradi4g06215	2.84109	695.59	5108.48	0.205214	13.8446	1.37224e-43	1.46815e-41		Bradi3g15340	-5.94756	250.073	1.51885	0.523205	-11.3676	6.06624e-30	6.04529e-28
Bradi3g31580	7.79641	0.960698	496.907	0.56394	13.8249	1.80364e-43	1.92271e-41		Bradi5g19266	2.97181	395.016	3317.01	0.261709	11.3554	6.97116e-30	6.92191e-28
Bradi3g31880	3.65979	851.554	11361.3	0.264871	13.8172	2.00644e-43	2.13117e-41		Bradi1g65350	-2.5884	1426.9	226.94	0.228042	-11.3505	7.37147e-30	7.29296e-28
Bradi2g46093	2.96705	1436.96	11560.3	0.214832	13.811	2.18791e-43	2.31556e-41		Bradi2g27920	3.60644	480.022	6637.37	0.317827	11.3472	7.66068e-30	7.55183e-28
Bradi1g03790	4.88068	266.673	8974.84	0.353731	13.7977	2.6305e-43	2.774e-41		Bradi3g18600	-2.05672	7398.41	1739.78	0.18157	-11.3274	9.59835e-30	9.42805e-28
Bradi1g68807	5.14378	411.513	17040.7	0.373489	13.7723	3.74356e-43	3.93368e-41		Bradi1g64255	-3.95385	973.323	52.9359	0.349864	-11.3011	1.29565e-29	1.26812e-27
Bradi1g21922	5.242	1292.14	57856.3	0.380836	13.7644	4.17094e-43	4.36717e-41		Bradi5g14580	-1.35273	50619.3	19697	0.119915	-11.2807	1.63386e-29	1.59345e-27
Bradi2g02470	3.98461	235.625	4006.62	0.289684	13.755	4.74965e-43	4.95547e-41		Bradi1g22700	2.37663	195.258	1049.63	0.210738	11.2776	1.69225e-29	1.64455e-27
Bradi5g12580	4.83639	3695.86	120303	0.351792	13.7479	5.24472e-43	5.45265e-41		Bradi3g09005	-4.30759	322.067	12.7483	0.383195	-11.2412	2.55783e-29	2.47693e-27
Bradi1g72610	4.20975	358.19	7216.71	0.307366	13.6962	1.06985e-42	1.10768e-40		Bradi1g75310	6.15684	1.26267	292.365	0.547888	11.2374	2.67116e-29	2.57757e-27
Bradi3g07960	2.8124	546.576	3934.82	0.205345	13.696	1.07296e-42	1.10768e-40		Bradi1g20005	-4.21133	710.008	30.7892	0.375563	-11.2134	3.50481e-29	3.37015e-27
Bradi1g45304	3.25037	2123.03	20989.5	0.237347	13.6946	1.09391e-42	1.12535e-40		Bradi1g33520	-1.97961	4260.57	1058.68	0.176559	-11.2122	3.55371e-29	3.38158e-27
Bradi3g48230	4.85903	576.506	19129.9	0.35502	13.6866	1.22016e-42	1.25086e-40		Bradi2g45060	-2.48718	3438.55	589.102	0.221822	-11.2125	3.53969e-29	3.38158e-27
Bradi2g60590	3.9334	97.3841	1594.06	0.287408	13.6858	1.23488e-42	1.26156e-40		Bradi3g59177	-4.86935	108086	2585.16	0.434283	-11.2124	3.5455e-29	3.38158e-27
Bradi2g15270	7.08261	3.01359	699.746	0.517856	13.6768	1.39731e-42	1.42255e-40		Bradi1g15930	-4.78948	2179.08	55.9045	0.42901	-11.164	6.11538e-29	5.77903e-27
Bradi3g18850	2.8204	8039.13	58217.1	0.206649	13.6483	2.067e-42	2.09708e-40		Bradi4g12070	-2.30645	7823.75	1531.42	0.206595	-11.1641	6.11133e-29	5.77903e-27
Bradi2g26230	1.87455	557.393	2058.7	0.137359	13.647	2.10293e-42	2.1262e-40		Bradi3g59002	-6.61885	189.509	0	0.593262	-11.1567	6.64179e-29	6.25493e-27
Bradi1g72210	5.55339	14.8765	857.512	0.407341	13.6333	2.53887e-42	2.55817e-40		Bradi4g02490	-3.7752	325.086	20.2276	0.33858	-11.1501	7.15156e-29	6.71194e-27
Bradi1g76350	4.95106	97.6903	3488.73	0.363215	13.6312	2.61292e-42	2.6238e-40		Bradi2g37060	1.79454	6033.33	21247.8	0.161109	11.1387	8.13146e-29	7.60555e-27
Bradi3g22820	4.94837	631.678	22502.4	0.363118	13.6275	2.74999e-42	2.75205e-40		Bradi3g07540	-2.04532	4864.11	1152.33	0.183678	-11.1354	8.44063e-29	7.86787e-27
Bradi2g05510	5.44877	18.4675	980.98	0.400029	13.6209	3.0072e-42	2.99925e-40		Bradi1g10500	-3.10508	868.875	93.1767	0.279337	-11.1159	1.04993e-28	9.7537e-27
Bradi2g05500	6.81086	39.6792	6731.31	0.500177	13.6169	3.17784e-42	3.15873e-40		Bradi1g20032	-5.31077	1420.83	21.3591	0.478133	-11.1073	1.15594e-28	1.07022e-26
Bradi2g12326	6.1148	362.123	33377.3	0.449168	13.6136	3.32438e-42	3.29326e-40		Bradi3g39040	-2.07436	5214.68	1209.37	0.186857	-11.1013	1.236e-28	1.14049e-26
Bradi3g15730	2.84021	401.16	2947.07	0.208721	13.6077	3.60461e-42	3.55889e-40		Bradi2g15471	3.13733	210.272	2014.01	0.282688	11.0982	1.28015e-28	1.17727e-26
Bradi3g05960	6.15225	173.002	16489.7	0.4528	13.5871	4.77484e-42	4.6985e-40		Bradi1g30026	-5.70315	530.562	4.88375	0.515141	-11.0711	1.73342e-28	1.58878e-26
Bradi3g50490	3.51593	1932.33	23225.6	0.258837	13.5835	5.01523e-42	4.9186e-40		Bradi1g52740	-2.59247	15556.7	2459.79	0.234297	-11.0649	1.85722e-28	1.69657e-26
Bradi3g15230	6.67537	16.7494	2532.17	0.49198	13.5684	6.16761e-42	6.02869e-40		Bradi1g71040	3.75012	34.3997	540.492	0.340534	11.0125	3.32783e-28	3.02987e-26
Bradi2g10857	5.8279	557.701	40478.6	0.429537	13.5679	6.2115e-42	6.05148e-40		Bradi2g01920	-3.95352	10772.5	578.464	0.359163	-11.0076	3.51217e-28	3.18712e-26
Bradi2g25850	2.88792	398.826	3032.54	0.213227	13.5439	8.61107e-42	8.36155e-40		Bradi1g10560	-2.68871	12669.7	1862.25	0.244496	-10.9969	3.95379e-28	3.57602e-26
Bradi3g22802	4.83097	414.489	13498	0.356966	13.5334	9.92882e-42	9.6094e-40		Bradi1g32650	-1.87194	3330.42	893.784	0.170612	-10.9719	5.21584e-28	4.70197e-26
Bradi5g08650	5.59514	61.0007	3666.49	0.413722	13.5239	1.12976e-41	1.08983e-39		Bradi2g37710	-3.01693	473.826	54.1625	0.275059	-10.9683	5.42752e-28	4.87676e-26
Bradi1g46750	3.83818	839.662	12821.7	0.283901	13.5194	1.2013e-41	1.15505e-39		Bradi1g76660	-2.7075	1746.37	252.744	0.247018	-10.9607	5.90188e-28	5.28566e-26
Bradi3g31787	3.59965	164.936	2110.48	0.266397	13.5124	1.32227e-41	1.26722e-39		Bradi5g13160	-2.57988	1322.83	210.874	0.235713	-10.945	7.02119e-28	6.26761e-26
Bradi5g02980	2.36062	832.172	4338.65	0.174974	13.4912	1.76154e-41	1.68273e-39		Bradi3g43980	-1.95062	2356.54	597.147	0.178407	-10.9335	7.96959e-28	7.09112e-26
Bradi3g21190	3.17246	267.754	2502.97	0.235383	13.4779	2.111e-41	2.00926e-39		Bradi3g42480	-4.01148	382.407	19.3962	0.367042	-10.9292	8.35688e-28	7.41166e-26
Bradi3g58571	5.77546	14.7132	1035.53	0.428521	13.4777	2.11702e-41	2.00926e-39		Bradi5g23158	2.64606	1785.62	11771.3	0.24229	10.921	9.14369e-28	8.08332e-26
Bradi2g26817	4.98535	31.2678	1155.79	0.370019	13.4732	2.24831e-41	2.127e-39		Bradi1g15650	-4.30403	227.713	8.85694	0.394723	-10.9039	1.10393e-27	9.72767e-26
Bradi2g47491	4.65674	270.148	7689.64	0.345696	13.4706	2.32903e-41	2.1963e-39		Bradi2g15620	-2.16811	1757.79	380.067	0.198973	-10.8965	1.19779e-27	1.0521e-25
Bradi3g45190	7.4418	1.2773	453.865	0.552945	13.4585	2.7449e-41	2.58021e-39		Bradi1g64603	-5.15433	254.696	4.19531	0.47313	-10.8941	1.22991e-27	1.07685e-25
Bradi3g22830	5.27073	74.4672	3446.77	0.391673	13.457	2.80199e-41	2.62549e-39		Bradi1g09090	-2.56008	50285.5	8132.42	0.235667	-10.8631	1.72731e-27	1.50754e-25
Bradi1g04150	3.13862	6362.57	58072.6	0.23381	13.4238	4.38501e-41	4.09574e-39		Bradi1g74740	-6.57194	211.266	0	0.605172	-10.8596	1.79477e-27	1.56145e-25
Bradi1g48780	2.64831	269.104	1723.72	0.197448	13.4127	5.09606e-41	4.74482e-39		Bradi2g24737	-1.34247	12735.8	4989.37	0.123852	-10.8393	2.24078e-27	1.94331e-25
Bradi2g16364	5.54662	13.1093	767.964	0.41365	13.4089	5.35933e-41	4.9742e-39		Bradi3g33106	-2.02076	12585.3	3031.11	0.186601	-10.8293	2.5011e-27	2.16223e-25
Bradi3g15750	3.78025	103.817	1518.09	0.281932	13.4084	5.40011e-41	4.99629e-39		Bradi1g01150	-2.31272	1066.87	207.298	0.21366	-10.8243	2.64069e-27	2.27573e-25
Bradi3g53070	4.42769	80.2451	1918.09	0.330592	13.3932	6.625e-41	6.11037e-39		Bradi1g68410	-2.71802	865.468	124.235	0.251549	-10.8051	3.25457e-27	2.79597e-25
Bradi2g18840	5.26776	35.2499	1632.5	0.3936	13.3835	7.54647e-41	6.9385e-39		Bradi1g03000	-3.47412	1004.05	79.6373	0.321952	-10.7908	3.80493e-27	3.25857e-25
Bradi4g05940	3.64157	909.801	12018.5	0.272174	13.3796	7.96114e-41	7.29696e-39		Bradi2g50280	3.59709	162.781	2266.09	0.333561	10.7839	4.10082e-27	3.50103e-25
Bradi1g30110	2.40868	2955.07	15944.6	0.180071	13.3763	8.31895e-41	7.60125e-39		Bradi3g42532	-3.96436	420.574	21.9668	0.367956	-10.774	4.56726e-27	3.88714e-25
Bradi1g59440	4.57431	187.311	5014.72	0.342299	13.3635	9.88283e-41	9.00225e-39		Bradi4g09770	-1.57136	5624.09	1871.87	0.14623	-10.7458	6.20129e-27	5.2615e-25
Bradi3g46062	6.02885	23.9139	2088.78	0.451791	13.3443	1.27806e-40	1.15702e-38		Bradi2g51777	6.44934	0	170.318	0.600749	10.7355	6.93531e-27	5.86612e-25
Bradi5g06542	7.00573	6.24197	1325.36	0.524993	13.3444	1.27665e-40	1.15702e-38		Bradi1g59570	-3.95589	1856.54	98.2848	0.368912	-10.7231	7.92751e-27	6.68472e-25
Bradi3g59680	3.5071	165.946	1986.41	0.262926	13.3387	1.37774e-40	1.24343e-38		Bradi1g74430	-3.87937	2238.22	126.271	0.362842	-10.6916	1.11401e-26	9.3649e-25
Bradi3g59863	5.69312	13.7489	910.921	0.42745	13.3188	1.79985e-40	1.61943e-38		Bradi3g14690	5.48707	3.33756	304.502	0.513273	10.6903	1.12952e-26	9.46622e-25
Bradi3g31777	5.66182	917.347	58608.6	0.425239	13.3144	1.90819e-40	1.71167e-38		Bradi1g61750	-4.05614	778.828	37.5091	0.379698	-10.6826	1.22844e-26	1.02638e-24
Bradi1g37626	3.28817	242.896	2474.44	0.247211	13.3011	2.28176e-40	2.04055e-38		Bradi3g18690	-3.58623	1972.57	141.995	0.3364	-10.6606	1.55532e-26	1.29555e-24
Bradi3g08450	5.01735	82.5748	3136.55	0.377868	13.278	3.10464e-40	2.76803e-38		Bradi1g00552	-3.41572	1974.19	163.712	0.320647	-10.6526	1.69565e-26	1.40816e-24
Bradi2g15650	6.39602	185.838	22270.3	0.481888	13.2728	3.32736e-40	2.95763e-38		Bradi2g51190	-2.69154	3421.07	499.918	0.252717	-10.6504	1.73664e-26	1.43784e-24
Bradi1g63660	4.2749	43.7084	928.884	0.322247	13.2659	3.64977e-40	3.23444e-38		Bradi1g69580	-4.05006	766.547	37.3632	0.380484	-10.6445	1.84985e-26	1.52696e-24
Bradi3g09240	3.91649	2276.61	36978.5	0.295794	13.2406	5.11187e-40	4.51656e-38		Bradi2g47220	1.81306	799.562	2857.94	0.170372	10.6418	1.90445e-26	1.56262e-24
Bradi3g48197	3.62112	1719.49	22404	0.273778	13.2265	6.17214e-40	5.43703e-38		Bradi4g29852	1.86458	1973.04	7320.68	0.175211	10.6419	1.90152e-26	1.56262e-24
Bradi2g43260	6.50529	23.1174	3077.49	0.492453	13.21	7.68752e-40	6.75171e-38		Bradi4g03070	-4.45901	600.932	20.2334	0.419307	-10.6342	2.06538e-26	1.6896e-24
Bradi3g38290	3.46789	1978.69	23024.1	0.262736	13.1991	8.87523e-40	7.77163e-38		Bradi4g09705	-5.62383	985.868	9.34239	0.530578	-10.5994	2.99754e-26	2.44487e-24
Bradi3g31841	6.12805	38.6546	3685.57	0.464714	13.1867	1.04677e-39	9.1389e-38		Bradi3g42500	-2.74107	341.557	47.9559	0.258635	-10.5982	3.03817e-26	2.47066e-24
Bradi1g07660	3.65348	1155.69	15430.8	0.277302	13.1751	1.22049e-39	1.0624e-37		Bradi2g61000	-1.85958	10357.9	2801.27	0.175643	-10.5873	3.41354e-26	2.76769e-24
Bradi3g14580	5.94811	53.6863	4405.23	0.451692	13.1685	1.33219e-39	1.15622e-37		Bradi3g30265	6.40313	0	170.507	0.604917	10.5851	3.49304e-26	2.8238e-24
Bradi3g46460	4.17878	40.7039	808.532	0.317355	13.1675	1.34955e-39	1.16783e-37		Bradi5g21910	4.83123	44.6996	1905.83	0.456796	10.5763	3.83646e-26	3.0923e-24
Bradi2g58987	6.17288	78.0573	7759.07	0.469221	13.1556	1.58078e-39	1.36392e-37		Bradi2g45850	-1.86017	2637.94	712.808	0.176016	-10.5682	4.18403e-26	3.36256e-24
Bradi3g31100	3.65971	255.441	3428.07	0.278374	13.1467	1.77673e-39	1.52851e-37		Bradi2g43590	-2.08192	4789.64	1101.42	0.197079	-10.5639	4.38151e-26	3.51097e-24
Bradi1g13127	6.87283	3.41471	667.602	0.523594	13.1263	2.32884e-39	1.99764e-37		Bradi3g52120	-3.67561	641.536	42.6597	0.348073	-10.5599	4.57255e-26	3.65337e-24
Bradi5g12187	6.31654	44.4318	5015.38	0.48128	13.1245	2.38444e-39	2.03939e-37		Bradi4g36850	-2.76943	389.426	53.5959	0.262549	-10.5483	5.17423e-26	4.12209e-24
Bradi2g27782	5.30972	539.212	25989.8	0.404635	13.1222	2.45565e-39	2.09421e-37		Bradi4g11150	-2.86007	351.972	45.2457	0.271211	-10.5456	5.32583e-26	4.23056e-24
Bradi2g11740	4.87597	1195.22	40711.8	0.371798	13.1146	2.71726e-39	2.31061e-37		Bradi3g35020	-2.42987	1646.12	292.887	0.230594	-10.5374	5.80739e-26	4.59976e-24
Bradi4g08830	5.96592	1983.87	165277	0.455542	13.0963	3.45578e-39	2.93015e-37		Bradi4g04380	-1.72424	9892.68	2949.77	0.163804	-10.5262	6.54207e-26	5.16672e-24
Bradi2g06870	5.56942	76.5316	4576.62	0.425617	13.0855	3.98396e-39	3.36828e-37		Bradi2g08760	-3.47075	998.143	78.6564	0.330351	-10.5063	8.0836e-26	6.36584e-24
Bradi2g12216	4.64967	541.199	15452	0.355717	13.0713	4.80665e-39	4.05218e-37		Bradi4g40165	4.02049	28.0826	569.436	0.38331	10.4889	9.71834e-26	7.63126e-24
Bradi2g49057	2.78736	6027.54	42719.3	0.213309	13.0672	5.06819e-39	4.26046e-37		Bradi1g05000	2.52772	714.87	4327.5	0.241037	10.4868	9.93075e-26	7.77578e-24
Bradi4g02209	2.32431	377.976	1922.12	0.177983	13.0591	5.63846e-39	4.72635e-37		Bradi1g37040	-1.6178	9691.49	3118.48	0.154378	-10.4795	1.07365e-25	8.38272e-24
Bradi3g38045	6.36555	14.9322	1772.75	0.488048	13.0429	6.97807e-39	5.83264e-37		Bradi3g28040	-2.27009	803.476	160.886	0.216692	-10.4761	1.1121e-25	8.65828e-24
Bradi1g03780	5.82758	54.1367	4026.66	0.446924	13.0393	7.31058e-39	6.09325e-37		Bradi1g11680	-2.28768	22187	4382.8	0.218675	-10.4615	1.2972e-25	1.00707e-23
Bradi4g07906	2.4587	309.842	1734.42	0.188647	13.0334	7.9042e-39	6.56941e-37		Bradi4g43090	-2.46732	6642.79	1147.31	0.236078	-10.4513	1.44523e-25	1.11883e-23
Bradi2g43056	4.08384	564.26	10427.6	0.313469	13.0279	8.49198e-39	7.03806e-37		Bradi1g28830	-1.50966	1561.37	542.701	0.144917	-10.4174	2.06507e-25	1.59418e-23
Bradi4g31670	4.57079	42.8686	1152.54	0.351274	13.012	1.04526e-38	8.63869e-37		Bradi3g35383	6.2998	0	151.402	0.605626	10.4021	2.42452e-25	1.8664e-23
Bradi2g54660	4.42218	464.556	11127.9	0.340183	12.9994	1.2326e-38	1.01584e-36		Bradi2g54385	-3.089	469.711	50.2683	0.296987	-10.4011	2.45053e-25	1.88114e-23
Bradi1g71560	7.94543	0.640465	514.778	0.611703	12.989	1.4119e-38	1.16036e-36		Bradi2g00670	-2.60244	4413.09	688.048	0.250225	-10.4004	2.46864e-25	1.88975e-23
Bradi2g15660	3.54088	176.845	2176.15	0.272775	12.981	1.56903e-38	1.2859e-36		Bradi2g02330	-2.35652	557.522	104.505	0.226639	-10.3977	2.54089e-25	1.93964e-23
Bradi3g31737	5.72638	28.3145	1945.5	0.441557	12.9686	1.84348e-38	1.50246e-36		Bradi1g08130	-1.94269	3169.87	806.286	0.187061	-10.3853	2.89197e-25	2.20151e-23
Bradi3g54896	5.5764	14.2857	866.806	0.42999	12.9687	1.84171e-38	1.50246e-36		Bradi4g20710	2.75997	242.467	1753.5	0.266348	10.3623	3.68128e-25	2.79461e-23
Bradi1g71360	2.8049	468.942	3367.86	0.216304	12.9674	1.87242e-38	1.52184e-36		Bradi1g66923	-5.71386	203.823	1.37928	0.551625	-10.3582	3.83978e-25	2.90688e-23
Bradi3g21200	3.70575	1506.3	20958.1	0.28607	12.954	2.22932e-38	1.80692e-36		Bradi1g72950	1.52278	1559.09	4527.14	0.147072	10.354	4.01442e-25	3.03072e-23
Bradi2g43120	5.68177	2450.32	161851	0.439838	12.9179	3.56782e-38	2.88386e-36		Bradi1g45540	-3.31137	678.157	60.7987	0.320404	-10.335	4.89479e-25	3.68521e-23
Bradi2g15877	5.17523	397.201	17307.8	0.401558	12.8879	5.26689e-38	4.24555e-36		Bradi1g32800	-1.94588	1687.29	428.011	0.188618	-10.3165	5.93328e-25	4.45483e-23
Bradi5g12165	4.95501	18.3139	670.609	0.385932	12.8391	9.90332e-38	7.96108e-36		Bradi4g20750	1.79824	1080.06	3822.66	0.174509	10.3046	6.71702e-25	5.02951e-23
Bradi2g48590	5.30658	873.332	42419.6	0.413705	12.827	1.15809e-37	9.28429e-36		Bradi2g36606	2.62564	530.841	3467.72	0.254939	10.2991	7.11099e-25	5.30999e-23
Bradi4g36830	5.03268	91.0049	3547.86	0.392998	12.8059	1.5202e-37	1.21541e-35		Bradi2g53620	-2.50871	3150.93	526.77	0.24387	-10.2871	8.05714e-25	6.00016e-23
Bradi1g69320	6.36522	173.565	20895.5	0.497411	12.7967	1.71094e-37	1.36421e-35		Bradi5g11350	-2.43559	1394.51	246.555	0.236876	-10.2821	8.4817e-25	6.29922e-23
Bradi1g23150	3.35019	325.28	3482.1	0.262274	12.7736	2.30172e-37	1.8303e-35		Bradi3g04770	-4.93552	315.73	6.22319	0.480225	-10.2775	8.89819e-25	6.59067e-23
Bradi2g51917	3.26526	260.432	2620	0.25589	12.7604	2.72808e-37	2.16349e-35		Bradi1g48292	-3.02797	7736.96	866.303	0.294989	-10.2647	1.01646e-24	7.50835e-23
Bradi2g44150	5.09796	424.485	17441.4	0.399583	12.7582	2.80601e-37	2.21932e-35		Bradi4g14210	-5.25301	181.205	2.41344	0.511822	-10.2633	1.03082e-24	7.59399e-23
Bradi1g06241	5.45273	71.7604	3944.25	0.42742	12.7573	2.83827e-37	2.23881e-35		Bradi4g07330	-2.63562	2672.62	405.352	0.257127	-10.2503	1.17979e-24	8.66814e-23
Bradi5g20540	4.86243	1074.25	36552	0.381674	12.7398	3.55479e-37	2.7965e-35		Bradi1g60217	-2.82569	431.004	56.4946	0.275728	-10.2481	1.20654e-24	8.84096e-23
Bradi3g06493	5.94103	15.4415	1288.78	0.467172	12.717	4.75764e-37	3.73278e-35		Bradi3g37640	-2.11706	3923.82	878.196	0.206639	-10.2452	1.24402e-24	9.09133e-23
Bradi2g22320	2.93179	1589.21	12525.5	0.230603	12.7136	4.9694e-37	3.88856e-35		Bradi2g62587	2.91918	59.0672	485.386	0.285501	10.2248	1.53596e-24	1.11949e-22
Bradi4g17217	2.98596	610.734	5008.61	0.235186	12.6962	6.2094e-37	4.84597e-35		Bradi5g12070	-2.3787	644.606	118.844	0.232737	-10.2206	1.60425e-24	1.16616e-22
Bradi1g74980	5.76821	100	7187.51	0.45437	12.695	6.3058e-37	4.90818e-35		Bradi5g14440	-5.67304	485.719	3.79196	0.555248	-10.2171	1.66198e-24	1.20494e-22
Bradi1g13060	3.94269	1074.59	17929.7	0.310836	12.6842	7.23892e-37	5.61962e-35		Bradi4g41900	-5.79253	277.87	1.51885	0.567736	-10.2029	1.92515e-24	1.39205e-22
Bradi3g49190	4.18528	166.233	3339.67	0.33046	12.665	9.23857e-37	7.15308e-35		Bradi3g43850	-1.62456	4488.09	1435.91	0.159626	-10.1772	2.5057e-24	1.80707e-22
Bradi5g16760	3.0121	830.79	6944.79	0.237865	12.6631	9.47414e-37	7.31622e-35		Bradi5g08600	-2.39093	1442.37	263.155	0.235237	-10.1639	2.8728e-24	2.06638e-22
Bradi2g54800	3.96443	414.622	7036.07	0.313432	12.6484	1.14113e-36	8.7891e-35		Bradi1g22187	-6.20764	146.009	0	0.611178	-10.1568	3.08944e-24	2.21639e-22
Bradi2g48580	8.57685	0	550.869	0.678808	12.6352	1.35097e-36	1.03781e-34		Bradi2g47640	3.58672	41.2455	584.395	0.353772	10.1385	3.72839e-24	2.6678e-22
Bradi2g41670	3.16062	1021.49	9523.22	0.250657	12.6093	1.87576e-36	1.4372e-34		Bradi2g48590	2.64106	1276.59	8458.86	0.260665	10.132	3.98408e-24	2.84333e-22
Bradi4g31660	4.9489	31.844	1168.11	0.392551	12.607	1.93128e-36	1.4759e-34		Bradi5g09010	2.52371	90.7207	549.48	0.249151	10.1292	4.09812e-24	2.91712e-22
Bradi2g41490	3.71969	1966.89	27763.2	0.295206	12.6003	2.10239e-36	1.6025e-34		Bradi1g28825	-1.74077	1109.75	326.698	0.171962	-10.123	4.36801e-24	3.10117e-22
Bradi4g33710	3.48206	205.264	2426.79	0.276764	12.5813	2.67523e-36	2.03387e-34		Bradi2g48557	1.60981	1214.16	3755.16	0.159044	10.1218	4.4238e-24	3.13267e-22
Bradi2g44090	4.62456	68.2734	1934.9	0.368169	12.561	3.45945e-36	2.6233e-34		Bradi1g37450	-1.65519	8067.78	2525.04	0.16356	-10.1198	4.51397e-24	3.18828e-22
Bradi1g14060	6.19697	32.4311	3422.47	0.493733	12.5513	3.91239e-36	2.95914e-34		Bradi4g18270	-1.74079	1197.32	352.185	0.172091	-10.1155	4.71482e-24	3.32159e-22
Bradi2g47008	3.28282	97.7506	998.482	0.263004	12.482	9.35763e-36	7.05949e-34		Bradi3g37020	-1.6007	4444.9	1446.52	0.15825	-10.115	4.73979e-24	3.33061e-22
Bradi3g52660	1.4425	2511.4	6852.52	0.115591	12.4793	9.6793e-36	7.28349e-34		Bradi4g05700	-6.6068	2496.12	1.82262	0.653407	-10.1113	4.92196e-24	3.44978e-22
Bradi1g60170	2.51749	1054.92	6169.15	0.201759	12.4777	9.88013e-36	7.41564e-34		Bradi1g62277	-1.55559	1251.26	420.57	0.153997	-10.1014	5.44443e-24	3.80624e-22
Bradi4g30860	5.8598	42.328	3333.26	0.469772	12.4737	1.03891e-35	7.77784e-34		Bradi3g51890	3.12482	116.369	1126.02	0.310987	10.0481	9.36862e-24	6.533e-22
Bradi2g11658	6.30733	3.73131	452.578	0.50693	12.4422	1.54161e-35	1.1512e-33		Bradi1g01000	-2.22733	3564.86	734.346	0.221795	-10.0423	9.93487e-24	6.91028e-22
Bradi5g09020	5.8657	63.8005	5068.63	0.471459	12.4416	1.55352e-35	1.15716e-33		Bradi3g07980	2.37519	4403.84	23881.4	0.236678	10.0355	1.06398e-23	7.38184e-22
Bradi3g58086	3.66817	30.6206	417.273	0.295667	12.4064	2.41192e-35	1.79201e-33		Bradi5g08240	-1.59241	6168.93	2019.26	0.158845	-10.0249	1.18465e-23	8.19833e-22
Bradi5g03380	5.39699	517.118	27535.5	0.435404	12.3954	2.76881e-35	2.05199e-33		Bradi2g32520	-1.23199	10877.6	4603.61	0.123002	-10.016	1.2971e-23	8.95389e-22
Bradi3g15956	5.22314	59.4408	2749.8	0.422002	12.377	3.47916e-35	2.57196e-33		Bradi2g10750	-2.891	1199.46	148.568	0.289253	-9.99474	1.60704e-23	1.10561e-21
Bradi1g64280	3.48202	998.656	11830.2	0.281382	12.3747	3.58162e-35	2.64107e-33		Bradi2g37150	3.22964	2057.03	21714.4	0.323139	9.99458	1.6097e-23	1.10561e-21
Bradi1g12397	4.12912	136.699	2645.98	0.334481	12.3449	5.19306e-35	3.81976e-33		Bradi3g45200	2.91163	518.242	4243.43	0.291656	9.98309	1.80745e-23	1.238e-21
Bradi2g57532	6.70758	11.975	2092.87	0.543537	12.3406	5.47458e-35	4.01679e-33		Bradi3g57480	2.4792	276.729	1623.17	0.248345	9.98287	1.81149e-23	1.238e-21
Bradi2g18530	3.65883	347.87	4706.99	0.296937	12.3219	6.90602e-35	5.05445e-33		Bradi3g19830	-2.27524	1364.84	270.873	0.227974	-9.98026	1.8597e-23	1.26779e-21
Bradi3g23180	6.17273	33.727	3558.55	0.502346	12.2878	1.05334e-34	7.69015e-33		Bradi1g00438	6.17727	0	157.829	0.618975	9.97984	1.8676e-23	1.27001e-21
Bradi3g15210	5.68244	26.1846	1787.81	0.462865	12.2767	1.20862e-34	8.80197e-33		Bradi1g00587	3.52095	219.248	2944.22	0.35327	9.96676	2.13069e-23	1.4445e-21
Bradi2g18851	3.1793	98.2208	930.806	0.259221	12.2648	1.39885e-34	1.01622e-32		Bradi5g27057	3.32209	61.7476	705.624	0.333323	9.96657	2.13473e-23	1.4445e-21
Bradi1g53770	3.02265	3230.76	27286.9	0.246901	12.2423	1.84662e-34	1.33821e-32		Bradi1g20801	4.4696	10.8212	351.049	0.448883	9.95716	2.34664e-23	1.58398e-21
Bradi3g10830	4.48216	168.494	4301.31	0.366767	12.2207	2.40945e-34	1.74179e-32		Bradi1g20500	-1.74403	2748.26	806.296	0.175437	-9.94108	2.75832e-23	1.85729e-21
Bradi3g30350	2.89056	295.639	2266.81	0.236587	12.2178	2.49877e-34	1.80193e-32		Bradi1g60395	-2.38911	1339.52	244.227	0.240353	-9.94001	2.7879e-23	1.87261e-21
Bradi1g59240	5.32603	18.6332	945.503	0.436054	12.2142	2.6121e-34	1.87905e-32		Bradi1g21510	1.60269	705.099	2171.32	0.161371	9.93171	3.0302e-23	2.02543e-21
Bradi2g15500	4.10668	50.6499	965.333	0.336471	12.2052	2.91747e-34	2.09361e-32		Bradi1g24845	2.67508	188.474	1286.55	0.269344	9.93181	3.02699e-23	2.02543e-21
Bradi2g11430	7.00789	1.92049	491.49	0.574475	12.1988	3.15584e-34	2.25915e-32		Bradi3g09940	-3.2136	533.448	50.9933	0.323815	-9.9242	3.26723e-23	2.17855e-21
Bradi2g02537	3.95476	509.507	8641.62	0.32458	12.1843	3.77106e-34	2.69301e-32		Bradi1g69110	-2.82118	520.04	68.2372	0.284367	-9.92089	3.37727e-23	2.24646e-21
Bradi4g20750	3.58244	1095.08	14012.2	0.294246	12.1749	4.22659e-34	3.01101e-32		Bradi5g18670	-2.32856	9447.49	1802.47	0.23481	-9.91679	3.51901e-23	2.33507e-21
Bradi2g54500	3.89468	212.803	3446.83	0.319995	12.1711	4.433e-34	3.15043e-32		Bradi2g24460	-2.66521	496.221	73.1249	0.268798	-9.91529	3.57209e-23	2.36456e-21
Bradi1g63650	3.50757	689.773	8346.35	0.288762	12.1469	5.95658e-34	4.223e-32		Bradi1g27800	-2.24928	2333.34	472.312	0.226889	-9.91356	3.63471e-23	2.40022e-21
Bradi2g01937	2.11456	998.32	4380.9	0.174434	12.1224	8.0373e-34	5.68446e-32		Bradi3g27827	-2.05576	51504.4	12032.3	0.207523	-9.90619	3.91286e-23	2.57769e-21
Bradi2g40060	3.26351	3175.56	32055	0.269385	12.1147	8.83283e-34	6.23212e-32		Bradi4g40810	-1.30957	6602.33	2643.99	0.132533	-9.88109	5.02815e-23	3.30447e-21
Bradi5g17490	6.23166	2.53218	295.345	0.51456	12.1107	9.27545e-34	6.52876e-32		Bradi1g18650	-1.90673	6384.67	1663.41	0.193114	-9.8736	5.41839e-23	3.55242e-21
Bradi5g03127	5.34953	216.668	11235.8	0.441832	12.1076	9.62641e-34	6.75963e-32		Bradi3g46247	-2.26147	2211.46	443.335	0.229224	-9.86573	5.86045e-23	3.83307e-21
Bradi3g18160	3.21942	73.8891	720.896	0.266238	12.0923	1.16062e-33	8.13041e-32		Bradi2g05950	5.20251	5.31771	395.791	0.528781	9.83867	7.6717e-23	5.00579e-21
Bradi1g44690	3.77845	596.011	8851.96	0.312563	12.0886	1.21336e-33	8.4797e-32		Bradi1g32420	-1.17592	10112.7	4451.91	0.119609	-9.83139	8.2469e-23	5.36832e-21
Bradi2g48670	3.46772	36.0843	424.108	0.28694	12.0852	1.2646e-33	8.81685e-32		Bradi1g43560	-1.99838	4704.36	1145.64	0.203508	-9.81968	9.26406e-23	6.01615e-21
Bradi2g26754	4.05332	1397.15	25603	0.33545	12.0832	1.29534e-33	9.00978e-32		Bradi1g34120	2.17373	882.127	4123.85	0.221796	9.80056	1.11967e-22	7.25402e-21
Bradi1g34250	5.21823	424.211	19748.1	0.43314	12.0475	2.00036e-33	1.38808e-31		Bradi1g61540	-1.89491	22005.8	5781.72	0.193462	-9.79477	1.18564e-22	7.6633e-21
Bradi5g16120	3.73601	53.5745	771.364	0.310368	12.0374	2.26041e-33	1.56484e-31		Bradi3g35880	-1.68571	1571.07	480.619	0.172511	-9.77165	1.49004e-22	9.60811e-21
Bradi3g14490	3.98717	21689.8	378042	0.331302	12.0349	2.32985e-33	1.60913e-31		Bradi1g18260	-2.19744	1281.55	269.455	0.224959	-9.76818	1.54198e-22	9.9197e-21
Bradi1g55440	4.50659	4823.76	126060	0.374698	12.0273	2.55492e-33	1.76044e-31		Bradi2g52460	-3.25501	1762.33	162.511	0.333574	-9.75799	1.70494e-22	1.09424e-20
Bradi2g02150	4.60107	136.789	3854.07	0.383086	12.0106	3.12752e-33	2.14995e-31		Bradi2g43110	-1.43696	4100.75	1499.42	0.147267	-9.75749	1.71352e-22	1.09717e-20
Bradi1g18640	3.01775	220.39	1859.9	0.253538	11.9025	1.14793e-32	7.87284e-31		Bradi3g58060	2.28661	5213.83	26528.4	0.23464	9.7452	1.93391e-22	1.2354e-20
Bradi3g01170	3.64027	211.193	2833.78	0.30593	11.899	1.19744e-32	8.19329e-31		Bradi2g49620	-2.55261	1639.89	263.528	0.262077	-9.73995	2.0366e-22	1.29797e-20
Bradi3g54993	8.25394	0	458.045	0.695329	11.8706	1.68347e-32	1.14921e-30		Bradi4g19187	2.21309	874.279	4210.62	0.227281	9.73728	2.0907e-22	1.32937e-20
Bradi1g05870	4.96003	632.636	23973.5	0.418712	11.8459	2.25956e-32	1.53891e-30		Bradi4g01230	1.73435	2081.44	7049.89	0.178331	9.72544	2.34888e-22	1.49007e-20
Bradi3g04940	3.92356	266.699	4440.73	0.33133	11.8419	2.37157e-32	1.61146e-30		Bradi3g59210	-6.35353	1641.72	1.72365	0.653659	-9.71995	2.47899e-22	1.56898e-20
Bradi2g47790	2.3727	247.185	1305.95	0.200435	11.8378	2.49021e-32	1.68818e-30		Bradi2g33200	2.07933	157.733	688.372	0.214424	9.69726	3.09697e-22	1.95559e-20
Bradi1g36795	4.58353	59.9	1674.03	0.387215	11.8372	2.50738e-32	1.69591e-30		Bradi2g55160	1.34443	913.559	2338.58	0.13866	9.69594	3.13747e-22	1.97661e-20
Bradi2g17310	3.32269	33.1753	351.236	0.280877	11.8297	2.74159e-32	1.85007e-30		Bradi2g61837	-3.58578	697.703	48.4548	0.369916	-9.69349	3.2135e-22	2.01986e-20
Bradi2g02477	2.64678	291.121	1874.16	0.223833	11.8248	2.90675e-32	1.95704e-30		Bradi3g09782	-2.55966	752.403	120.068	0.26417	-9.68948	3.3424e-22	2.09607e-20
Bradi5g00680	8.09762	0	349.09	0.685367	11.815	3.26468e-32	2.193e-30		Bradi2g51820	-2.4695	753.136	129.031	0.255127	-9.67947	3.68639e-22	2.30652e-20
Bradi4g11390	4.3477	69.4013	1609.22	0.368109	11.8109	3.42847e-32	2.29778e-30		Bradi4g12094	-6.11391	180.607	0	0.631967	-9.67441	3.87302e-22	2.41777e-20
Bradi5g05430	4.04746	5411.91	99226.6	0.342965	11.8014	3.83966e-32	2.56751e-30		Bradi4g23407	-1.81129	5153	1437.98	0.187341	-9.6684	4.10731e-22	2.5582e-20
Bradi4g12990	3.67523	517.368	7135.98	0.311642	11.7931	4.23628e-32	2.8263e-30		Bradi1g78160	-2.09345	797.206	180.908	0.216618	-9.66427	4.27656e-22	2.65758e-20
Bradi1g13990	4.28877	215.022	4761.93	0.363868	11.7866	4.576e-32	3.04604e-30		Bradi4g32650	-2.66411	294.661	43.4409	0.2757	-9.66307	4.32709e-22	2.68289e-20
Bradi2g02450	6.75247	1.2773	276.751	0.573601	11.7721	5.43805e-32	3.6117e-30		Bradi2g01170	4.02907	8.66329	185.625	0.416967	9.66281	4.33813e-22	2.68367e-20
Bradi5g17300	5.29723	232.924	11740.5	0.449991	11.7719	5.45038e-32	3.61174e-30		Bradi2g58350	2.54979	6106.57	37968.7	0.264077	9.65548	4.65971e-22	2.87611e-20
Bradi1g14370	3.3363	701.309	7497.67	0.283489	11.7687	5.65757e-32	3.74061e-30		Bradi1g26870	-5.80395	12301.7	67.5177	0.601398	-9.65076	4.87908e-22	3.00474e-20
Bradi1g09487	4.6807	265.894	8056.36	0.398657	11.7412	7.83827e-32	5.1708e-30		Bradi1g59470	-2.17985	627.826	133.686	0.225969	-9.6467	5.07642e-22	3.11927e-20
Bradi3g58670	4.16031	1348.21	27023.6	0.354561	11.7337	8.56231e-32	5.6358e-30		Bradi2g33540	4.31155	73.2348	2051.17	0.44869	9.60919	7.31188e-22	4.48282e-20
Bradi1g65520	3.00713	639.071	5355.56	0.256729	11.7132	1.09057e-31	7.16221e-30		Bradi4g11157	-2.99091	303.289	34.5412	0.311377	-9.60543	7.58421e-22	4.63941e-20
Bradi1g37080	5.72979	257.555	18951.6	0.489371	11.7085	1.15347e-31	7.55842e-30		Bradi3g19360	1.58925	591.588	1805.68	0.165506	9.60235	7.81454e-22	4.76966e-20
Bradi2g44785	3.36793	1202.67	13175	0.2882	11.6861	1.50153e-31	9.81734e-30		Bradi3g54370	-1.66921	16626.2	5142.65	0.173868	-9.60044	7.96007e-22	4.84768e-20
Bradi2g00423	5.40439	19.1234	1062.94	0.462737	11.6792	1.62845e-31	1.06235e-29		Bradi3g58920	-1.98794	22889.5	5610.86	0.207165	-9.59596	8.31418e-22	5.05211e-20
Bradi1g76800	3.72747	4287.55	61626	0.319432	11.6691	1.83437e-31	1.19405e-29		Bradi3g39150	-1.96555	11586.9	2887.22	0.205027	-9.58681	9.08466e-22	5.50808e-20
Bradi3g08470	4.24317	49.991	1070.2	0.363798	11.6635	1.95748e-31	1.27137e-29		Bradi3g47317	-2.63513	908.77	136.436	0.275089	-9.57919	9.78053e-22	5.91689e-20
Bradi4g01687	3.04481	94.7164	815.792	0.26107	11.6628	1.97431e-31	1.27948e-29		Bradi2g37080	-5.43997	139.59	1.03446	0.568158	-9.57474	1.02109e-21	6.16367e-20
Bradi1g71975	3.52	337.421	4143.96	0.301827	11.6623	1.98632e-31	1.28443e-29		Bradi4g01070	-1.72529	2972.28	882.708	0.180292	-9.56945	1.0748e-21	6.47363e-20
Bradi5g06870	5.27179	107.052	5308.87	0.452227	11.6574	2.10387e-31	1.35746e-29		Bradi1g37540	3.43956	15.2015	193.954	0.359684	9.56273	1.14694e-21	6.89298e-20
Bradi3g11050	3.25428	698.652	7033.9	0.279525	11.6422	2.51447e-31	1.61883e-29		Bradi2g62490	2.93454	158.038	1328.65	0.307015	9.55828	1.19734e-21	7.18012e-20
Bradi4g00967	3.29345	141.377	1466.76	0.283248	11.6275	2.98875e-31	1.91998e-29		Bradi1g76920	1.99867	387.647	1595.45	0.209229	9.55254	1.26551e-21	7.57234e-20
Bradi2g61600	5.76757	51.2377	3939.34	0.49677	11.6101	3.66044e-31	2.34635e-29		Bradi2g60197	-2.43585	803.094	140.736	0.255031	-9.5512	1.28208e-21	7.65477e-20
Bradi2g27770	3.17291	4191.27	39738.8	0.273419	11.6046	3.9071e-31	2.49901e-29		Bradi2g04030	2.90466	85.2197	699.299	0.304366	9.54332	1.38332e-21	8.24128e-20
Bradi5g16590	1.88669	2045.83	7643	0.16264	11.6004	4.1027e-31	2.61843e-29		Bradi1g10170	-2.29015	2834.82	554.708	0.240114	-9.53779	1.45912e-21	8.67402e-20
Bradi5g09030	3.20229	4197.07	40675.4	0.276097	11.5984	4.19814e-31	2.67355e-29		Bradi2g52405	-4.36182	290.342	9.71062	0.457714	-9.52957	1.57937e-21	9.36854e-20
Bradi2g38230	3.25887	126.044	1274.1	0.28122	11.5883	4.7236e-31	3.00168e-29		Bradi2g52110	-2.42349	113560	20076	0.255024	-9.50302	2.03889e-21	1.20682e-19
Bradi2g06970	5.83703	3.62346	310.269	0.503952	11.5825	5.05446e-31	3.205e-29		Bradi4g28320	-1.59126	4252.98	1391.05	0.167466	-9.50195	2.05992e-21	1.21664e-19
Bradi2g44290	5.73509	35.6337	2662.73	0.495201	11.5813	5.12346e-31	3.24177e-29		Bradi2g04230	-1.51893	9308.64	3207.69	0.160089	-9.48799	2.35541e-21	1.38817e-19
Bradi2g39272	4.98454	122.355	4780.4	0.430457	11.5796	5.22717e-31	3.30029e-29		Bradi2g61890	-5.79057	8900.79	45.185	0.611138	-9.47506	2.66616e-21	1.56794e-19
Bradi1g06210	4.70328	6.79611	212.926	0.406237	11.5777	5.34712e-31	3.3688e-29		Bradi1g31670	-1.18615	5490.71	2398.64	0.12528	-9.46798	2.85321e-21	1.67435e-19
Bradi3g23280	5.16883	189.037	8626.72	0.446604	11.5736	5.60645e-31	3.52464e-29		Bradi4g43061	2.4489	84.1137	485.86	0.258753	9.46422	2.95749e-21	1.73184e-19
Bradi2g05163	3.71056	339.595	4826.4	0.320822	11.5658	6.14095e-31	3.85243e-29		Bradi3g09140	-4.7467	327.666	7.19942	0.50198	-9.45595	3.20098e-21	1.87042e-19
Bradi1g70680	4.19875	240.566	4991.97	0.363623	11.547	7.64407e-31	4.78519e-29		Bradi2g11920	-2.03407	1165.32	275.675	0.215474	-9.43997	3.7287e-21	2.17415e-19
Bradi2g13120	5.47039	89.8248	5325.08	0.473838	11.5449	7.83592e-31	4.89487e-29		Bradi2g60898	-1.90654	22582.6	5871.53	0.202165	-9.4306	4.07756e-21	2.37252e-19
Bradi3g17715	4.64972	158.347	4708.92	0.402761	11.5446	7.85934e-31	4.8991e-29		Bradi4g41750	-2.05271	552.885	128.95	0.217887	-9.42096	4.46976e-21	2.59521e-19
Bradi1g25552	4.18226	784.343	16067	0.362841	11.5264	9.71017e-31	6.04001e-29		Bradi5g26320	1.92927	4662.94	18238.8	0.204891	9.41611	4.68093e-21	2.71207e-19
Bradi1g32400	5.97561	53.8423	5036.7	0.518481	11.5252	9.84539e-31	6.11121e-29		Bradi1g13940	-2.11238	2308.77	515.595	0.224434	-9.41204	4.86617e-21	2.81345e-19
Bradi2g51842	5.78164	55.2328	4332.86	0.503236	11.4889	1.49952e-30	9.2882e-29		Bradi1g51930	-4.13242	145.06	5.95956	0.439202	-9.40893	5.0119e-21	2.8916e-19
Bradi4g10500	2.59885	216.596	1349.29	0.226324	11.4829	1.60868e-30	9.94339e-29		Bradi5g14490	-1.29495	19570.4	7913.04	0.137965	-9.38604	6.22977e-21	3.5867e-19
Bradi2g08701	3.33938	1245.62	13391.4	0.291467	11.4571	2.16546e-30	1.33568e-28		Bradi1g64140	1.84474	2227.47	8190.05	0.196651	9.38078	6.54855e-21	3.76233e-19
Bradi1g68887	1.82611	856.358	3066.13	0.159392	11.4567	2.1775e-30	1.3403e-28		Bradi1g38525	2.81292	163.894	1256.42	0.301063	9.34329	9.33903e-21	5.35431e-19
Bradi3g38282	7.57174	0.320233	322.02	0.661557	11.4453	2.48129e-30	1.52093e-28		Bradi4g09690	-4.57285	788.266	20.5649	0.490482	-9.32317	1.12914e-20	6.46012e-19
Bradi4g38932	5.21974	16.2362	784.09	0.456056	11.4454	2.47959e-30	1.52093e-28		Bradi4g36972	-5.66849	125.674	0.303771	0.608259	-9.3192	1.17226e-20	6.69285e-19
Bradi1g23440	3.30928	759.224	7980.63	0.28936	11.4366	2.7457e-30	1.6795e-28		Bradi2g16070	-1.56278	6477.12	2161.22	0.167843	-9.31097	1.26673e-20	7.2172e-19
Bradi3g22850	5.16558	109.648	5021.91	0.452023	11.4277	3.04063e-30	1.85605e-28		Bradi4g14970	-2.35876	1555.52	288.227	0.253345	-9.31046	1.27275e-20	7.23648e-19
Bradi1g31050	2.95702	264.754	2143.31	0.258785	11.4265	3.08214e-30	1.87749e-28		Bradi4g33495	-3.5702	399.943	27.5808	0.383798	-9.3023	1.37439e-20	7.79819e-19
Bradi2g30800	5.42352	13.9452	807.713	0.474924	11.4198	3.33162e-30	2.02526e-28		Bradi1g76157	-1.67525	6651.62	2046.21	0.180212	-9.29599	1.45836e-20	8.2575e-19
Bradi5g15760	2.88085	4594.14	35168.4	0.252561	11.4066	3.87807e-30	2.35259e-28		Bradi1g01656	-3.70785	1406.57	86.1718	0.39933	-9.28517	1.61448e-20	9.12263e-19
Bradi4g30710	2.19377	7514.7	34960.4	0.192464	11.3984	4.26118e-30	2.57968e-28		Bradi3g28030	-4.12506	541.829	22.3515	0.44441	-9.2821	1.66167e-20	9.36999e-19
Bradi2g46502	2.31378	2569.62	13030.8	0.203067	11.3942	4.47158e-30	2.7015e-28		Bradi3g01440	-2.67194	1010.67	147.025	0.288026	-9.27673	1.74759e-20	9.83423e-19
Bradi1g12580	4.87452	68.3843	2461.64	0.428296	11.3812	5.18888e-30	3.12842e-28		Bradi5g12580	2.5798	5674.61	36312.9	0.278308	9.26959	1.86856e-20	1.04934e-18
Bradi4g43690	2.24259	720.029	3469.11	0.197325	11.365	6.24778e-30	3.75915e-28		Bradi1g34920	3.16652	372.627	3817.27	0.341669	9.26782	1.89997e-20	1.0648e-18
Bradi1g74970	5.13918	52.947	2381.01	0.452531	11.3565	6.884e-30	4.13349e-28		Bradi1g57040	-1.30177	12202.6	4908.76	0.140593	-9.25911	2.06145e-20	1.15294e-18
Bradi2g39265	5.60589	156.187	10545.7	0.49392	11.3498	7.43328e-30	4.45421e-28		Bradi5g17690	-2.03259	10522.3	2490.08	0.219619	-9.25506	2.14119e-20	1.1951e-18
Bradi2g10000	3.6723	160.554	2224.08	0.323866	11.3389	8.41625e-30	5.03298e-28		Bradi2g39265	-1.16439	3607.33	1599.94	0.12593	-9.2463	2.32406e-20	1.29453e-18
Bradi2g09920	3.40318	58.2656	658.21	0.300157	11.338	8.50667e-30	5.07674e-28		Bradi1g17116	3.16389	95.158	974.413	0.342213	9.24537	2.34424e-20	1.3001e-18
Bradi4g09430	4.99561	1318.89	52566.2	0.440777	11.3337	8.93941e-30	5.32419e-28		Bradi2g10340	2.22174	527.189	2565.73	0.240314	9.24519	2.34829e-20	1.3001e-18
Bradi1g24368	6.53536	1.17308	230.489	0.576698	11.3324	9.07098e-30	5.39164e-28		Bradi2g47290	-2.2255	6169.23	1263.42	0.240718	-9.24527	2.34654e-20	1.3001e-18
Bradi4g43380	4.11615	66.5292	1298.96	0.363244	11.3316	9.14682e-30	5.42576e-28		Bradi4g33000	2.42462	253.89	1441.33	0.2625	9.23664	2.54355e-20	1.40536e-18
Bradi3g06330	5.27431	144.073	7288.62	0.466022	11.3177	1.07219e-29	6.34729e-28		Bradi1g15695	5.29227	3.69687	375.754	0.573183	9.23313	2.62847e-20	1.44936e-18
Bradi5g27300	7.55115	0.320233	328.76	0.667645	11.3101	1.16929e-29	6.9082e-28		Bradi3g10815	4.02847	8.03138	177.833	0.436488	9.22928	2.72447e-20	1.49928e-18
Bradi5g16621	4.22633	184.071	3923.44	0.373808	11.3062	1.22324e-29	7.21245e-28		Bradi4g27680	2.60192	1361.31	8868.01	0.281987	9.22711	2.78042e-20	1.527e-18
Bradi4g02925	2.85631	1016.69	7648.35	0.25266	11.305	1.24004e-29	7.29687e-28		Bradi3g52060	-4.05971	242.782	10.6216	0.440288	-9.22056	2.9555e-20	1.61991e-18
Bradi1g57740	2.43407	117.662	650.115	0.21532	11.3045	1.24709e-29	7.30916e-28		Bradi3g42570	-3.44906	425.979	32.6553	0.374409	-9.21201	3.20078e-20	1.75085e-18
Bradi4g32634	4.22875	351.465	7506.01	0.374076	11.3045	1.24643e-29	7.30916e-28		Bradi4g01945	2.54918	123.588	772.192	0.276988	9.20323	3.47351e-20	1.89625e-18
Bradi4g23640	2.03809	6168.9	25683.7	0.180389	11.2983	1.33763e-29	7.82422e-28		Bradi1g62870	1.7651	1061.27	3685.53	0.191938	9.1962	3.70838e-20	2.02044e-18
Bradi4g17917	2.94989	294.872	2377.25	0.261245	11.2917	1.4425e-29	8.42087e-28		Bradi3g42130	3.12691	24.6711	245.681	0.34031	9.18841	3.98695e-20	2.1679e-18
Bradi1g65782	7.90557	0	327.19	0.700275	11.2892	1.48344e-29	8.64275e-28		Bradi5g14470	-2.04602	2191.2	513.02	0.22268	-9.18816	3.99617e-20	2.16862e-18
Bradi1g09240	3.11655	470.983	4295.47	0.276137	11.2863	1.53431e-29	8.92145e-28		Bradi2g14650	3.82727	15.8792	289.906	0.417458	9.16803	4.81729e-20	2.60905e-18
Bradi2g12580	5.21223	18.0364	866.223	0.462055	11.2805	1.63773e-29	9.50402e-28		Bradi3g10595	1.76267	3174.61	11004	0.192475	9.15789	5.29197e-20	2.86048e-18
Bradi2g57201	5.5743	4.31785	292.524	0.494466	11.2734	1.7763e-29	1.02878e-27		Bradi1g15590	-1.4206	5419.32	2002.15	0.155366	-9.14356	6.04314e-20	3.26008e-18
Bradi4g14920	3.3753	2540.23	28124.7	0.300137	11.2459	2.42671e-29	1.40272e-27		Bradi5g14650	2.74764	127.312	929.654	0.30085	9.13291	6.66817e-20	3.5902e-18
Bradi3g42280	3.76627	542.848	8093.68	0.335088	11.2397	2.60402e-29	1.50227e-27		Bradi2g13970	-3.08095	458.769	47.7901	0.337522	-9.12816	6.96764e-20	3.74408e-18
Bradi4g00397	6.17893	1.59844	198.304	0.549757	11.2394	2.6119e-29	1.50386e-27		Bradi2g25310	-1.51274	4230.95	1462.82	0.165878	-9.11958	7.5419e-20	4.04473e-18
Bradi2g37150	3.41651	1309.07	14954.6	0.304174	11.2321	2.83722e-29	1.6304e-27		Bradi4g17317	-1.84607	21378.8	5800.19	0.202526	-9.11523	7.85012e-20	4.20181e-18
Bradi1g46254	7.79093	0	271.331	0.694381	11.22	3.25405e-29	1.86629e-27		Bradi5g23150	2.22205	5371.26	26190.6	0.24385	9.11235	8.06147e-20	4.30652e-18
Bradi2g61090	3.1478	3008.12	28098.4	0.280758	11.2118	3.56882e-29	2.04284e-27		Bradi3g44080	-3.81709	310.041	17.0078	0.419002	-9.10996	8.24113e-20	4.39394e-18
Bradi1g65841	3.33119	744.404	7976.81	0.297224	11.2077	3.7398e-29	2.13655e-27		Bradi5g18647	-1.36352	3423.37	1317.22	0.149685	-9.10921	8.29819e-20	4.41577e-18
Bradi2g49250	5.95553	8.84505	840.037	0.531515	11.2048	3.86157e-29	2.20184e-27		Bradi1g32470	-1.66568	2865.46	886.9	0.182903	-9.10692	8.47572e-20	4.50149e-18
Bradi2g35950	5.95591	3.73494	363.491	0.531938	11.1966	4.23524e-29	2.41024e-27		Bradi1g60610	2.36987	93.5778	510.369	0.260586	9.0944	9.51077e-20	5.04145e-18
Bradi3g43150	3.49255	492.979	5970.16	0.312478	11.1769	5.28894e-29	3.00408e-27		Bradi2g34240	-1.47278	71037.2	25275	0.162102	-9.0855	1.03228e-19	5.4613e-18
Bradi2g02432	2.34656	345.549	1796	0.210563	11.1442	7.64268e-29	4.33262e-27		Bradi2g42480	-2.01048	5931.61	1425.2	0.221396	-9.08094	1.07646e-19	5.68407e-18
Bradi2g21180	2.28794	835.811	4163.6	0.205384	11.1398	8.02832e-29	4.54249e-27		Bradi4g34005	-1.36217	3459.09	1332.34	0.150015	-9.08023	1.08348e-19	5.71017e-18
Bradi1g76500	1.76712	1408.54	4838.4	0.158719	11.1337	8.60261e-29	4.85808e-27		Bradi2g35490	2.65912	219.062	1496.16	0.292858	9.0799	1.08676e-19	5.71643e-18
Bradi4g00670	2.18074	1181.37	5449.52	0.195974	11.1277	9.19689e-29	5.18373e-27		Bradi1g15050	-1.25066	83322.2	34750.3	0.137848	-9.07278	1.16019e-19	6.091e-18
Bradi4g05250	4.60439	8.58178	252.43	0.414181	11.1168	1.03885e-28	5.84418e-27		Bradi2g11730	-1.83177	1056.99	289.619	0.201911	-9.07217	1.16668e-19	6.11335e-18
Bradi2g49447	4.5316	859.158	23536.9	0.407752	11.1136	1.07698e-28	6.04711e-27		Bradi5g07390	-1.52389	1483.89	508.86	0.168062	-9.06744	1.21846e-19	6.37251e-18
Bradi2g39260	4.47588	447.811	11721.2	0.402745	11.1134	1.07918e-28	6.04791e-27		Bradi2g51830	-2.2431	949.167	191.217	0.247397	-9.06679	1.22571e-19	6.39821e-18
Bradi1g30377	7.82494	0	311.709	0.70438	11.109	1.13451e-28	6.3459e-27		Bradi4g32698	-2.43043	19926.3	3484.64	0.268069	-9.06642	1.22989e-19	6.40783e-18
Bradi1g44040	3.02786	1352.9	11572.4	0.273089	11.0874	1.44353e-28	8.0591e-27		Bradi1g38238	-5.76569	122.255	0	0.636739	-9.05503	1.36528e-19	7.09842e-18
Bradi2g32890	3.36575	294.804	3246.63	0.303609	11.0858	1.4701e-28	8.19189e-27		Bradi5g27190	-5.38646	154.606	0.911312	0.59487	-9.05484	1.36762e-19	7.09842e-18
Bradi4g21510	6.01121	5.60241	576.487	0.543127	11.0678	1.79792e-28	9.99968e-27		Bradi5g27130	1.8357	25362.5	92814.8	0.20338	9.02596	1.78131e-19	9.22812e-18
Bradi1g06980	3.44367	322.429	3767.57	0.311185	11.0663	1.82782e-28	1.01277e-26		Bradi4g21930	-5.80465	146.906	0	0.643735	-9.01714	1.93055e-19	9.98242e-18
Bradi5g11790	2.94168	875.583	7027.05	0.265822	11.0664	1.82656e-28	1.01277e-26		Bradi1g64687	-2.33048	706.221	133.281	0.258488	-9.0158	1.95435e-19	1.00865e-17
Bradi2g38200	2.45023	2422.76	13574.9	0.221519	11.061	1.93849e-28	1.07207e-26		Bradi2g37350	-2.64035	341.301	50.7619	0.293006	-9.01124	2.03742e-19	1.04954e-17
Bradi2g04577	4.70049	5495.01	173253	0.42518	11.0553	2.06625e-28	1.14059e-26		Bradi1g17040	-2.20512	986.279	204.646	0.245317	-8.98886	2.49801e-19	1.28439e-17
Bradi2g41070	3.37943	1231.89	13715.2	0.305746	11.0531	2.1185e-28	1.16724e-26		Bradi3g36020	1.60714	2673.21	8281.55	0.178829	8.98699	2.54091e-19	1.304e-17
Bradi4g11580	2.59095	1480.74	9189.42	0.234446	11.0514	2.15871e-28	1.18717e-26		Bradi2g11331	3.57311	15.8242	233.617	0.397855	8.98094	2.68472e-19	1.37523e-17
Bradi3g47232	3.90452	435.204	7251.66	0.353731	11.0381	2.50209e-28	1.37344e-26		Bradi1g29658	-1.49129	4073.11	1429.56	0.166092	-8.9787	2.73983e-19	1.40084e-17
Bradi1g20460	3.37388	1029.42	11415.2	0.305728	11.0356	2.57471e-28	1.41067e-26		Bradi4g11180	-3.77548	526.536	29.7815	0.420666	-8.97501	2.83316e-19	1.44586e-17
Bradi2g60503	5.57593	25.968	1758.83	0.505336	11.0341	2.61646e-28	1.43088e-26		Bradi3g27440	-4.41506	877.876	26.0843	0.492084	-8.97216	2.90768e-19	1.48113e-17
Bradi5g03370	4.3699	544.433	13117.2	0.396184	11.03	2.73908e-28	1.49516e-26		Bradi4g29140	-2.02337	1028.48	244.715	0.225723	-8.96396	3.13223e-19	1.59256e-17
Bradi3g08350	3.48975	80.4432	976.11	0.316445	11.028	2.80013e-28	1.52566e-26		Bradi2g58060	-1.31041	3525	1408.35	0.146223	-8.96173	3.19631e-19	1.62213e-17
Bradi1g30100	6.16627	4.79745	588.605	0.559208	11.0268	2.83794e-28	1.5434e-26		Bradi2g50967	-1.49684	2561.39	895.111	0.167177	-8.95364	3.43943e-19	1.74229e-17
Bradi1g22650	4.96067	436.544	17169.7	0.451491	10.9873	4.39881e-28	2.38785e-26		Bradi4g11680	-2.31487	1188.15	226.464	0.258863	-8.94243	3.80698e-19	1.92492e-17
Bradi2g60000	3.71076	93.248	1340.47	0.338401	10.9656	5.59536e-28	3.0318e-26		Bradi2g53130	-1.67558	1511.62	464.011	0.187394	-8.94145	3.84088e-19	1.93848e-17
Bradi5g02730	5.46641	2.82635	177.618	0.49891	10.9567	6.17062e-28	3.33735e-26		Bradi4g33930	5.31123	0.629619	109.185	0.594042	8.94083	3.86273e-19	1.94592e-17
Bradi2g13010	3.22149	739.986	7324.23	0.294128	10.9527	6.45282e-28	3.48357e-26		Bradi2g08870	3.54249	331.266	4745.8	0.39625	8.94004	3.89034e-19	1.95624e-17
Bradi2g55920	3.01614	870.605	7391.22	0.275418	10.9511	6.56287e-28	3.5365e-26		Bradi5g07860	-3.15179	224.955	22.0568	0.352632	-8.93792	3.96577e-19	1.99051e-17
Bradi3g27854	5.98846	2.74365	290.414	0.547383	10.9402	7.40642e-28	3.98376e-26		Bradi1g60563	-5.83432	187.078	0	0.652963	-8.93514	4.06652e-19	2.03735e-17
Bradi2g49100	2.73716	481.324	3327.44	0.250416	10.9305	8.24182e-28	4.42501e-26		Bradi3g15580	-2.10536	1151.52	257.133	0.235674	-8.93335	4.1329e-19	2.06683e-17
Bradi2g19200	2.89405	209.339	1623.85	0.265135	10.9154	9.73071e-28	5.21488e-26		Bradi1g78340	2.83361	2374.79	18698.2	0.317253	8.93171	4.19456e-19	2.09384e-17
Bradi1g11930	5.23576	558.942	27993	0.479744	10.9137	9.91917e-28	5.30621e-26		Bradi1g19980	-4.20891	417.812	15.3263	0.47168	-8.92324	4.52861e-19	2.25648e-17
Bradi4g38290	2.45224	900.206	5055.63	0.225233	10.8876	1.32104e-27	7.054e-26		Bradi1g49537	-1.33398	9948.04	3908.37	0.149569	-8.91883	4.71229e-19	2.34375e-17
Bradi3g42270	3.95597	95.5551	1665	0.364066	10.8661	1.67248e-27	8.91442e-26		Bradi4g36340	-1.9823	3578.22	876.757	0.222621	-8.90435	5.36998e-19	2.66602e-17
Bradi1g48842	6.9732	0.612596	250.673	0.641992	10.8618	1.75209e-27	9.3219e-26		Bradi2g38660	-1.40641	28443.2	10609.2	0.157981	-8.90244	5.46322e-19	2.70741e-17
Bradi2g13600	2.68782	1682.23	11219.6	0.247676	10.8522	1.94705e-27	1.03405e-25		Bradi1g36027	-2.18881	1818.97	381.702	0.246034	-8.89635	5.77148e-19	2.85501e-17
Bradi1g06260	3.44641	64.589	758.391	0.318188	10.8314	2.44523e-27	1.29628e-25		Bradi1g26470	-1.53168	733.442	249.861	0.172246	-8.89242	5.97944e-19	2.95255e-17
Bradi1g59420	3.30466	1772.69	18710.5	0.30552	10.8165	2.8749e-27	1.52132e-25		Bradi3g41543	2.12746	159.83	726.738	0.239522	8.88211	6.56068e-19	3.23373e-17
Bradi3g27550	2.529	7974.79	47374.9	0.233967	10.8092	3.11254e-27	1.64411e-25		Bradi1g77680	3.16516	265.038	2745.77	0.356393	8.88108	6.6212e-19	3.25381e-17
Bradi2g18980	5.19389	56.3484	2741.89	0.480854	10.8014	3.39069e-27	1.78783e-25		Bradi2g51947	-2.14643	922.629	199.697	0.241688	-8.88102	6.62517e-19	3.25381e-17
Bradi1g44620	4.60704	334.389	9861.95	0.426927	10.7912	3.7897e-27	1.99464e-25		Bradi4g19600	-1.84568	2314.29	626.98	0.207881	-8.87855	6.77369e-19	3.3208e-17
Bradi3g34240	1.77671	2254.65	7802.2	0.164718	10.7864	3.99197e-27	2.09736e-25		Bradi4g37350	-1.24931	47794.1	19944.8	0.140807	-8.87247	7.1544e-19	3.50118e-17
Bradi5g22007	3.22145	1313.44	13024.2	0.298827	10.7803	4.26335e-27	2.23594e-25		Bradi1g31337	1.62793	592.939	1866.12	0.183813	8.85646	8.25985e-19	4.03496e-17
Bradi3g22317	6.86258	1.75962	527.137	0.636795	10.7767	4.43316e-27	2.32086e-25		Bradi2g48457	-1.87553	1037.49	275.013	0.211778	-8.85614	8.28329e-19	4.03921e-17
Bradi3g31850	3.75464	629.166	9380.71	0.348734	10.7665	4.95514e-27	2.58952e-25		Bradi3g48670	-1.82658	1216.73	334.581	0.20633	-8.85269	8.54355e-19	4.15872e-17
Bradi1g37112	5.07577	28.5781	1257.32	0.471798	10.7583	5.41323e-27	2.8239e-25		Bradi4g01990	-1.74709	3436.82	1001.42	0.197467	-8.84748	8.9518e-19	4.34972e-17
Bradi3g37600	3.51607	634.177	7869.07	0.327307	10.7424	6.43336e-27	3.35013e-25		Bradi2g55697	-1.44117	928.811	337.924	0.16305	-8.83882	9.67385e-19	4.69225e-17
Bradi1g22642	4.85906	13.7585	503.65	0.452571	10.7366	6.85452e-27	3.56314e-25		Bradi1g74420	-1.29879	30402.6	12246.7	0.146995	-8.83561	9.95557e-19	4.82036e-17
Bradi2g55540	4.20994	48.7288	1043.18	0.392197	10.7342	7.02892e-27	3.64735e-25		Bradi1g10610	-1.6478	835.573	261.9	0.186557	-8.8327	1.02174e-18	4.93843e-17
Bradi1g09570	4.12652	81.5902	1631.43	0.384578	10.73	7.35987e-27	3.81236e-25		Bradi5g06377	-1.91709	6258.31	1608.11	0.217051	-8.83243	1.02426e-18	4.94188e-17
Bradi2g36880	2.6154	1838.25	11637.7	0.244205	10.7099	9.14956e-27	4.73108e-25		Bradi1g04261	-3.64	237.286	15.0634	0.412206	-8.83053	1.04184e-18	5.01784e-17
Bradi5g24220	3.955	5897.41	102980	0.369452	10.705	9.63906e-27	4.97545e-25		Bradi3g35660	-2.90884	403.379	48.0604	0.329484	-8.82845	1.06134e-18	5.10282e-17
Bradi4g16350	2.81712	518.382	3806.87	0.263437	10.6937	1.08892e-26	5.61091e-25		Bradi1g75595	-2.7275	943.125	129.972	0.309762	-8.80516	1.30661e-18	6.27102e-17
Bradi1g00666	5.25209	118.279	6099.94	0.491346	10.6892	1.14371e-26	5.88291e-25		Bradi1g08710	-2.73637	2046.65	279.856	0.311058	-8.79698	1.40544e-18	6.73357e-17
Bradi1g44425	3.77696	71.4639	1088.31	0.353713	10.6781	1.2894e-26	6.6207e-25		Bradi2g21370	2.62832	39.2338	263.137	0.298862	8.79443	1.43776e-18	6.87642e-17
Bradi1g51030	2.25187	101.764	494.994	0.211163	10.6641	1.49805e-26	7.67867e-25		Bradi1g16010	3.73394	73.3553	1265.27	0.424979	8.78617	1.54748e-18	7.38827e-17
Bradi4g39950	4.54788	125.4	3545.24	0.426883	10.6537	1.67566e-26	8.57413e-25		Bradi2g05690	-1.89205	10162.6	2659.51	0.21573	-8.77048	1.77905e-18	8.4791e-17
Bradi4g29792	2.81326	542.465	3973.68	0.264139	10.6507	1.7312e-26	8.84296e-25		Bradi1g15600	-2.14921	1465.92	316.215	0.245283	-8.76217	1.91527e-18	9.1125e-17
Bradi4g36968	5.3185	194.228	10664.9	0.499731	10.6427	1.88516e-26	9.61266e-25		Bradi2g37340	-1.82149	13810.9	3807.72	0.207921	-8.76049	1.94406e-18	9.23344e-17
Bradi3g56217	3.60412	61.4243	816.25	0.338661	10.6423	1.89451e-26	9.64363e-25		Bradi1g20860	-1.52767	2857.33	975.909	0.174651	-8.74697	2.1915e-18	1.03907e-16
Bradi3g59830	5.39255	108.159	6358.6	0.506935	10.6376	1.99294e-26	1.01272e-24		Bradi2g08293	2.80944	171.346	1329.98	0.32126	8.74507	2.22881e-18	1.05493e-16
Bradi4g31450	3.19402	181.762	1769.22	0.300289	10.6365	2.01617e-26	1.02275e-24		Bradi4g33160	-1.60835	6753.76	2176.09	0.183934	-8.74419	2.24615e-18	1.06131e-16
Bradi3g45500	7.64451	0	295.802	0.718789	10.6353	2.04233e-26	1.03424e-24		Bradi1g03207	1.58123	284.655	865.693	0.181035	8.73441	2.44936e-18	1.15533e-16
Bradi1g12640	5.4126	58.2955	3488.78	0.509185	10.6299	2.16301e-26	1.09347e-24		Bradi5g25860	-1.3321	5834.12	2294.18	0.152567	-8.7312	2.51981e-18	1.18652e-16
Bradi3g05410	3.58055	2523.2	32964.9	0.3372	10.6185	2.44476e-26	1.23379e-24		Bradi2g38670	-5.72219	11058.5	33.2334	0.655453	-8.73014	2.54356e-18	1.19565e-16
Bradi2g17640	5.51775	6.4283	433.005	0.519751	10.6161	2.50726e-26	1.26316e-24		Bradi2g47280	-2.00388	1832.81	440.906	0.229581	-8.72845	2.58175e-18	1.21152e-16
Bradi1g35690	5.08403	123.852	5532.49	0.478958	10.6148	2.54415e-26	1.27955e-24		Bradi2g54047	1.54596	1412.67	4190.13	0.177152	8.72674	2.62115e-18	1.22791e-16
Bradi2g49323	7.51292	0	228.935	0.708787	10.5997	2.98988e-26	1.50116e-24		Bradi2g54240	-1.65709	6476.94	2013.89	0.189892	-8.72649	2.62702e-18	1.22856e-16
Bradi5g18020	3.98057	200.258	3580.76	0.37616	10.5821	3.60727e-26	1.80806e-24		Bradi3g17353	-2.74051	367.268	49.8778	0.314472	-8.71465	2.91657e-18	1.36164e-16
Bradi1g50230	1.91645	3598.05	13759.1	0.181162	10.5787	3.74142e-26	1.87211e-24		Bradi4g05180	5.54729	0	90.3866	0.636571	8.71434	2.92469e-18	1.36311e-16
Bradi5g16597	1.80493	2979.84	10524.4	0.170654	10.5765	3.82836e-26	1.91236e-24		Bradi3g15690	-3.44079	884.403	66.7619	0.394987	-8.71114	3.00834e-18	1.39972e-16
Bradi2g58152	1.74719	526.664	1785.24	0.165736	10.542	5.53293e-26	2.75915e-24		Bradi4g30380	1.51948	1301.21	3785.93	0.174696	8.69789	3.38124e-18	1.57056e-16
Bradi3g14781	7.51638	0	241.531	0.713578	10.5334	6.06321e-26	3.01847e-24		Bradi3g01245	-5.58804	107.156	0	0.643092	-8.68933	3.6458e-18	1.69058e-16
Bradi3g22687	3.66359	89.0268	1243.26	0.348108	10.5243	6.6776e-26	3.31872e-24		Bradi1g34525	-1.42509	5289.85	1945.63	0.164058	-8.68652	3.73719e-18	1.73003e-16
Bradi2g44820	3.25042	2380.82	24209.6	0.308871	10.5236	6.72719e-26	3.33773e-24		Bradi2g44400	-1.66214	2486.94	770.112	0.191416	-8.68338	3.84175e-18	1.77543e-16
Bradi2g44300	3.20444	529.897	5205.62	0.305057	10.5044	8.24433e-26	4.08358e-24		Bradi1g69710	1.41513	4445.12	11999.2	0.163019	8.68077	3.93082e-18	1.81354e-16
Bradi4g35873	6.39593	1.28093	232.44	0.609392	10.4956	9.0501e-26	4.47516e-24		Bradi2g43062	-1.54206	8766.27	2963.21	0.177707	-8.67756	4.04354e-18	1.86241e-16
Bradi1g68502	1.25952	1348.34	3239.71	0.120013	10.4949	9.11406e-26	4.49923e-24		Bradi1g46675	5.46315	0.314809	128.33	0.630199	8.66892	4.36248e-18	2.00593e-16
Bradi1g01985	6.22777	5.41368	756.74	0.593527	10.4928	9.32128e-26	4.59381e-24		Bradi2g28150	-2.91767	6609.13	778.089	0.336663	-8.66646	4.45755e-18	2.04622e-16
Bradi2g23445	2.61939	411.498	2616.31	0.24968	10.491	9.50516e-26	4.6766e-24		Bradi3g54160	2.18934	81.3777	388.39	0.252665	8.66496	4.5166e-18	2.06986e-16
Bradi1g32208	5.82551	8.616	783.891	0.555422	10.4884	9.7625e-26	4.7952e-24		Bradi2g38700	-5.68854	10740.7	32.8621	0.656611	-8.66349	4.57544e-18	2.09332e-16
Bradi2g57945	6.53761	1.28093	275.946	0.623453	10.4861	1.00047e-25	4.90595e-24		Bradi3g09930	-3.91766	365.384	17.4937	0.452341	-8.66084	4.68287e-18	2.1389e-16
Bradi4g18280	5.01293	340.716	14419.9	0.478349	10.4797	1.07132e-25	5.24465e-24		Bradi2g50400	-2.05996	984.712	227.111	0.238091	-8.65197	5.06166e-18	2.30807e-16
Bradi1g10240	4.16319	226.52	4702.09	0.397426	10.4754	1.1209e-25	5.47825e-24		Bradi1g43770	-1.36093	81041.9	31210.2	0.157303	-8.65164	5.0765e-18	2.31099e-16
Bradi2g17820	3.43988	155.515	1827.44	0.328424	10.4739	1.1385e-25	5.55505e-24		Bradi3g32940	-5.24768	35985.5	320.802	0.607039	-8.64472	5.39383e-18	2.45137e-16
Bradi3g59780	2.91064	1057.59	8339.8	0.278205	10.4622	1.28824e-25	6.27526e-24		Bradi2g18440	-1.31089	5301.78	2115.96	0.151878	-8.63119	6.07188e-18	2.75496e-16
Bradi1g63810	4.03614	20.1541	376.953	0.386476	10.4434	1.57018e-25	7.63603e-24		Bradi3g35060	-2.3159	4382.46	831.817	0.268364	-8.62968	6.15227e-18	2.78683e-16
Bradi1g21334	4.44178	12.3688	324.277	0.425418	10.441	1.61138e-25	7.82342e-24		Bradi3g23066	-1.99815	1468.19	354.426	0.231596	-8.62776	6.25678e-18	2.82949e-16
Bradi2g23870	4.71153	58.8954	1930.13	0.451324	10.4394	1.6391e-25	7.9449e-24		Bradi4g44496	-3.46925	1342.23	98.1971	0.402222	-8.62522	6.39701e-18	2.88814e-16
Bradi1g57696	3.90944	79.0462	1341.35	0.374524	10.4384	1.65548e-25	8.01111e-24		Bradi5g11220	-3.07676	608.001	62.5473	0.356953	-8.61953	6.72318e-18	3.03041e-16
Bradi5g01110	4.136	45.1321	918.956	0.397155	10.4141	2.13895e-25	1.03337e-23		Bradi1g34600	2.08491	233.057	1028.65	0.241892	8.61917	6.74393e-18	3.03477e-16
Bradi4g05200	5.91082	5.54667	559.609	0.567599	10.4137	2.14659e-25	1.03536e-23		Bradi5g21060	-2.65782	846.196	122.728	0.308594	-8.61269	7.13663e-18	3.20622e-16
Bradi1g30640	1.71667	334.997	1111.84	0.165036	10.4018	2.43344e-25	1.17179e-23		Bradi1g64660	-1.64227	2112.63	663.871	0.190867	-8.60423	7.68341e-18	3.44622e-16
Bradi1g17440	2.7034	770.246	5212.43	0.259962	10.3992	2.49981e-25	1.20179e-23		Bradi2g22220	-1.96926	1038.73	256.534	0.228949	-8.60131	7.88083e-18	3.52899e-16
Bradi4g31930	2.63486	6965.95	44830.9	0.253552	10.3918	2.70249e-25	1.2971e-23		Bradi1g59465	-2.67086	1235.55	177.486	0.310598	-8.59909	8.03475e-18	3.59204e-16
Bradi4g38941	6.61533	1.17308	302.791	0.636821	10.3881	2.81012e-25	1.34657e-23		Bradi1g11240	2.36819	6026.39	33075.2	0.27562	8.59223	8.52989e-18	3.80719e-16
Bradi5g01770	6.69633	0.586541	198.003	0.646067	10.3648	3.58664e-25	1.71587e-23		Bradi1g38360	3.4569	27.4832	370.982	0.402773	8.58276	9.26267e-18	4.12754e-16
Bradi2g07760	2.59099	139.856	871.44	0.249988	10.3645	3.59773e-25	1.71839e-23		Bradi5g11205	-2.61216	391.513	58.8404	0.304723	-8.57224	1.01494e-17	4.51533e-16
Bradi5g04817	2.25238	1862.04	9070.2	0.217529	10.3544	3.99738e-25	1.90617e-23		Bradi1g36140	-1.679	762.138	233.15	0.196012	-8.56582	1.07309e-17	4.76628e-16
Bradi3g37300	3.08565	1843.11	16591.9	0.298592	10.334	4.94477e-25	2.35413e-23		Bradi1g10940	-1.33394	3586.42	1407.8	0.156022	-8.54966	1.23446e-17	5.47419e-16
Bradi3g10950	3.49357	810.984	9960.02	0.338346	10.3254	5.40779e-25	2.5704e-23		Bradi3g34320	2.20769	580.702	2820.14	0.259217	8.51678	1.64053e-17	7.26314e-16
Bradi3g35400	3.29372	3749.82	39516.3	0.319058	10.3233	5.53038e-25	2.62443e-23		Bradi1g23895	-2.10917	6649.02	1476.01	0.247726	-8.51414	1.6783e-17	7.41836e-16
Bradi2g54090	3.10812	425.25	3894.44	0.301293	10.316	5.96873e-25	2.82789e-23		Bradi1g22880	-2.14182	14969.9	3241.57	0.251573	-8.5137	1.68466e-17	7.43447e-16
Bradi2g37020	4.92086	46.0842	1820.55	0.477266	10.3105	6.31497e-25	2.98712e-23		Bradi1g51910	-3.90503	700.617	33.5256	0.459141	-8.50509	1.8145e-17	7.98175e-16
Bradi1g56695	2.76246	122.705	868.626	0.267992	10.308	6.48294e-25	3.06166e-23		Bradi1g76970	-1.31295	10143.8	4042.01	0.154369	-8.50527	1.81178e-17	7.98175e-16
Bradi1g73680	3.54562	21.4505	274.526	0.343977	10.3077	6.50238e-25	3.06591e-23		Bradi1g28130	2.00002	2060.05	8548.29	0.235294	8.50007	1.89471e-17	8.32123e-16
Bradi4g03410	4.08858	92.9683	1824.9	0.396811	10.3036	6.7891e-25	3.19598e-23		Bradi1g24840	-1.98638	927.302	225.692	0.233777	-8.4969	1.94715e-17	8.53788e-16
Bradi1g67600	2.39224	865.478	4667.34	0.232293	10.2984	7.16412e-25	3.36713e-23		Bradi2g01980	-1.1949	25069.9	10868	0.140829	-8.48474	2.16203e-17	9.46494e-16
Bradi4g28950	5.00598	349.981	14902.1	0.486679	10.286	8.14919e-25	3.82401e-23		Bradi1g15130	-2.93539	506.172	58.3557	0.346312	-8.47616	2.32746e-17	1.01729e-15
Bradi1g08140	3.32897	107.601	1166.87	0.323838	10.2797	8.69654e-25	4.07436e-23		Bradi3g47910	-1.02432	13296.5	6505.82	0.120937	-8.46985	2.45716e-17	1.07227e-15
Bradi2g53277	3.59758	114.354	1522.93	0.350064	10.2769	8.9539e-25	4.18826e-23		Bradi3g41340	-1.46365	5158.26	1844.05	0.172964	-8.46217	2.62452e-17	1.14348e-15
Bradi3g14150	2.70527	1114.99	7564.84	0.263527	10.2656	1.00684e-24	4.70208e-23		Bradi2g46560	-1.52636	5100.51	1742.28	0.180485	-8.45697	2.74412e-17	1.19369e-15
Bradi2g22446	7.36726	0	213.152	0.718113	10.2592	1.07592e-24	5.01675e-23		Bradi1g65100	-1.93786	8149.19	2056.08	0.229255	-8.45286	2.8425e-17	1.23453e-15
Bradi3g35891	3.2041	299.006	2946.67	0.31236	10.2577	1.09258e-24	5.08636e-23		Bradi1g12760	-3.00855	198.295	21.4654	0.356197	-8.44632	3.00618e-17	1.30355e-15
Bradi1g29792	3.77606	42.1675	647.767	0.368161	10.2566	1.10572e-24	5.13943e-23		Bradi1g10731	4.28069	12.4739	397.069	0.506928	8.44439	3.05646e-17	1.32326e-15
Bradi3g31704	4.09801	38.8583	772.819	0.399984	10.2454	1.24055e-24	5.75699e-23		Bradi5g27220	2.08715	29754.8	131944	0.247194	8.44335	3.08373e-17	1.33296e-15
Bradi1g48453	4.54188	33.4888	957.606	0.444231	10.2242	1.54571e-24	7.16185e-23		Bradi1g44385	5.60008	0	169.101	0.663358	8.44202	3.11913e-17	1.34614e-15
Bradi4g29080	2.44323	889.675	4981.32	0.239001	10.2227	1.56942e-24	7.26031e-23		Bradi2g49350	-2.47859	930.122	155.273	0.293752	-8.43769	3.23666e-17	1.39466e-15
Bradi3g48190	5.39536	9.67579	600.065	0.527934	10.2198	1.61731e-24	7.47011e-23		Bradi2g10903	2.26721	202.125	1028.05	0.268795	8.43471	3.32011e-17	1.42838e-15
Bradi2g22050	2.19576	863.787	4041.25	0.214867	10.2192	1.62733e-24	7.50462e-23		Bradi1g44800	-5.65744	2638.25	5.51546	0.670831	-8.43348	3.35525e-17	1.44123e-15
Bradi4g16060	3.24414	186.259	1894.48	0.317719	10.2107	1.77505e-24	8.173e-23		Bradi4g37460	1.95795	201.999	812.86	0.232188	8.43259	3.38112e-17	1.45007e-15
Bradi2g62790	1.09943	6149.3	13210.3	0.107764	10.2022	1.93818e-24	8.91019e-23		Bradi1g77580	1.68521	3589.76	11802.8	0.199887	8.43081	3.43287e-17	1.46997e-15
Bradi2g45640	6.12811	1.17308	176.945	0.60075	10.2008	1.96706e-24	9.02883e-23		Bradi2g45940	-2.38351	354.809	63.6416	0.282725	-8.43047	3.44278e-17	1.47191e-15
Bradi4g36260	7.33053	0	207.096	0.719439	10.1892	2.21498e-24	1.0151e-22		Bradi3g10597	2.36387	528.496	2899.15	0.28127	8.40427	4.30524e-17	1.83778e-15
Bradi3g02600	2.56353	2812.9	17204	0.251665	10.1863	2.28291e-24	1.0446e-22		Bradi3g32462	4.72071	2.5242	153.721	0.562242	8.39622	4.61076e-17	1.96513e-15
Bradi2g40537	1.98588	2043.01	8219.11	0.195031	10.1824	2.3766e-24	1.08578e-22		Bradi3g18070	3.69376	26.4573	453.906	0.440046	8.39404	4.69726e-17	1.99889e-15
Bradi2g33540	3.94868	230.881	4066.73	0.387874	10.1803	2.42788e-24	1.10749e-22		Bradi5g10070	-2.33758	8267.69	1537.81	0.278604	-8.39035	4.8468e-17	2.05933e-15
Bradi1g38317	3.84209	38.1187	618.233	0.377411	10.1801	2.43223e-24	1.10776e-22		Bradi1g74050	-2.25095	5709.53	1135.17	0.268353	-8.38804	4.94297e-17	2.09693e-15
Bradi1g56990	2.37412	1087.05	5788.86	0.233378	10.1729	2.62072e-24	1.19176e-22		Bradi3g54480	-1.72445	721.534	213.179	0.205791	-8.3796	5.31064e-17	2.24943e-15
Bradi4g41377	2.62323	391.36	2501.58	0.258047	10.1657	2.81998e-24	1.28039e-22		Bradi2g11610	5.52634	22.8114	6506.69	0.659533	8.37916	5.33057e-17	2.25439e-15
Bradi2g31670	3.06607	91.8783	816.946	0.301665	10.1638	2.87572e-24	1.30369e-22		Bradi3g13275	3.07475	554.42	5429.24	0.366997	8.37813	5.37759e-17	2.27077e-15
Bradi3g32340	2.59395	13437.8	84063.5	0.2555	10.1524	3.23263e-24	1.46324e-22		Bradi4g22630	1.62463	20502	64496.6	0.193953	8.37644	5.45522e-17	2.3e-15
Bradi3g33735	5.49259	4.60749	318.937	0.541066	10.1514	3.26574e-24	1.47595e-22		Bradi3g20045	-1.60398	3417.11	1102.43	0.191738	-8.36549	5.98655e-17	2.52014e-15
Bradi3g48760	2.92657	1676.45	13421.8	0.2885	10.1441	3.52023e-24	1.58853e-22		Bradi4g25900	-1.35234	11779.8	4560.95	0.161739	-8.36127	6.20447e-17	2.60788e-15
Bradi2g50927	5.91194	3.70798	394.078	0.583304	10.1353	3.85278e-24	1.73593e-22		Bradi2g41840	2.73609	945.816	6983.57	0.327334	8.35873	6.33991e-17	2.66072e-15
Bradi2g06530	2.81917	167.484	1237.04	0.278185	10.1342	3.8972e-24	1.75326e-22		Bradi4g32110	-2.77797	380.745	49.8707	0.332477	-8.35537	6.52254e-17	2.73318e-15
Bradi5g03937	3.45826	26.1743	315.214	0.341465	10.1277	4.16367e-24	1.87028e-22		Bradi2g33437	3.72308	33.6472	594.363	0.445736	8.35264	6.67521e-17	2.79289e-15
Bradi1g56690	2.80588	648.597	4746.97	0.277076	10.1268	4.20374e-24	1.8854e-22		Bradi4g10387	-3.91458	384.925	17.8145	0.469409	-8.33939	7.46776e-17	3.11972e-15
Bradi3g10230	3.5327	184.821	2349.13	0.349579	10.1056	5.21886e-24	2.33713e-22		Bradi2g54560	2.40124	178.075	1007.54	0.288152	8.33325	7.8654e-17	3.27586e-15
Bradi4g17020	2.18108	15454.6	71580	0.216036	10.0959	5.75767e-24	2.5745e-22		Bradi4g42535	5.38883	0	86.1167	0.646658	8.33335	7.85888e-17	3.27586e-15
Bradi1g65810	3.09568	1425.48	12969.7	0.306946	10.0854	6.40814e-24	2.861e-22		Bradi2g15317	-1.13778	9015.59	4069.21	0.136585	-8.33019	8.07149e-17	3.35659e-15
Bradi3g46070	3.63216	983.33	13520	0.360464	10.0764	7.02836e-24	3.13316e-22		Bradi1g19660	-1.2435	14637.9	6127.55	0.149417	-8.32236	8.62286e-17	3.57822e-15
Bradi3g15560	3.01968	1703.2	14635	0.299872	10.0699	7.50756e-24	3.34171e-22		Bradi5g27170	-5.10095	390.413	3.42342	0.612929	-8.32225	8.63056e-17	3.57822e-15
Bradi2g12080	2.86732	371.281	2846.47	0.284878	10.0651	7.88353e-24	3.50376e-22		Bradi2g45260	-1.75321	1888.22	545.879	0.210699	-8.32091	8.72939e-17	3.61373e-15
Bradi4g04495	5.91168	1.75962	204.229	0.587666	10.0596	8.3342e-24	3.69848e-22		Bradi5g23182	2.50717	2299.58	14142.5	0.301563	8.31392	9.25919e-17	3.82727e-15
Bradi3g08460	4.55377	37.3628	1088.38	0.453338	10.045	9.66637e-24	4.28319e-22		Bradi2g54795	2.46531	89.6904	533.859	0.296539	8.31359	9.2848e-17	3.83208e-15
Bradi2g48240	2.07064	347.792	1488.34	0.206167	10.0435	9.81446e-24	4.34227e-22		Bradi4g40110	5.28692	21.0691	3265.83	0.636317	8.30863	9.6813e-17	3.98972e-15
Bradi4g28990	6.44723	0.586541	155.888	0.642441	10.0355	1.064e-23	4.70045e-22		Bradi2g17680	-1.01439	18187.1	8959.63	0.122199	-8.30114	1.0312e-16	4.24323e-15
Bradi4g02850	1.90995	927.101	3534.21	0.190917	10.0041	1.46248e-23	6.45112e-22		Bradi3g16020	-2.78884	332.998	43.0708	0.335979	-8.30064	1.03553e-16	4.25469e-15
Bradi2g51592	4.73365	41.4352	1416.01	0.473301	10.0014	1.50305e-23	6.62018e-22		Bradi4g28130	-1.18563	2929.19	1277.99	0.142905	-8.29663	1.07106e-16	4.39407e-15
Bradi3g18580	2.45264	1049.79	5927.03	0.24536	9.99607	1.58566e-23	6.9736e-22		Bradi4g33710	2.09992	252.77	1134.41	0.253319	8.28962	1.13613e-16	4.65405e-15
Bradi1g56790	3.09115	43.5345	395.321	0.309362	9.99201	1.6519e-23	7.25408e-22		Bradi2g26000	-2.52258	1022.86	164.063	0.304693	-8.27908	1.24132e-16	5.07735e-15
Bradi3g38260	3.71846	613.274	9042.44	0.372236	9.98951	1.69424e-23	7.42891e-22		Bradi2g56145	3.27112	128.314	1496.67	0.395318	8.27465	1.28829e-16	5.26163e-15
Bradi1g49000	-0.99525	5466.77	2736.77	0.0996389	-9.98857	1.71035e-23	7.48839e-22		Bradi4g34770	2.3085	113.283	597.468	0.278999	8.27422	1.29299e-16	5.27299e-15
Bradi4g39240	4.51439	4336.54	122655	0.452265	9.98174	1.8323e-23	8.01038e-22		Bradi2g39230	-1.43856	2851.57	1036.97	0.173973	-8.26891	1.35193e-16	5.50516e-15
Bradi5g22611	3.51575	1906.96	23990.2	0.35246	9.97489	1.96312e-23	8.56958e-22		Bradi1g18780	1.67139	18345.3	59760.2	0.202274	8.26301	1.42043e-16	5.77549e-15
Bradi3g39670	3.85643	39.845	657.845	0.38693	9.96673	2.13137e-23	9.29026e-22		Bradi1g29515	-2.95257	335.783	37.8036	0.357334	-8.2628	1.423e-16	5.77737e-15
Bradi5g06504	7.23274	0	198.656	0.726316	9.95812	2.3242e-23	1.01158e-21		Bradi1g46610	-1.04384	13179.5	6358.1	0.126441	-8.25557	1.51185e-16	6.12904e-15
Bradi2g41200	2.58689	387.029	2411.43	0.260031	9.94839	2.56303e-23	1.11388e-21		Bradi1g45400	-1.59819	23015.8	7453.85	0.1937	-8.25089	1.57222e-16	6.36437e-15
Bradi2g45140	3.1963	3793.1	37345.6	0.322617	9.90741	3.86524e-23	1.67733e-21		Bradi3g18590	-1.29619	63164.1	25455.8	0.157216	-8.2447	1.65577e-16	6.69268e-15
Bradi4g09190	2.56634	209.474	1286.37	0.259104	9.9047	3.97156e-23	1.72093e-21		Bradi4g25170	-1.89244	3580.9	933.271	0.229704	-8.23861	1.74222e-16	7.03173e-15
Bradi3g42760	3.29563	4315.02	45845.6	0.332757	9.904	3.99942e-23	1.73046e-21		Bradi2g25620	-1.64667	1719.02	537.04	0.199881	-8.23824	1.74758e-16	7.043e-15
Bradi1g75810	6.73161	0.319325	160.133	0.679945	9.90022	4.15351e-23	1.79449e-21		Bradi2g20120	1.49361	1503.16	4301.06	0.181368	8.23529	1.79129e-16	7.20855e-15
Bradi3g39370	3.96632	117.906	2125.8	0.400646	9.89981	4.17049e-23	1.79918e-21		Bradi4g42230	-1.41542	2429.88	898.493	0.172016	-8.22842	1.89693e-16	7.6225e-15
Bradi2g23940	2.9848	91.6617	769.364	0.301617	9.89597	4.33401e-23	1.86699e-21		Bradi2g25220	-4.81007	182.843	2.43016	0.584602	-8.22794	1.90467e-16	7.64239e-15
Bradi2g05050	1.06387	6510.7	13644.8	0.107514	9.89512	4.37102e-23	1.88018e-21		Bradi5g01203	-5.362	91.4096	0	0.651979	-8.22419	1.96511e-16	7.87335e-15
Bradi2g30818	5.4085	2.71941	183.296	0.546798	9.89122	4.54453e-23	1.95196e-21		Bradi2g17120	-3.78349	296.938	15.5488	0.460447	-8.21699	2.08679e-16	8.34869e-15
Bradi1g51540	4.26062	8139.58	186827	0.431084	9.88351	4.90808e-23	2.10504e-21		Bradi1g15350	-1.5474	5517.78	1853.98	0.188353	-8.21544	2.11388e-16	8.43245e-15
Bradi4g23670	4.57831	350.427	10527.9	0.463745	9.87247	5.47981e-23	2.34682e-21		Bradi2g07000	-1.54862	1598.79	537.058	0.188498	-8.21558	2.11134e-16	8.43245e-15
Bradi5g27130	3.97959	650.382	11862.2	0.403322	9.86703	5.78525e-23	2.47403e-21		Bradi2g54690	-1.85671	8879.04	2375.41	0.226049	-8.21375	2.14384e-16	8.53951e-15
Bradi1g44297	1.54947	189.343	558.627	0.157057	9.86568	5.86377e-23	2.50397e-21		Bradi4g05190	3.76189	134.632	2504.83	0.458453	8.20562	2.29404e-16	9.12455e-15
Bradi1g17850	3.32656	577.036	6282.68	0.33728	9.86292	6.02715e-23	2.57001e-21		Bradi4g35376	2.61861	81.484	548.609	0.319249	8.2024	2.35639e-16	9.35898e-15
Bradi2g01112	7.26682	0	232.615	0.73683	9.86227	6.06602e-23	2.57911e-21		Bradi2g17610	2.20612	385.369	1875.68	0.269069	8.19908	2.42242e-16	9.60729e-15
Bradi2g44320	2.52353	1686.51	10038.8	0.255876	9.8623	6.06415e-23	2.57911e-21		Bradi1g14230	-1.25319	14097.7	5858.68	0.152864	-8.19809	2.4423e-16	9.67212e-15
Bradi3g51790	2.44458	423.557	2379.66	0.24804	9.85562	6.48167e-23	2.75186e-21		Bradi4g41976	1.96882	410.734	1669.55	0.240379	8.1905	2.60143e-16	1.02875e-14
Bradi3g53690	2.16678	216.486	993.514	0.219906	9.85323	6.63744e-23	2.81393e-21		Bradi2g32600	-1.13912	19771.9	8913.52	0.139105	-8.18894	2.63538e-16	1.03917e-14
Bradi2g61430	2.11476	396.819	1753.86	0.214736	9.8482	6.97833e-23	2.9542e-21		Bradi3g55680	2.50707	347.052	2139.69	0.306149	8.18905	2.63296e-16	1.03917e-14
Bradi3g47784	3.27177	51.8436	541.475	0.332257	9.84711	7.05421e-23	2.98203e-21		Bradi2g52000	-2.71025	818.027	112.458	0.331006	-8.18791	2.65805e-16	1.04661e-14
Bradi2g05950	5.47894	14.0488	977.44	0.556872	9.83878	7.6635e-23	3.23494e-21		Bradi4g38932	3.42574	9.24726	125.684	0.418923	8.17751	2.8978e-16	1.13937e-14
Bradi2g55960	3.0441	276.87	2430.44	0.309658	9.83051	8.31951e-23	3.50683e-21		Bradi3g39220	-1.54312	3281.39	1105.59	0.188752	-8.17541	2.94872e-16	1.15773e-14
Bradi2g60456	2.29511	533.59	2688.57	0.234136	9.80245	1.09891e-22	4.6255e-21		Bradi4g20690	2.21837	441.134	2168.54	0.271458	8.17207	3.0314e-16	1.18849e-14
Bradi1g69140	3.1473	1556.43	14786.6	0.321301	9.79548	1.17732e-22	4.94843e-21		Bradi1g55440	2.22884	12036.7	59687.7	0.272767	8.1712	3.05336e-16	1.19539e-14
Bradi2g23690	2.46731	1476.62	8438.61	0.251928	9.7937	1.19828e-22	5.02934e-21		Bradi3g46062	2.26102	1459.74	7419.87	0.276758	8.16967	3.09225e-16	1.20889e-14
Bradi3g21580	2.30283	1677.53	8499.76	0.235179	9.79181	1.22087e-22	5.11686e-21		Bradi5g09270	2.73259	404.509	2994.5	0.334497	8.16924	3.10335e-16	1.2115e-14
Bradi3g31834	3.1878	63.2397	621.038	0.325904	9.7814	1.35327e-22	5.66372e-21		Bradi1g46270	-1.73609	598.491	175.112	0.212666	-8.16344	3.25605e-16	1.2693e-14
Bradi1g14900	3.18194	1647.39	16081	0.326061	9.75873	1.69254e-22	7.07355e-21		Bradi1g35010	-3.19055	433.181	39.5896	0.390881	-8.16247	3.28233e-16	1.27773e-14
Bradi3g23190	4.1123	76.1174	1553.52	0.421695	9.75184	1.81154e-22	7.56016e-21		Bradi2g57927	1.83037	481.324	1763.75	0.224265	8.16162	3.30569e-16	1.285e-14
Bradi1g25712	1.55574	558.984	1656.01	0.159544	9.75116	1.82376e-22	7.59419e-21		Bradi4g03864	2.33313	88.1441	473.62	0.286155	8.15337	3.53929e-16	1.37385e-14
Bradi3g26890	3.0185	260.899	2249.73	0.309555	9.7511	1.82486e-22	7.59419e-21		Bradi1g37080	2.7241	270.882	1992.58	0.334118	8.15311	3.5467e-16	1.37479e-14
Bradi4g32980	3.18539	792.546	7757.06	0.32683	9.74631	1.91289e-22	7.94929e-21		Bradi4g13470	-4.03316	466.244	18.5613	0.494832	-8.15055	3.62283e-16	1.40231e-14
Bradi5g24227	2.41845	3230.29	17815.6	0.24818	9.74472	1.94309e-22	8.0634e-21		Bradi4g31240	2.24489	744.34	3737.09	0.275466	8.14944	3.6561e-16	1.41319e-14
Bradi1g56552	6.6332	0.879811	299.847	0.681344	9.73545	2.12871e-22	8.82127e-21		Bradi1g54847	-1.69402	10560.7	3186.14	0.207892	-8.14857	3.68248e-16	1.42139e-14
Bradi1g58746	3.20356	354.127	3517.21	0.329402	9.72539	2.35008e-22	9.7249e-21		Bradi1g20000	2.23519	252.535	1259.79	0.274357	8.14704	3.72948e-16	1.4375e-14
Bradi2g47480	3.52624	300.766	3836.37	0.362603	9.7248	2.36376e-22	9.76777e-21		Bradi4g01700	1.99201	382.428	1583.16	0.244571	8.14494	3.79483e-16	1.46064e-14
Bradi1g38250	4.63096	657.696	20860.7	0.476212	9.72457	2.36916e-22	9.77634e-21		Bradi3g49460	5.32521	0	90.918	0.65453	8.13593	4.08797e-16	1.57126e-14
Bradi2g17630	2.44979	470.132	2653.99	0.251938	9.72377	2.38774e-22	9.83925e-21		Bradi3g12577	1.56553	2203.64	6647.9	0.192506	8.13236	4.21029e-16	1.6159e-14
Bradi2g10930	3.02183	55.6806	480.699	0.310774	9.72357	2.39246e-22	9.84489e-21		Bradi4g39255	-2.47693	474.44	78.7062	0.304583	-8.13219	4.2159e-16	1.6159e-14
Bradi2g35850	2.73819	7529.9	52605.7	0.281711	9.71986	2.48121e-22	1.01958e-20		Bradi3g42140	-2.34752	366.876	67.5227	0.288685	-8.13175	4.23121e-16	1.6195e-14
Bradi2g15720	3.86619	67.0819	1123.26	0.397987	9.71436	2.6189e-22	1.07466e-20		Bradi2g00250	1.41132	476.155	1284.4	0.173693	8.12535	4.46082e-16	1.705e-14
Bradi1g23450	4.08742	2226.09	44578.2	0.42092	9.71069	2.71497e-22	1.11253e-20		Bradi1g74590	1.68618	14527.7	47880.4	0.207567	8.12355	4.52757e-16	1.72811e-14
Bradi3g47490	2.8228	5383.05	40066.1	0.290721	9.70963	2.74323e-22	1.12255e-20		Bradi1g77320	-1.12851	5774.51	2622.51	0.139178	-8.10836	5.13073e-16	1.9556e-14
Bradi2g49700	1.9754	1254.46	5016.8	0.203456	9.70926	2.7533e-22	1.1251e-20		Bradi5g00540	-1.64236	1324.9	414.989	0.20296	-8.09206	5.86625e-16	2.23284e-14
Bradi2g37120	3.34046	193.401	2134.97	0.344194	9.70515	2.86642e-22	1.16971e-20		Bradi4g00250	-1.61403	5372.23	1718.13	0.199478	-8.09127	5.90454e-16	2.2443e-14
Bradi2g05720	3.20584	3249.43	32334.8	0.330522	9.69934	3.03464e-22	1.23664e-20		Bradi2g61120	2.3323	1688.41	9085.61	0.288387	8.08741	6.0945e-16	2.31329e-14
Bradi3g49020	3.70447	75.1349	1103.22	0.381973	9.69826	3.06669e-22	1.24797e-20		Bradi5g12060	-1.51736	3163.18	1086.19	0.187703	-8.08386	6.27484e-16	2.37845e-14
Bradi4g36790	2.53401	736.067	4421.37	0.261486	9.69081	3.29907e-22	1.34068e-20		Bradi1g21540	3.12767	298.9	3107.1	0.386949	8.08291	6.32396e-16	2.39376e-14
Bradi3g09960	7.02431	0	155.093	0.726007	9.67527	3.84059e-22	1.55859e-20		Bradi4g44270	1.38022	628.705	1658.14	0.171366	8.05423	7.99782e-16	3.02318e-14
Bradi1g50130	3.93282	70.9171	1253.26	0.407003	9.66288	4.335e-22	1.75681e-20		Bradi5g19640	1.91443	560.424	2188.99	0.237829	8.04961	8.30608e-16	3.13537e-14
Bradi3g50430	2.40092	2201.58	11994.1	0.248475	9.66263	4.34568e-22	1.75871e-20		Bradi2g37370	1.90561	672.481	2610.45	0.236814	8.04688	8.49302e-16	3.20153e-14
Bradi3g09220	4.86499	157.468	6179.03	0.503681	9.65887	4.50812e-22	1.82195e-20		Bradi2g32240	1.52893	359.311	1055.38	0.190037	8.04543	8.59407e-16	3.23517e-14
Bradi3g09810	2.83471	348.276	2617.58	0.29366	9.65305	4.77146e-22	1.92573e-20		Bradi2g34970	-1.16296	5171.53	2291.54	0.144973	-8.02189	1.04133e-15	3.91462e-14
Bradi5g22950	3.03882	1148.92	10072.9	0.314893	9.65032	4.90046e-22	1.97509e-20		Bradi3g55287	-1.28669	1038.46	421	0.160431	-8.02022	1.05557e-15	3.96273e-14
Bradi5g07152	3.12428	1878.24	17574.2	0.323798	9.64884	4.97162e-22	2.00103e-20		Bradi4g11450	5.21732	0	74.3902	0.652197	7.99961	1.24818e-15	4.67941e-14
Bradi2g27322	5.84917	1.91595	210.812	0.606928	9.63734	5.56111e-22	2.23523e-20		Bradi3g27840	-1.55352	45269.7	15129.2	0.194219	-7.99879	1.2565e-15	4.70416e-14
Bradi1g30032	7.12911	0	206.356	0.740778	9.62381	6.34353e-22	2.54624e-20		Bradi4g34918	3.02679	15.6439	150.532	0.378446	7.99795	1.26507e-15	4.72977e-14
Bradi3g15740	3.99696	591.872	11039	0.415445	9.62091	6.52541e-22	2.61568e-20		Bradi5g12442	-1.32591	14543.3	5733.43	0.165807	-7.99674	1.27756e-15	4.76998e-14
Bradi1g50067	2.23976	8181.05	39631.3	0.232974	9.61377	6.99432e-22	2.79982e-20		Bradi1g20560	1.27044	1446.15	3525.41	0.158936	7.99341	1.31258e-15	4.89404e-14
Bradi2g21990	2.24507	3029.95	14736.2	0.23394	9.59678	8.24776e-22	3.29709e-20		Bradi3g39997	-1.3182	742819	294455	0.16495	-7.99153	1.3327e-15	4.96231e-14
Bradi3g22950	3.35477	1964.82	21976.7	0.349701	9.59325	8.53518e-22	3.40639e-20		Bradi1g10580	1.92855	334.029	1320.38	0.241474	7.98656	1.38756e-15	5.15957e-14
Bradi3g48140	2.35712	1246.89	6581.41	0.245709	9.59314	8.54435e-22	3.40639e-20		Bradi4g11170	-3.52535	260.986	17.2717	0.44194	-7.97698	1.49952e-15	5.56834e-14
Bradi2g11821	2.94711	222.109	1819.03	0.307779	9.57541	1.01457e-21	4.03932e-20		Bradi3g51790	1.46128	627.925	1757.15	0.183215	7.97578	1.51419e-15	5.61523e-14
Bradi3g57445	7.01302	0	163.948	0.73246	9.57462	1.02234e-21	4.06478e-20		Bradi4g04300	-1.59718	716.125	231.914	0.200415	-7.96937	1.59488e-15	5.90643e-14
Bradi1g31987	1.97677	6965.89	27901.4	0.206656	9.5655	1.1166e-21	4.43354e-20		Bradi3g13527	-1.46272	2033.34	726.243	0.183743	-7.96068	1.71095e-15	6.32773e-14
Bradi3g22840	3.32032	403.494	4398.53	0.34757	9.55297	1.26036e-21	4.99763e-20		Bradi1g00455	4.47533	3.38779	157.208	0.562202	7.96036	1.7154e-15	6.33565e-14
Bradi3g29710	3.38657	2220.6	25483.7	0.354514	9.55271	1.26353e-21	5.00344e-20		Bradi1g61190	-5.05053	82.3978	0.303771	0.63456	-7.95911	1.73284e-15	6.39143e-14
Bradi2g21360	3.04679	80.535	711.433	0.318999	9.5511	1.28329e-21	5.06125e-20		Bradi3g25580	-1.24305	6285.21	2629.65	0.156199	-7.95812	1.74667e-15	6.43381e-14
Bradi3g32880	0.90416	21249.3	39832.2	0.0946632	9.55133	1.28038e-21	5.06125e-20		Bradi3g19620	-1.29803	16780.8	6748.27	0.16317	-7.95505	1.79058e-15	6.58668e-14
Bradi4g31210	2.20222	498.786	2352.04	0.23057	9.55117	1.28238e-21	5.06125e-20		Bradi2g25760	2.58419	65.8302	434.7	0.3249	7.95382	1.8084e-15	6.64332e-14
Bradi4g35382	2.25356	2655.44	12999	0.236298	9.53691	1.47158e-21	5.79608e-20		Bradi1g77360	-2.95316	1271.31	141.629	0.371388	-7.95168	1.83997e-15	6.75026e-14
Bradi3g23675	5.77056	1.60116	166.339	0.605481	9.53054	1.56461e-21	6.15428e-20		Bradi3g26810	2.80468	289.392	2289.97	0.352978	7.94577	1.92982e-15	7.07041e-14
Bradi2g36770	3.52855	3534.58	45364.7	0.370278	9.52946	1.58099e-21	6.21041e-20		Bradi5g26500	-1.42906	8763.93	3206.26	0.17989	-7.94408	1.95644e-15	7.15838e-14
Bradi1g26260	2.51701	2065.63	12268.8	0.264304	9.52317	1.67979e-21	6.58971e-20		Bradi3g60557	-1.99828	2657.4	637.715	0.251616	-7.9418	1.99272e-15	7.28139e-14
Bradi3g47220	3.74645	292.379	4466.91	0.393643	9.51738	1.77604e-21	6.958e-20		Bradi3g32420	-1.81533	2479.06	682.753	0.228684	-7.93816	2.05199e-15	7.48799e-14
Bradi2g02120	2.28233	5614.12	28068.9	0.239811	9.51722	1.77873e-21	6.95928e-20		Bradi1g17450	-2.10897	17931.3	3952.59	0.265817	-7.93392	2.12329e-15	7.73786e-14
Bradi2g02456	5.24039	5.49456	318.048	0.551318	9.50519	1.9968e-21	7.8021e-20		Bradi3g60756	-2.1583	2239.55	475.241	0.272051	-7.93342	2.13196e-15	7.75916e-14
Bradi3g03080	2.77788	1184.69	8545.5	0.29236	9.50158	2.06735e-21	8.06703e-20		Bradi4g26220	-1.63279	554.309	174.771	0.206035	-7.92482	2.28474e-15	8.30414e-14
Bradi2g03467	3.37303	163.814	1861.08	0.355293	9.49365	2.23087e-21	8.69359e-20		Bradi5g27687	2.73222	2058.88	15356.2	0.344811	7.92381	2.30336e-15	8.36072e-14
Bradi4g17060	3.08195	544.861	4948.71	0.32472	9.49111	2.28579e-21	8.89584e-20		Bradi2g03460	-1.09667	75607.1	35115.6	0.138506	-7.9178	2.41742e-15	8.76316e-14
Bradi2g46770	1.52183	601.427	1741.34	0.160346	9.49093	2.2899e-21	8.90004e-20		Bradi3g01377	-2.3801	1073.62	191.573	0.300612	-7.91752	2.42304e-15	8.77191e-14
Bradi5g21870	1.77744	2880.31	10001.6	0.18749	9.48019	2.5383e-21	9.85249e-20		Bradi3g26147	-2.99107	219.078	23.4274	0.378114	-7.91049	2.5638e-15	9.26926e-14
Bradi4g32130	2.13214	4282.76	19200.6	0.225181	9.46855	2.83755e-21	1.09995e-19		Bradi1g42397	2.77255	53.3743	412.214	0.350596	7.9081	2.61341e-15	9.43616e-14
Bradi2g42380	2.21616	2509.04	11956.7	0.234213	9.46216	3.01658e-21	1.16782e-19		Bradi2g13070	3.46084	1000.28	14263.5	0.438138	7.89899	2.81182e-15	1.01392e-13
Bradi4g04493	6.96569	0	162.797	0.736998	9.45145	3.34178e-21	1.29201e-19		Bradi3g16515	-0.961253	33297	17023.9	0.121737	-7.89613	2.87691e-15	1.03603e-13
Bradi1g34727	4.83285	101.57	3936.35	0.511554	9.44738	3.47419e-21	1.34144e-19		Bradi4g02420	-1.22445	10471.8	4438.96	0.15512	-7.89352	2.93769e-15	1.05653e-13
Bradi3g44700	1.9014	184.761	701.487	0.201347	9.4434	3.60892e-21	1.39163e-19		Bradi1g62220	-1.2336	2822.19	1188.81	0.156469	-7.88402	3.17008e-15	1.13861e-13
Bradi5g23290	4.38652	128.489	3355.12	0.464763	9.43819	3.79291e-21	1.46067e-19		Bradi2g48210	-1.58612	7806.72	2545.82	0.201505	-7.87136	3.508e-15	1.25834e-13
Bradi4g32135	2.68174	66.7689	448.238	0.284429	9.42849	4.1604e-21	1.60009e-19		Bradi1g10630	-1.29168	46188.7	18655.3	0.164178	-7.86758	3.61573e-15	1.29528e-13
Bradi3g37940	2.49576	863.288	5050.97	0.264835	9.42383	4.34928e-21	1.67056e-19		Bradi4g04347	-1.49737	759.393	264.318	0.190394	-7.86457	3.70353e-15	1.325e-13
Bradi1g57580	4.96476	100.589	4414.66	0.527317	9.41513	4.7249e-21	1.81246e-19		Bradi4g44530	-1.40861	16737.7	6212.91	0.179202	-7.86045	3.82756e-15	1.36759e-13
Bradi1g21330	2.69267	25833.8	174999	0.286004	9.41482	4.73875e-21	1.81541e-19		Bradi1g36990	-2.08587	2764.39	619.812	0.265378	-7.86002	3.84063e-15	1.37048e-13
Bradi2g02510	3.12881	290.363	2737.36	0.332375	9.41351	4.79859e-21	1.83594e-19		Bradi2g23170	2.3804	76.1936	426.937	0.302859	7.85974	3.84922e-15	1.37119e-13
Bradi3g49180	5.31122	28.4736	1752.98	0.564717	9.4051	5.19828e-21	1.98628e-19		Bradi2g61910	-3.227	3132.17	272.307	0.410579	-7.85963	3.85265e-15	1.37119e-13
Bradi1g03185	2.87102	106.843	827.27	0.305629	9.3938	5.78734e-21	2.2085e-19		Bradi2g07750	1.95627	479.868	1939.72	0.248914	7.85925	3.86439e-15	1.37359e-13
Bradi4g41616	3.43361	183.579	2194.6	0.36584	9.38554	6.25949e-21	2.38558e-19		Bradi2g22284	3.90792	51.7463	1168.93	0.497292	7.85841	3.89026e-15	1.38099e-13
Bradi1g24402	3.7934	33.2749	530.7	0.4051	9.3641	7.67034e-21	2.91949e-19		Bradi3g03670	-2.5451	334.691	52.3223	0.324008	-7.85506	3.99578e-15	1.41662e-13
Bradi4g24740	-1.71522	2790.33	839.906	0.183184	-9.36339	7.72188e-21	2.93531e-19		Bradi1g68820	-1.59196	9575.86	3108.52	0.203059	-7.83992	4.50822e-15	1.59623e-13
Bradi2g15570	2.77655	269.375	1944.05	0.296557	9.36262	7.77868e-21	2.95309e-19		Bradi1g24770	-2.32615	11216.4	2083.93	0.297021	-7.83162	4.81617e-15	1.70306e-13
Bradi4g05040	3.44042	305.733	3677.64	0.367674	9.35726	8.1831e-21	3.10262e-19		Bradi1g23730	2.48018	326.268	1986.15	0.316953	7.82506	5.074e-15	1.79192e-13
Bradi2g24140	4.43997	37.3704	1028.54	0.474591	9.35535	8.33247e-21	3.15519e-19		Bradi1g35736	-1.31081	6789.66	2704.07	0.167653	-7.8186	5.3416e-15	1.884e-13
Bradi1g57525	3.71999	12.1816	182.99	0.397702	9.35372	8.46186e-21	3.20006e-19		Bradi1g22960	-3.63573	1360.59	79.6101	0.465305	-7.81365	5.5554e-15	1.95689e-13
Bradi2g11166	6.84367	0	133.669	0.73221	9.34659	9.05164e-21	3.41871e-19		Bradi2g46850	-1.37504	1943.94	738.9	0.176054	-7.81035	5.70302e-15	2.00631e-13
Bradi2g25745	2.29753	35012.3	177198	0.245853	9.34512	9.17836e-21	3.46213e-19		Bradi3g45240	1.27555	2920.35	7147.27	0.163356	7.80838	5.79257e-15	2.0352e-13
Bradi4g31727	1.8762	1690.6	6304.13	0.200828	9.34231	9.42533e-21	3.55073e-19		Bradi3g47080	-3.62053	251.346	14.8585	0.463754	-7.807	5.85658e-15	2.05505e-13
Bradi3g01050	2.222	313.804	1503.17	0.237886	9.3406	9.57878e-21	3.60393e-19		Bradi2g27260	-1.40326	4279.98	1594.33	0.17986	-7.80198	6.09416e-15	2.13568e-13
Bradi1g32840	3.07532	2223.38	20142.9	0.329807	9.32462	1.11384e-20	4.18535e-19		Bradi4g28107	3.03507	14.3847	140.706	0.389175	7.79873	6.25334e-15	2.18867e-13
Bradi2g60490	3.28925	2246.84	24023	0.353426	9.30676	1.3179e-20	4.94584e-19		Bradi2g39990	-1.24925	6745.69	2808.13	0.160198	-7.7982	6.27971e-15	2.1951e-13
Bradi2g29960	1.8705	2306.48	8566.52	0.201018	9.30516	1.33792e-20	5.01457e-19		Bradi2g41670	1.7838	3643.24	12939.2	0.228926	7.79201	6.5949e-15	2.30233e-13
Bradi5g09800	2.03325	300.512	1254.67	0.218969	9.28558	1.60831e-20	6.02033e-19		Bradi5g11230	1.97462	382.903	1569.47	0.25355	7.78789	6.81353e-15	2.37563e-13
Bradi1g69340	2.34666	439.039	2304.29	0.252872	9.28003	1.69438e-20	6.33445e-19		Bradi1g49060	-1.45557	3932.31	1410.34	0.187076	-7.78063	7.21639e-15	2.5129e-13
Bradi1g50120	3.31533	372.442	4066.68	0.357409	9.276	1.75958e-20	6.56985e-19		Bradi1g73850	1.5474	196.71	586.435	0.199018	7.7752	7.53298e-15	2.61981e-13
Bradi1g51850	3.23599	57.1304	587.146	0.349061	9.27056	1.85178e-20	6.90532e-19		Bradi5g26240	2.76978	66.9909	517.635	0.356312	7.77347	7.63659e-15	2.65248e-13
Bradi2g61220	2.58624	836.263	5239.65	0.279059	9.26771	1.9018e-20	7.08288e-19		Bradi4g44810	-1.7751	4929.94	1397.08	0.228413	-7.77144	7.76017e-15	2.69199e-13
Bradi1g64290	2.20449	1659.58	7851.79	0.237985	9.26317	1.98449e-20	7.3722e-19		Bradi2g11890	3.30539	1175.15	14621.2	0.425876	7.76139	8.40025e-15	2.91035e-13
Bradi2g44410	6.20601	51.0219	8676.96	0.669965	9.26318	1.98428e-20	7.3722e-19		Bradi4g01330	5.26906	0	154.661	0.678937	7.76074	8.44332e-15	2.92158e-13
Bradi1g25497	2.07774	1409.53	6081.05	0.224418	9.25836	2.07592e-20	7.70211e-19		Bradi4g00780	2.51134	75.7373	472.913	0.323672	7.75889	8.5675e-15	2.96081e-13
Bradi4g43211	2.56313	1361.11	8385.73	0.276998	9.25325	2.17777e-20	8.06981e-19		Bradi1g21237	-1.75296	2510.83	723.142	0.225943	-7.75839	8.60164e-15	2.96886e-13
Bradi1g60817	1.7992	9697.23	34226.1	0.194578	9.24669	2.31549e-20	8.56934e-19		Bradi4g12250	-2.01966	798.052	187.834	0.260333	-7.75799	8.62882e-15	2.9745e-13
Bradi1g23675	1.55664	1712.16	5082.41	0.168419	9.24267	2.40427e-20	8.88673e-19		Bradi1g73070	-4.95466	78.6235	0.344669	0.638763	-7.75664	8.7206e-15	3.00236e-13
Bradi1g32191	6.79556	0	130.502	0.735297	9.24193	2.421e-20	8.93734e-19		Bradi4g14950	-1.19829	69904.5	30183.8	0.15451	-7.75542	8.80504e-15	3.02763e-13
Bradi1g23700	2.44512	310.996	1756.41	0.264581	9.24146	2.4316e-20	8.9574e-19		Bradi2g11850	2.99657	664.597	6255.57	0.386444	7.75422	8.88866e-15	3.05255e-13
Bradi5g11590	2.47579	2219.17	12814.8	0.267901	9.24142	2.43252e-20	8.9574e-19		Bradi3g36520	-1.20122	6017.18	2592.41	0.154959	-7.75188	9.05419e-15	3.10551e-13
Bradi2g24810	3.10888	4420.64	41157.3	0.336624	9.23547	2.57155e-20	9.45751e-19		Bradi2g49640	-1.88759	956.845	248.93	0.243738	-7.74432	9.60926e-15	3.29177e-13
Bradi2g20720	1.87776	107.966	403.453	0.20348	9.22826	2.75058e-20	1.01033e-18		Bradi1g68590	1.98601	107.765	446.003	0.256462	7.7439	9.64157e-15	3.29872e-13
Bradi2g08704	2.48716	698.572	4069.17	0.269614	9.22489	2.83858e-20	1.04135e-18		Bradi1g31860	1.29021	5977.04	14787.4	0.166672	7.74097	9.86581e-15	3.37123e-13
Bradi4g44440	3.77617	111.505	1761.39	0.41037	9.20187	3.51763e-20	1.28886e-18		Bradi4g09740	-5.14671	3415.64	16.6414	0.666268	-7.72468	1.12131e-14	3.82683e-13
Bradi4g28890	6.27721	114.208	21716.6	0.682633	9.19558	3.72963e-20	1.36484e-18		Bradi1g15100	1.86243	388.363	1464.43	0.241317	7.71776	1.18393e-14	4.03551e-13
Bradi1g66035	3.94417	40.8869	744.611	0.429223	9.1891	3.96126e-20	1.4478e-18		Bradi3g59460	1.32162	1931.09	4887.57	0.171289	7.71576	1.20261e-14	4.09411e-13
Bradi4g33410	2.69393	46.8386	318.454	0.293362	9.18296	4.19392e-20	1.53094e-18		Bradi5g16210	-5.08832	70.8248	0	0.659549	-7.71485	1.21123e-14	4.11834e-13
Bradi3g46710	6.20756	353.679	61547.4	0.67611	9.18129	4.25973e-20	1.55303e-18		Bradi1g60570	-5.17228	103.72	0	0.670846	-7.71008	1.25739e-14	4.27e-13
Bradi2g49800	1.70271	2739.19	9024.46	0.185614	9.17342	4.58256e-20	1.66866e-18		Bradi1g08310	-1.5019	29959.1	10382.3	0.19496	-7.7036	1.32288e-14	4.48684e-13
Bradi2g46060	2.87205	335.195	2607.02	0.3136	9.15832	5.27103e-20	1.91699e-18		Bradi1g66720	1.97306	217.534	891.978	0.256171	7.70211	1.33833e-14	4.53363e-13
Bradi2g03265	6.87104	6.66765	3497.01	0.750364	9.15694	5.33875e-20	1.93922e-18		Bradi3g33930	-1.34536	9431.98	3662.45	0.174724	-7.69991	1.36159e-14	4.6067e-13
Bradi1g57690	3.2545	141.286	1476.23	0.355511	9.15443	5.46472e-20	1.98253e-18		Bradi2g47550	-1.80657	924.465	255.889	0.234785	-7.69455	1.41998e-14	4.79834e-13
Bradi4g08450	3.44516	1333.26	16171.2	0.376363	9.15384	5.49441e-20	1.99084e-18		Bradi3g54935	2.18698	50.9208	246.619	0.28428	7.69304	1.43678e-14	4.84913e-13
Bradi4g31710	5.82555	1.59663	192.497	0.636585	9.15125	5.62769e-20	2.03663e-18		Bradi4g00920	-1.06475	3951.53	1876.72	0.138428	-7.6917	1.45197e-14	4.89436e-13
Bradi1g45960	3.29422	362.008	3899.41	0.359997	9.1507	5.65644e-20	2.04452e-18		Bradi4g31727	1.61201	419.243	1311.68	0.209615	7.69032	1.46767e-14	4.94123e-13
Bradi3g08660	2.07494	3317.42	14291	0.226762	9.1503	5.67759e-20	2.04964e-18		Bradi1g77170	1.47195	2743.62	7745.86	0.191501	7.68641	1.51325e-14	5.08841e-13
Bradi2g42023	4.27055	82.6231	1986.13	0.467382	9.13718	6.41015e-20	2.31127e-18		Bradi2g04800	-2.04044	2209.76	511.5	0.265593	-7.68257	1.55924e-14	5.23666e-13
Bradi1g47310	2.05382	667.82	2832.75	0.224804	9.13605	6.47722e-20	2.33259e-18		Bradi3g04010	-1.03398	12725.8	6177.67	0.134598	-7.68203	1.56593e-14	5.25268e-13
Bradi2g53510	4.05321	23.5792	472.272	0.44381	9.13275	6.67809e-20	2.40199e-18		Bradi4g42587	-5.02174	4500.85	31.2286	0.653971	-7.67883	1.60545e-14	5.37864e-13
Bradi1g72590	3.08275	3127.4	28588.7	0.337602	9.13133	6.76643e-20	2.43079e-18		Bradi2g31950	4.3169	4.92206	192.998	0.562239	7.67806	1.6152e-14	5.40471e-13
Bradi3g10710	2.87484	1838.02	14332.5	0.315034	9.12549	7.14145e-20	2.56239e-18		Bradi1g51555	-5.13132	15065.2	73.3482	0.668382	-7.67723	1.62561e-14	5.43289e-13
Bradi3g41570	3.09422	41.0714	378.48	0.339529	9.11327	7.99365e-20	2.86467e-18		Bradi1g71990	1.79353	1242.25	4448.06	0.233622	7.67705	1.62796e-14	5.43414e-13
Bradi1g66880	2.81532	461.345	3439.9	0.309267	9.10322	8.76905e-20	3.13872e-18		Bradi2g24197	-2.19535	1886.13	387.349	0.286023	-7.67544	1.64856e-14	5.49619e-13
Bradi3g28190	4.60787	20.5255	665.909	0.506903	9.09023	9.88267e-20	3.53264e-18		Bradi3g51160	-1.77091	723.282	205.422	0.23073	-7.67526	1.65083e-14	5.49707e-13
Bradi5g03390	2.64879	3789.77	24930.1	0.291393	9.09011	9.89361e-20	3.53264e-18		Bradi3g04276	1.96244	158.417	644.18	0.255809	7.6715	1.69992e-14	5.65366e-13
Bradi2g14860	2.64557	169.441	1112.55	0.291395	9.079	1.09581e-19	3.90799e-18		Bradi5g14390	-2.66329	606.82	85.5997	0.347218	-7.67037	1.71506e-14	5.69711e-13
Bradi1g02420	2.55691	97.6547	599.88	0.281672	9.0776	1.10997e-19	3.9537e-18		Bradi4g15750	1.64412	388.249	1243.41	0.214402	7.66837	1.7419e-14	5.77928e-13
Bradi4g24852	2.51287	224.128	1331.8	0.27687	9.076	1.12641e-19	4.00742e-18		Bradi2g36620	3.15414	59.385	648.501	0.411409	7.66668	1.7651e-14	5.84917e-13
Bradi1g58120	4.44357	24.3835	686.675	0.489763	9.07289	1.15896e-19	4.11824e-18		Bradi1g11440	-1.0801	43173	20279.8	0.141017	-7.6594	1.86798e-14	6.18262e-13
Bradi1g03207	1.7148	552.224	1836.12	0.189122	9.06716	1.22155e-19	4.3354e-18		Bradi1g74750	-2.35895	2191.76	395.142	0.308745	-7.64046	2.16445e-14	7.15522e-13
Bradi2g20400	2.71316	560.815	3872.76	0.299293	9.06522	1.24354e-19	4.40811e-18		Bradi3g05840	1.86168	237.678	895.392	0.243833	7.63507	2.25699e-14	7.45216e-13
Bradi3g21210	4.45405	22.0031	625.041	0.491946	9.05394	1.37897e-19	4.88232e-18		Bradi1g30032	-1.85642	2455.12	653.536	0.243301	-7.63013	2.34525e-14	7.73426e-13
Bradi3g49840	5.24064	8.02946	486.583	0.579454	9.0441	1.50905e-19	5.33645e-18		Bradi4g44000	2.25117	1352.59	6886.89	0.295171	7.62666	2.40911e-14	7.93528e-13
Bradi5g16770	2.44673	844.099	4778.32	0.2706	9.0419	1.53971e-19	5.43834e-18		Bradi1g26040	2.52492	678.851	4307.21	0.3311	7.62584	2.42444e-14	7.97621e-13
Bradi5g02770	5.4527	2.13106	171.044	0.603833	9.03014	1.71448e-19	6.04836e-18		Bradi2g58750	-1.36603	1669.49	638.223	0.179197	-7.62305	2.4775e-14	8.14101e-13
Bradi1g50115	2.66902	29.5312	197.333	0.295627	9.02836	1.74261e-19	6.14026e-18		Bradi2g31480	1.45392	439.382	1224.54	0.19091	7.61572	2.62236e-14	8.60667e-13
Bradi2g47060	3.19119	146.31	1457.71	0.353507	9.02724	1.76063e-19	6.18892e-18		Bradi3g22590	-1.64672	15828.1	4928.35	0.216232	-7.61553	2.62609e-14	8.60863e-13
Bradi4g05440	2.79807	4280.08	31529.4	0.309956	9.02729	1.7597e-19	6.18892e-18		Bradi3g49300	-2.38532	1262.14	222.522	0.313327	-7.61289	2.68024e-14	8.77563e-13
Bradi1g19777	4.09382	17.0327	352.854	0.453924	9.01873	1.90275e-19	6.68051e-18		Bradi3g53740	-1.34539	3238.25	1256.8	0.176758	-7.6115	2.70935e-14	8.86034e-13
Bradi5g13895	6.79657	0	160.74	0.753733	9.01722	1.92931e-19	6.76568e-18		Bradi3g41350	-2.92439	411.403	46.3069	0.384509	-7.60552	2.83758e-14	9.26864e-13
Bradi2g33307	2.72631	234.828	1638.04	0.302627	9.00882	2.08277e-19	7.29515e-18		Bradi4g14710	1.88072	181.258	693.971	0.247607	7.59561	3.06341e-14	9.99437e-13
Bradi3g45220	2.05834	343.609	1463.22	0.228497	9.00817	2.09526e-19	7.33016e-18		Bradi1g29140	-1.28875	2439.62	986.416	0.169974	-7.58203	3.40185e-14	1.10853e-12
Bradi4g00780	4.09382	81.5127	1695.68	0.454667	9.004	2.17643e-19	7.60508e-18		Bradi1g14536	-2.80104	429.419	53.7006	0.369451	-7.58162	3.41264e-14	1.11073e-12
Bradi1g00200	6.68384	0	123.669	0.742915	8.99678	2.32445e-19	8.11267e-18		Bradi2g39247	-2.91625	248.119	28.0973	0.384893	-7.57679	3.54204e-14	1.15148e-12
Bradi3g42370	6.0202	0.906773	164.034	0.669436	8.99294	2.40705e-19	8.39101e-18		Bradi1g54760	1.50546	1553.18	4496.11	0.198854	7.57069	3.71246e-14	1.20545e-12
Bradi2g02426	2.4785	1891.67	10970.8	0.27574	8.98855	2.50507e-19	8.72239e-18		Bradi2g61590	-1.78708	27797.8	7791.92	0.236105	-7.56902	3.76049e-14	1.2196e-12
Bradi4g06700	3.60502	551.131	7634.67	0.401306	8.98322	2.62948e-19	9.14473e-18		Bradi2g00210	2.21622	1034.47	5132.2	0.292842	7.56799	3.79036e-14	1.22783e-12
Bradi4g23107	2.76463	270.321	1943.52	0.30787	8.97986	2.71108e-19	9.41741e-18		Bradi1g59270	-1.72163	2247.26	661.222	0.227633	-7.56319	3.933e-14	1.27254e-12
Bradi2g60980	6.41025	46.7368	11784.7	0.714906	8.96656	3.0591e-19	1.06138e-17		Bradi1g51080	4.89434	280.985	32216.6	0.647636	7.55723	4.11739e-14	1.33063e-12
Bradi2g13360	2.3026	1516.3	7722.64	0.25699	8.95986	3.25097e-19	1.12662e-17		Bradi2g25745	1.92943	11372.1	45187.5	0.255402	7.55448	4.20545e-14	1.35748e-12
Bradi3g06175	4.52242	41.3059	1254.69	0.504875	8.9575	3.32132e-19	1.14965e-17		Bradi3g46867	1.25912	1530.26	3705.19	0.166754	7.55076	4.32739e-14	1.3952e-12
Bradi4g03340	3.07133	176.869	1607.05	0.343039	8.95332	3.44939e-19	1.19257e-17		Bradi5g17333	5.04547	0	79.6713	0.668247	7.55031	4.34223e-14	1.39834e-12
Bradi3g17308	6.88558	0	219.987	0.769107	8.95269	3.46931e-19	1.19805e-17		Bradi3g53610	1.59276	1352.74	4176.48	0.210971	7.54968	4.36343e-14	1.40352e-12
Bradi2g08470	2.42739	937.994	5239.26	0.271284	8.94779	3.62674e-19	1.25095e-17		Bradi4g18390	1.73419	135.401	464.346	0.22985	7.54487	4.52739e-14	1.45455e-12
Bradi4g33288	2.15594	1262.61	5776.29	0.241217	8.93776	3.97155e-19	1.36828e-17		Bradi2g45610	3.78169	73.8133	1519.21	0.501311	7.5436	4.57169e-14	1.46706e-12
Bradi4g40010	1.66828	268.628	863.348	0.186726	8.93434	4.09619e-19	1.40957e-17		Bradi3g28020	-3.48046	697.622	46.1988	0.462123	-7.53145	5.01803e-14	1.60841e-12
Bradi1g25600	2.46013	829.543	4748.33	0.275528	8.92879	4.3071e-19	1.48041e-17		Bradi4g16750	1.44949	1822.75	5066.13	0.19255	7.52788	5.15699e-14	1.65102e-12
Bradi3g31827	2.34289	4124.52	21647.9	0.26266	8.91987	4.66817e-19	1.60265e-17		Bradi4g07580	1.64462	3229.84	10363.3	0.218543	7.52538	5.25673e-14	1.68099e-12
Bradi4g31215	3.72289	66.1199	1011.65	0.417765	8.91145	5.03713e-19	1.7273e-17		Bradi2g16570	-1.94874	14731.7	3651.99	0.258971	-7.52493	5.27491e-14	1.68484e-12
Bradi5g14430	4.82751	36.281	1473.28	0.542157	8.90427	5.37409e-19	1.84071e-17		Bradi4g33760	2.0028	215.002	904.527	0.266201	7.52362	5.3281e-14	1.69984e-12
Bradi2g11931	3.01817	123.709	1080.23	0.339213	8.89758	5.70791e-19	1.95277e-17		Bradi3g14730	2.78034	930.55	7336.63	0.369563	7.52332	5.34037e-14	1.70178e-12
Bradi2g58190	2.30924	3415.2	17490.7	0.260116	8.87774	6.82305e-19	2.33156e-17		Bradi2g18530	3.08483	792.308	8174.43	0.410136	7.52148	5.4158e-14	1.72381e-12
Bradi4g07930	3.67044	151.38	2220.01	0.413835	8.86935	7.35752e-19	2.51129e-17		Bradi1g05700	1.66202	298.582	970.245	0.220974	7.52133	5.42215e-14	1.72383e-12
Bradi3g38050	2.25684	222.455	1096.33	0.254627	8.86331	7.76711e-19	2.64802e-17		Bradi3g37890	-2.34083	293.61	53.4877	0.311276	-7.52012	5.4725e-14	1.73782e-12
Bradi4g44350	6.20456	0.957976	230.158	0.700286	8.86004	7.99862e-19	2.72379e-17		Bradi3g01703	4.64732	1.57405	132.067	0.618355	7.51562	5.66436e-14	1.79666e-12
Bradi1g67730	2.23303	1607.66	7787.49	0.252322	8.84992	8.75854e-19	2.97912e-17		Bradi2g60300	-1.7869	2626.98	735.863	0.237852	-7.51264	5.79474e-14	1.83589e-12
Bradi3g38450	2.47277	2586.7	14959.1	0.279838	8.83642	9.88368e-19	3.35794e-17		Bradi3g12590	2.90363	21.2012	187.03	0.386699	7.50874	5.96979e-14	1.88828e-12
Bradi2g02310	2.62588	759.553	4926.57	0.29724	8.83422	1.00796e-18	3.42055e-17		Bradi4g43790	-1.96892	547.787	133.436	0.26222	-7.50865	5.97387e-14	1.88828e-12
Bradi4g33950	6.36513	66.0692	16502.1	0.720542	8.8338	1.01177e-18	3.42952e-17		Bradi2g46590	-1.42299	10314.1	3782.57	0.189522	-7.50833	5.98867e-14	1.89078e-12
Bradi1g57910	2.28829	789.076	3980.35	0.259225	8.8274	1.0714e-18	3.62749e-17		Bradi4g33905	-2.07687	501.162	112.341	0.276742	-7.50471	6.15634e-14	1.94148e-12
Bradi4g00830	2.63502	244.895	1599.72	0.29877	8.81956	1.14912e-18	3.88613e-17		Bradi3g54341	2.09284	1387.56	6255.46	0.278923	7.5033	6.22309e-14	1.96027e-12
Bradi1g06451	2.25032	9023.07	44273.4	0.255392	8.81125	1.23763e-18	4.18065e-17		Bradi2g26280	-1.4678	2502.64	888.403	0.195694	-7.50048	6.35837e-14	2.00059e-12
Bradi1g06190	2.70121	350.025	2403.01	0.306593	8.81043	1.24672e-18	4.20653e-17		Bradi2g04847	-2.57554	7922.19	1192.53	0.343738	-7.49274	6.74513e-14	2.11984e-12
Bradi1g16020	3.04212	133.584	1190.88	0.345303	8.81001	1.25131e-18	4.21719e-17		Bradi1g17860	1.81029	19696.9	71562	0.241686	7.49027	6.87321e-14	2.15762e-12
Bradi1g10840	2.14157	432.872	1961.84	0.243128	8.80843	1.26907e-18	4.27215e-17		Bradi4g28612	2.33407	124.38	678.021	0.311621	7.49009	6.88271e-14	2.15813e-12
Bradi1g14800	3.78724	8.26336	135.31	0.430327	8.80083	1.35802e-18	4.56636e-17		Bradi5g22420	-1.19716	1555.01	671.596	0.159848	-7.48936	6.92129e-14	2.16775e-12
Bradi2g11940	3.298	3144.98	34257.1	0.374851	8.79816	1.3908e-18	4.67124e-17		Bradi1g57470	-1.13186	6911.37	3128.01	0.151136	-7.48902	6.93885e-14	2.17077e-12
Bradi3g59835	5.27432	16.1529	1047.33	0.599948	8.79131	1.47831e-18	4.95951e-17		Bradi1g21300	-1.37894	10561.9	3999.66	0.184159	-7.4878	7.00351e-14	2.1885e-12
Bradi1g63870	4.3256	103.755	2673.57	0.492506	8.78284	1.594e-18	5.34153e-17		Bradi3g44990	-1.70538	40299.8	11999.2	0.227957	-7.48112	7.36892e-14	2.30006e-12
Bradi4g02480	6.08887	39.1458	6675.24	0.693454	8.7805	1.62751e-18	5.44761e-17		Bradi1g25937	1.74464	1065.82	3686.08	0.233269	7.47911	7.48296e-14	2.333e-12
Bradi2g22140	0.977018	4924.06	9716.96	0.111541	8.75925	1.96548e-18	6.5714e-17		Bradi4g13650	2.26909	720.289	3732.65	0.303448	7.47769	7.56382e-14	2.35553e-12
Bradi2g46140	2.47179	69.5613	402.759	0.282264	8.75701	2.00504e-18	6.69606e-17		Bradi4g28040	-1.28498	2460.61	997.118	0.171866	-7.47665	7.62397e-14	2.37157e-12
Bradi2g05350	3.28372	120.324	1297.63	0.375126	8.75365	2.06563e-18	6.89058e-17		Bradi4g14125	-2.11107	741.065	162.188	0.282397	-7.47554	7.68878e-14	2.38901e-12
Bradi1g74780	4.5095	12.1592	372.329	0.515696	8.74449	2.24023e-18	7.46455e-17		Bradi1g30090	-3.091	1018.1	97.806	0.413805	-7.46971	8.03694e-14	2.49436e-12
Bradi1g78050	2.67425	1377.44	9274.61	0.306017	8.7389	2.35393e-18	7.83454e-17		Bradi2g01310	2.08752	576.574	2589.76	0.279506	7.46863	8.10355e-14	2.51211e-12
Bradi1g09042	3.64959	152.901	2217.72	0.418508	8.72047	2.77041e-18	9.2103e-17		Bradi3g13590	2.4962	468.558	2917.92	0.334232	7.46848	8.11244e-14	2.51211e-12
Bradi3g41600	1.27666	11311	27557.2	0.146482	8.71549	2.89507e-18	9.61387e-17		Bradi3g59290	-3.65416	724.766	39.8657	0.489355	-7.4673	8.18546e-14	2.53186e-12
Bradi1g43170	-0.791764	5740.72	3312.08	0.0909001	-8.71026	3.03171e-18	1.00563e-16		Bradi3g20940	1.76889	1013.26	3569.59	0.236984	7.46419	8.38146e-14	2.58956e-12
Bradi2g18993	5.34386	2.55823	186.477	0.614203	8.70048	3.30481e-18	1.09498e-16		Bradi1g12673	2.22748	752.525	3772.79	0.298541	7.46124	8.57136e-14	2.64525e-12
Bradi2g12323	3.63797	120.751	1734.92	0.418219	8.69873	3.3563e-18	1.11079e-16		Bradi2g45160	-1.17737	3300.47	1445.27	0.157822	-7.46008	8.64713e-14	2.66563e-12
Bradi2g46750	3.04341	524.03	4686.76	0.350364	8.68642	3.74033e-18	1.23649e-16		Bradi2g51221	-1.59915	5402.68	1740.64	0.214997	-7.43801	1.02214e-13	3.1474e-12
Bradi2g25770	3.08899	15.8563	146.979	0.355984	8.67732	4.05204e-18	1.33804e-16		Bradi1g40464	1.85548	200.579	754.006	0.249611	7.43351	1.05757e-13	3.25283e-12
Bradi5g19240	4.05409	879.495	17964.3	0.467473	8.67235	4.23294e-18	1.3962e-16		Bradi4g36820	1.65985	1507.81	4896.84	0.223351	7.4316	1.07295e-13	3.29643e-12
Bradi1g25760	2.11388	396.18	1760.03	0.243774	8.67145	4.26644e-18	1.40568e-16		Bradi2g50927	4.96795	0	71.5756	0.668858	7.42751	1.10664e-13	3.39612e-12
Bradi2g45130	1.66656	2061.76	6628.7	0.192207	8.67065	4.29662e-18	1.41404e-16		Bradi5g18939	-1.46807	912.832	323.983	0.197986	-7.41504	1.21588e-13	3.72721e-12
Bradi2g52336	3.148	138.01	1339.59	0.363382	8.66304	4.59354e-18	1.51007e-16		Bradi5g17680	-2.07413	1506.89	338.773	0.279805	-7.41277	1.23691e-13	3.78745e-12
Bradi1g60000	2.59043	154.955	981.099	0.299076	8.66146	4.6578e-18	1.52778e-16		Bradi2g09876	2.77332	1116.4	8791.36	0.374168	7.41198	1.2443e-13	3.80581e-12
Bradi1g69270	2.95643	141.427	1181.82	0.341328	8.66155	4.65392e-18	1.52778e-16		Bradi2g11743	2.57639	32.7341	219.329	0.348165	7.39992	1.36268e-13	4.16325e-12
Bradi1g64817	2.70158	768.998	5291.84	0.312103	8.65605	4.88413e-18	1.60023e-16		Bradi4g37170	2.54702	47.4593	308.202	0.344296	7.39776	1.385e-13	4.22672e-12
Bradi1g44370	6.45899	80.9048	26210.6	0.746264	8.6551	4.92489e-18	1.61179e-16		Bradi2g19690	2.69128	225.123	1652.1	0.363859	7.39649	1.39832e-13	4.26263e-12
Bradi2g24130	2.29183	304.788	1543.74	0.264915	8.6512	5.09625e-18	1.66602e-16		Bradi3g09650	2.67362	40.0338	288.849	0.361792	7.38995	1.46887e-13	4.47271e-12
Bradi2g47050	2.39317	122.014	665.745	0.277205	8.6332	5.96607e-18	1.94821e-16		Bradi2g45000	2.26815	595.461	3088.13	0.307016	7.38772	1.49367e-13	4.54317e-12
Bradi2g22893	1.99548	231.204	942.917	0.231307	8.62695	6.30074e-18	2.05521e-16		Bradi3g47050	1.30607	691.738	1733.31	0.176835	7.38582	1.51519e-13	4.60351e-12
Bradi4g43050	2.51526	170.808	1021.86	0.291718	8.62221	6.56733e-18	2.1398e-16		Bradi3g52390	-1.12606	5374.43	2441.66	0.152565	-7.38082	1.57321e-13	4.77452e-12
Bradi2g52740	2.80547	546.032	4069.11	0.325489	8.61925	6.7394e-18	2.19344e-16		Bradi3g42400	1.38281	988.184	2618.02	0.187358	7.38057	1.57616e-13	4.77817e-12
Bradi2g25440	6.06806	41.8491	7359.04	0.704039	8.61893	6.75836e-18	2.19718e-16		Bradi3g55385	-3.06521	130.952	12.6668	0.41546	-7.37788	1.60834e-13	4.87033e-12
Bradi5g06207	3.66288	25.3624	373.104	0.425546	8.60748	7.4685e-18	2.42537e-16		Bradi4g43710	-1.47708	4305.76	1516.73	0.200414	-7.37015	1.70443e-13	5.1556e-12
Bradi3g38730	3.30654	6239.28	68777.3	0.384314	8.60375	7.71521e-18	2.50272e-16		Bradi4g09760	-1.6681	1274.25	389.95	0.226407	-7.36767	1.7363e-13	5.24624e-12
Bradi3g30510	1.50629	11165.1	32019.9	0.175141	8.60044	7.94088e-18	2.57309e-16		Bradi1g54250	-1.48715	79394.2	27763.3	0.201861	-7.36722	1.74226e-13	5.25843e-12
Bradi3g07315	3.05244	40.0086	361.458	0.354928	8.60017	7.96016e-18	2.5765e-16		Bradi1g11670	-1.50613	60938.8	21013.1	0.204744	-7.35617	1.8926e-13	5.7059e-12
Bradi1g66780	1.63502	2956.44	9295.6	0.190342	8.58991	8.70338e-18	2.81397e-16		Bradi1g72110	2.8368	83.5639	696.174	0.385661	7.35567	1.89969e-13	5.721e-12
Bradi1g07200	2.35132	3862.46	20457	0.273917	8.58406	9.15797e-18	2.95769e-16		Bradi2g45140	1.05141	5551.58	11585.1	0.142998	7.3526	1.94389e-13	5.84769e-12
Bradi1g72220	6.61273	25.499	12068.8	0.770372	8.58381	9.17812e-18	2.96095e-16		Bradi5g21190	-1.70282	2649.24	789.715	0.231733	-7.3482	2.00891e-13	6.03663e-12
Bradi3g21541	6.46372	0	106.833	0.754074	8.57174	1.01933e-17	3.28485e-16		Bradi1g57247	3.18892	10.4608	121.55	0.434047	7.34696	2.02773e-13	6.08651e-12
Bradi2g04252	6.53238	0	128.058	0.762227	8.57012	1.03373e-17	3.32762e-16		Bradi1g13990	2.28478	295.654	1554.74	0.311145	7.34313	2.08655e-13	6.25622e-12
Bradi3g10600	2.79043	672.547	4959.2	0.325795	8.56499	1.08084e-17	3.47548e-16		Bradi1g43531	3.41373	17.3256	248.047	0.464954	7.34209	2.10285e-13	6.29821e-12
Bradi2g27781	4.77227	4.61475	187.632	0.557222	8.5644	1.08639e-17	3.48949e-16		Bradi1g71373	-1.24648	3367.52	1402.73	0.169793	-7.34119	2.11708e-13	6.33392e-12
Bradi2g01146	2.94109	114.658	949.981	0.343432	8.56384	1.09174e-17	3.50284e-16		Bradi2g01960	3.41081	37.5427	536.694	0.464675	7.34021	2.13264e-13	6.37349e-12
Bradi2g55630	3.27621	468.883	5053.46	0.383003	8.554	1.18894e-17	3.81057e-16		Bradi3g53260	-1.46347	25205.5	8966.88	0.199432	-7.33822	2.16459e-13	6.46193e-12
Bradi5g24190	2.33253	248.213	1297.02	0.272808	8.55007	1.23018e-17	3.93844e-16		Bradi3g19190	-2.54444	180.12	27.6478	0.346926	-7.33426	2.22944e-13	6.6483e-12
Bradi2g03260	1.30906	1011.75	2522.99	0.153264	8.54118	1.32855e-17	4.24414e-16		Bradi1g13460	-1.85151	3934.27	1047.97	0.252484	-7.3332	2.24721e-13	6.69401e-12
Bradi3g51510	-2.91061	1752.54	216.523	0.340771	-8.54125	1.32773e-17	4.24414e-16		Bradi2g56820	2.05212	883.227	3870.01	0.279888	7.33193	2.26866e-13	6.75056e-12
Bradi5g24737	6.42504	0	100.977	0.753332	8.52884	1.47823e-17	4.71719e-16		Bradi4g23620	-1.01752	34069.8	16723.1	0.138927	-7.32413	2.4045e-13	7.147e-12
Bradi1g15490	2.17905	702.533	3277.94	0.25581	8.51824	1.61994e-17	5.1638e-16		Bradi1g12770	-1.297	1560.2	626.466	0.177157	-7.32116	2.45841e-13	7.29931e-12
Bradi1g47450	3.00272	41.5531	361.928	0.352565	8.51677	1.64062e-17	5.22405e-16		Bradi2g56810	-0.80982	20800.7	11828.2	0.110642	-7.31927	2.49317e-13	7.39452e-12
Bradi2g59340	1.79797	2769.08	9790.11	0.211185	8.5137	1.68469e-17	5.35859e-16		Bradi2g55630	1.39098	5380.12	14343.1	0.190102	7.31705	2.53477e-13	7.50976e-12
Bradi1g05860	4.38827	15.2531	427.085	0.515457	8.51337	1.68957e-17	5.36831e-16		Bradi3g19087	-2.29047	10129.1	1914.17	0.313708	-7.30129	2.85027e-13	8.43539e-12
Bradi2g48160	2.86123	868.916	6770.75	0.33618	8.51099	1.72452e-17	5.47346e-16		Bradi4g23710	1.59044	1620.16	5001.05	0.217845	7.30078	2.86104e-13	8.45812e-12
Bradi3g01690	2.10583	2999.16	13262.5	0.24744	8.51049	1.73196e-17	5.49113e-16		Bradi2g34300	2.14458	134.483	632.826	0.29386	7.29798	2.92126e-13	8.62685e-12
Bradi3g22060	6.18491	37.1013	8194.18	0.726891	8.50872	1.7587e-17	5.5699e-16		Bradi4g11143	-2.9	233.971	26.3925	0.397628	-7.29324	3.02594e-13	8.92637e-12
Bradi4g02201	1.77337	226.663	787.756	0.208713	8.49668	1.95089e-17	6.17194e-16		Bradi2g42820	3.15046	147.083	1639.23	0.431995	7.29282	3.03535e-13	8.94448e-12
Bradi5g09550	2.37116	472.715	2543.25	0.279313	8.48926	2.07952e-17	6.57183e-16		Bradi1g07970	-1.71164	705.873	208.918	0.234848	-7.28826	3.13973e-13	9.24214e-12
Bradi5g21895	1.57418	2878.87	8667.85	0.185531	8.48471	2.16253e-17	6.82683e-16		Bradi2g56530	-0.878538	18322.9	9925.42	0.12057	-7.28653	3.18045e-13	9.35194e-12
Bradi5g02112	6.01119	0.320233	93.6669	0.708492	8.48449	2.1667e-17	6.83266e-16		Bradi1g78530	2.21609	370.882	1849.44	0.304157	7.28599	3.19324e-13	9.3795e-12
Bradi4g07257	1.30734	834.815	2079.39	0.154095	8.484	2.17578e-17	6.85394e-16		Bradi1g26360	-1.07183	1328.2	627.255	0.147158	-7.28353	3.25188e-13	9.54151e-12
Bradi2g15592	4.84199	4.53296	201.151	0.570839	8.48224	2.20894e-17	6.95095e-16		Bradi2g45200	-0.957303	20162.7	10329.2	0.13146	-7.2821	3.28668e-13	9.6333e-12
Bradi5g19417	2.56756	112.347	700.188	0.302731	8.48133	2.22641e-17	6.99843e-16		Bradi3g09780	-1.35742	8845.31	3399.63	0.186436	-7.28089	3.31615e-13	9.70931e-12
Bradi1g18815	2.00424	162.29	666.43	0.236358	8.47967	2.25835e-17	7.09126e-16		Bradi4g42895	3.69472	12.6338	250.069	0.508575	7.26485	3.73447e-13	1.09224e-11
Bradi2g49743	6.40108	0	99.9212	0.755058	8.47759	2.29904e-17	7.21134e-16		Bradi1g17910	-4.92538	86.5838	0	0.679227	-7.25145	4.12342e-13	1.20472e-11
Bradi2g41100	2.37254	1007.82	5428.3	0.279928	8.47554	2.33995e-17	7.33184e-16		Bradi1g75220	-1.16285	43169.5	19094.9	0.160439	-7.24792	4.23234e-13	1.23522e-11
Bradi1g63480	2.70647	1419.48	9830.99	0.319434	8.47272	2.39732e-17	7.50361e-16		Bradi5g03937	2.62973	279.869	1963.49	0.363026	7.24391	4.35944e-13	1.27096e-11
Bradi1g68530	5.84415	47.9832	6509.46	0.689792	8.47233	2.40536e-17	7.52079e-16		Bradi4g45397	-1.06402	19227.3	9128.21	0.14689	-7.24365	4.36752e-13	1.27196e-11
Bradi1g06200	1.20234	12510.2	28930.5	0.14197	8.46898	2.47553e-17	7.73195e-16		Bradi4g37318	-2.28067	436.059	82.8972	0.315268	-7.23405	4.68797e-13	1.36384e-11
Bradi4g14270	4.34742	9.83121	266.61	0.513411	8.46772	2.50254e-17	7.80802e-16		Bradi1g34647	-1.32089	4474.63	1765.82	0.182666	-7.2312	4.78744e-13	1.3913e-11
Bradi1g74590	2.55633	13865.6	85718	0.302108	8.46162	2.63679e-17	8.2182e-16		Bradi3g53660	2.34336	73.4301	406.627	0.32421	7.22791	4.90489e-13	1.42392e-11
Bradi4g31430	3.04614	328.964	2962.05	0.360063	8.46002	2.67326e-17	8.32304e-16		Bradi2g53390	0.918315	1822.33	3460.69	0.127116	7.22425	5.03877e-13	1.46124e-11
Bradi3g48940	2.43616	193.383	1092.47	0.288094	8.45614	2.76363e-17	8.59531e-16		Bradi1g18150	2.28758	154.235	816.996	0.31669	7.2234	5.07026e-13	1.46882e-11
Bradi3g35170	4.40995	52.4593	1497.98	0.521753	8.45218	2.85919e-17	8.88313e-16		Bradi1g46160	1.05937	696.545	1462.39	0.146684	7.22212	5.11851e-13	1.48123e-11
Bradi2g54630	1.91705	940.651	3625.96	0.227125	8.44051	3.15968e-17	9.80635e-16		Bradi4g34250	-1.50136	2029.6	702.018	0.207907	-7.22131	5.14877e-13	1.48842e-11
Bradi3g19670	4.82242	16.1107	684.985	0.571674	8.4356	3.2951e-17	1.02159e-15		Bradi1g73840	4.52893	2.53122	181.822	0.627485	7.2176	5.29145e-13	1.52805e-11
Bradi4g06000	-1.63359	7751.46	2466.42	0.193667	-8.43502	3.31148e-17	1.02558e-15		Bradi5g10210	1.07681	3321.37	7060.98	0.149272	7.21377	5.44238e-13	1.56998e-11
Bradi1g63175	5.90706	1.28093	222.229	0.700495	8.4327	3.37781e-17	1.04502e-15		Bradi1g06260	2.04889	180.15	789.05	0.284267	7.20764	5.69288e-13	1.64052e-11
Bradi4g44145	2.88309	227.349	1804.27	0.341918	8.43212	3.39451e-17	1.04909e-15		Bradi3g59718	-3.5488	1290.88	76.7054	0.492509	-7.20557	5.78031e-13	1.66396e-11
Bradi2g01600	4.09253	44.4818	954.05	0.485598	8.4278	3.52215e-17	1.08739e-15		Bradi1g17420	2.37966	1139.03	6494.09	0.330523	7.19969	6.03512e-13	1.73549e-11
Bradi2g41110	2.77256	640.313	4668.68	0.32935	8.41828	3.82066e-17	1.17832e-15		Bradi3g05577	1.30998	8017.2	20161.2	0.182016	7.19706	6.15269e-13	1.76745e-11
Bradi1g66860	1.85847	723.512	2673.83	0.220898	8.41326	3.98782e-17	1.22858e-15		Bradi5g17120	-1.50681	730.089	251.607	0.209438	-7.19456	6.26645e-13	1.79824e-11
Bradi4g02184	4.09265	15.0001	323.945	0.486469	8.41297	3.99749e-17	1.23027e-15		Bradi4g33910	-1.16348	7840.84	3466.18	0.161898	-7.1865	6.64751e-13	1.9056e-11
Bradi2g25720	1.40156	526.522	1401.68	0.166618	8.4118	4.03777e-17	1.24137e-15		Bradi3g31704	3.31307	189.235	2491.83	0.461153	7.18432	6.75439e-13	1.93421e-11
Bradi4g12975	2.04467	574.737	2432.38	0.243455	8.39858	4.5191e-17	1.3879e-15		Bradi2g11380	4.2236	7.68137	308.957	0.588428	7.17778	7.08538e-13	2.02688e-11
Bradi2g22610	1.93723	806.384	3155.2	0.230678	8.398	4.54132e-17	1.39327e-15		Bradi1g00300	-3.15476	935.145	82.67	0.439573	-7.17687	7.13237e-13	2.03819e-11
Bradi4g34846	2.58689	156.21	989.393	0.30819	8.39383	4.70575e-17	1.44221e-15		Bradi1g76080	-1.68105	1746.14	528.364	0.234247	-7.17637	7.15876e-13	2.0436e-11
Bradi4g13207	2.22416	91.0058	439.835	0.265377	8.38113	5.24199e-17	1.60489e-15		Bradi4g39317	-1.86253	721.676	190.263	0.259562	-7.17566	7.19598e-13	2.05209e-11
Bradi4g26040	2.15039	314.133	1436.96	0.256904	8.37041	5.74191e-17	1.75612e-15		Bradi3g49840	-3.0964	455.331	42.5195	0.431659	-7.17327	7.32293e-13	2.08612e-11
Bradi3g06757	3.85112	21.7514	380.896	0.460443	8.36394	6.06564e-17	1.8532e-15		Bradi2g12170	1.28661	4548.55	11247.3	0.179449	7.16977	7.51254e-13	2.13791e-11
Bradi3g25910	2.39707	1245.71	6841.16	0.28664	8.36264	6.13309e-17	1.87187e-15		Bradi1g35940	0.937122	1912.84	3681.19	0.130762	7.1666	7.68813e-13	2.18561e-11
Bradi1g56950	5.18565	8.31879	526.501	0.620271	8.36031	6.25561e-17	1.90728e-15		Bradi1g05690	2.10602	633.58	2903.83	0.294024	7.16275	7.90755e-13	2.24566e-11
Bradi5g10210	1.27861	2864.04	6990.19	0.153	8.35689	6.43912e-17	1.9612e-15		Bradi1g09840	-1.26515	2491.84	1023.7	0.176645	-7.16208	7.94592e-13	2.25422e-11
Bradi1g67247	1.75679	1603.32	5506.05	0.210248	8.35579	6.49975e-17	1.97762e-15		Bradi2g24720	-2.15579	196.742	41.2901	0.301398	-7.15262	8.51362e-13	2.41278e-11
Bradi1g41797	2.56602	786.631	4905.43	0.307176	8.35358	6.62237e-17	2.01284e-15		Bradi1g22920	1.02987	1908.85	3923.84	0.14401	7.1514	8.58978e-13	2.43185e-11
Bradi2g15751	1.51898	1431.67	4144.73	0.181968	8.3475	6.9725e-17	2.11708e-15		Bradi5g00865	-1.94134	384.527	95.5416	0.271522	-7.14985	8.68758e-13	2.457e-11
Bradi3g18090	1.92612	1773.02	6883.34	0.230934	8.34055	7.39433e-17	2.24284e-15		Bradi1g66440	-1.12284	111384	50689.5	0.157141	-7.14544	8.97084e-13	2.53449e-11
Bradi2g57460	4.10324	37.7943	825.128	0.49222	8.33619	7.67236e-17	2.32478e-15		Bradi3g21580	1.58212	1794.89	5514.1	0.221447	7.14449	9.03317e-13	2.54947e-11
Bradi4g35350	2.69867	72.3807	498.892	0.323865	8.33271	7.90099e-17	2.39159e-15		Bradi3g50570	-1.17082	1694.01	744.847	0.163897	-7.14363	9.08995e-13	2.56286e-11
Bradi5g14330	2.65792	63.4033	425.055	0.319402	8.32155	8.68217e-17	2.62535e-15		Bradi3g32470	2.16419	312.648	1499.66	0.303062	7.14108	9.26016e-13	2.60817e-11
Bradi5g03889	6.40712	0	120.284	0.769957	8.3214	8.69282e-17	2.62587e-15		Bradi1g44890	-1.24137	1475.19	616.361	0.173861	-7.14001	9.33241e-13	2.62582e-11
Bradi3g32060	3.24935	501.842	5328.86	0.390573	8.31943	8.83902e-17	2.6673e-15		Bradi2g10880	-1.04442	3126.71	1505.16	0.146324	-7.1377	9.49027e-13	2.66749e-11
Bradi4g31970	1.90899	3061.22	11739.8	0.229679	8.31159	9.44302e-17	2.84665e-15		Bradi2g60760	2.22955	5280.87	26715.6	0.312699	7.13003	1.0035e-12	2.81773e-11
Bradi1g23320	3.30336	400.472	4440.61	0.397489	8.31056	9.52477e-17	2.86835e-15		Bradi2g55270	1.57739	319.824	979.263	0.221356	7.12605	1.03292e-12	2.89735e-11
Bradi3g33080	2.06885	1086.99	4684.5	0.248958	8.31003	9.56746e-17	2.87826e-15		Bradi3g53987	-1.46273	8294.77	2948.88	0.205384	-7.12193	1.06422e-12	2.98211e-11
Bradi1g29910	2.80458	128.13	959.406	0.338752	8.27915	1.24055e-16	3.72824e-15		Bradi4g05530	3.15578	21.0564	239.993	0.443307	7.11871	1.08945e-12	3.04967e-11
Bradi2g40870	1.10283	50851.3	109652	0.133235	8.27732	1.25973e-16	3.78203e-15		Bradi1g54741	3.10149	12.3647	133.283	0.435733	7.11787	1.09612e-12	3.06521e-11
Bradi2g15471	4.09117	16.1292	351.405	0.494724	8.2696	1.34413e-16	4.0313e-15		Bradi5g24170	-3.25958	831.348	65.8866	0.458506	-7.10913	1.16777e-12	3.26225e-11
Bradi1g04907	4.52026	125.687	4046.07	0.54693	8.26479	1.39946e-16	4.19296e-15		Bradi1g20270	-1.10297	5119.07	2362.73	0.1552	-7.10678	1.18786e-12	3.31499e-11
Bradi4g20986	6.2651	0	87.6309	0.758497	8.25989	1.45813e-16	4.36429e-15		Bradi3g49180	1.94569	283.318	1147.37	0.273815	7.10586	1.19577e-12	3.33367e-11
Bradi5g00970	6.27874	0	92.0488	0.761297	8.24743	1.61834e-16	4.83891e-15		Bradi3g52500	-1.10237	2380.64	1099.62	0.155173	-7.10415	1.21065e-12	3.37173e-11
Bradi1g29760	4.45617	49.9828	1517.48	0.540764	8.24051	1.71476e-16	5.122e-15		Bradi4g43630	1.68616	238.575	792.177	0.237383	7.10311	1.21983e-12	3.39385e-11
Bradi3g13510	6.30118	0	98.6126	0.764911	8.23779	1.75422e-16	5.23454e-15		Bradi4g06410	2.53296	1671.25	10859.1	0.356859	7.09792	1.26646e-12	3.52002e-11
Bradi3g11560	6.28679	0	95.3621	0.763453	8.23468	1.80037e-16	5.36681e-15		Bradi2g26607	-1.43533	10148.1	3680.39	0.202278	-7.09584	1.2857e-12	3.56986e-11
Bradi2g16680	1.54673	3849.47	11373.4	0.188007	8.22699	1.91979e-16	5.71701e-15		Bradi1g33097	-1.37541	4963	1880.78	0.193906	-7.09317	1.31077e-12	3.63579e-11
Bradi3g41910	1.78306	335.568	1175.56	0.216818	8.22377	1.97207e-16	5.86677e-15		Bradi1g30070	-2.23821	427.562	83.787	0.315592	-7.09209	1.32101e-12	3.65946e-11
Bradi3g44910	4.91434	34.0916	1637.78	0.597822	8.22041	2.02807e-16	6.02727e-15		Bradi4g00397	2.13644	48.652	228.932	0.301246	7.09199	1.32197e-12	3.65946e-11
Bradi2g50900	2.83505	32.014	245.758	0.344925	8.21932	2.04659e-16	6.07616e-15		Bradi2g38560	2.85655	104.63	900.068	0.402922	7.0896	1.34503e-12	3.71953e-11
Bradi3g34890	2.04328	5158.7	21835.2	0.249202	8.19928	2.4183e-16	7.17249e-15		Bradi2g10727	-2.8731	636.088	72.8209	0.405321	-7.08845	1.35623e-12	3.74672e-11
Bradi1g24240	1.99784	4537.32	18578	0.243796	8.1947	2.51229e-16	7.44376e-15		Bradi1g68360	1.68035	137.567	454.654	0.237191	7.08437	1.39678e-12	3.85485e-11
Bradi1g03367	1.48383	1683.56	4755.97	0.181119	8.19255	2.55756e-16	7.57027e-15		Bradi1g56807	2.50544	1582.07	10051.8	0.353975	7.07803	1.4622e-12	4.03135e-11
Bradi1g04170	4.54305	18.6138	620.976	0.554983	8.18593	2.70206e-16	7.98994e-15		Bradi1g23430	-2.97043	428.815	44.8213	0.4198	-7.07584	1.48551e-12	4.09149e-11
Bradi4g40690	5.44479	2.23528	209.829	0.665394	8.18281	2.77309e-16	8.19175e-15		Bradi2g11325	4.64684	0.315955	66.9233	0.656771	7.07529	1.49135e-12	4.10347e-11
Bradi4g23070	1.96073	147.284	586.762	0.239628	8.1824	2.78245e-16	8.21115e-15		Bradi4g02580	-1.32455	13804.5	5428.94	0.187454	-7.06599	1.5948e-12	4.38371e-11
Bradi2g25736	1.25272	1596.4	3826.7	0.153117	8.18147	2.80399e-16	8.26642e-15		Bradi3g33582	2.17339	169.54	822.14	0.307611	7.06539	1.60167e-12	4.39818e-11
Bradi2g11707	3.14309	146.223	1431.4	0.384404	8.17655	2.92094e-16	8.6026e-15		Bradi3g09950	-2.85194	312.881	36.471	0.403663	-7.06515	1.60442e-12	4.40131e-11
Bradi4g28767	1.10006	1758.51	3784.89	0.134583	8.17385	2.98693e-16	8.78813e-15		Bradi1g58380	-1.0342	16977.2	8230.61	0.146383	-7.06501	1.60602e-12	4.40131e-11
Bradi3g15190	3.65473	27.3489	407.927	0.44762	8.1648	3.21965e-16	9.46338e-15		Bradi3g06175	2.72453	172.785	1324.76	0.385912	7.05998	1.66521e-12	4.55894e-11
Bradi1g10030	3.52649	41.7255	558.756	0.432111	8.16109	3.3202e-16	9.74921e-15		Bradi1g22757	-2.92752	144.425	15.7112	0.414948	-7.05514	1.72424e-12	4.71586e-11
Bradi2g06885	2.57764	209.229	1320.27	0.315854	8.16087	3.32613e-16	9.75688e-15		Bradi1g52367	1.36515	1706.65	4470.27	0.193534	7.05381	1.74088e-12	4.75661e-11
Bradi1g23716	1.51389	329.511	950.604	0.185642	8.1549	3.49463e-16	1.02409e-14		Bradi3g60920	-1.19571	1504.83	649.741	0.169619	-7.04938	1.7972e-12	4.9056e-11
Bradi1g57180	1.93178	406.718	1587.11	0.237084	8.14805	3.69841e-16	1.08273e-14		Bradi2g48467	1.1609	402.863	909.88	0.164692	7.0489	1.80335e-12	4.91749e-11
Bradi1g75140	2.16166	1116.81	5159.41	0.265339	8.14679	3.73723e-16	1.09301e-14		Bradi4g01870	-2.07137	999.217	223.741	0.293956	-7.04654	1.83428e-12	4.99686e-11
Bradi5g01167	3.05176	22.0725	202.143	0.374911	8.13997	3.95361e-16	1.15515e-14		Bradi3g50377	-1.22613	998.824	421.8	0.174146	-7.0408	1.91142e-12	5.20183e-11
Bradi1g05880	2.0275	577.492	2417.44	0.249229	8.13506	4.1172e-16	1.20175e-14		Bradi5g26250	-1.4789	2194.87	770.471	0.210099	-7.03908	1.93516e-12	5.26123e-11
Bradi3g17950	2.46104	2038.16	11774.6	0.302578	8.1336	4.16738e-16	1.21519e-14		Bradi2g60904	-1.94025	2908.69	721.056	0.27565	-7.03881	1.93882e-12	5.26594e-11
Bradi1g61690	1.77992	1611.25	5631.68	0.218893	8.13149	4.24041e-16	1.23526e-14		Bradi4g41000	-0.992203	4749.87	2372.49	0.140997	-7.03704	1.9636e-12	5.32797e-11
Bradi1g48320	1.83499	1569.23	5708.12	0.225929	8.12199	4.5862e-16	1.33467e-14		Bradi3g49560	-4.74083	57.2134	0	0.67485	-7.02502	2.14043e-12	5.80202e-11
Bradi3g47500	3.41677	848.403	10390.2	0.421086	8.11419	4.89029e-16	1.42176e-14		Bradi3g07397	-1.29736	13092.8	5250.51	0.184693	-7.02444	2.14925e-12	5.82018e-11
Bradi3g31720	5.30419	538.45	40785.8	0.654609	8.10284	5.36926e-16	1.55947e-14		Bradi3g39010	-2.45849	259.411	42.3415	0.350229	-7.01966	2.22405e-12	6.01678e-11
Bradi1g70470	3.46463	22.3709	285.539	0.42831	8.08908	6.0118e-16	1.74437e-14		Bradi1g16710	1.40625	1559.49	4211.2	0.200432	7.01611	2.28132e-12	6.16565e-11
Bradi5g16160	1.87416	979.153	3665	0.231715	8.08821	6.05489e-16	1.75514e-14		Bradi1g54750	2.00211	304.191	1289.45	0.285444	7.014	2.31594e-12	6.25304e-11
Bradi5g13280	4.30757	14.8549	397.793	0.532602	8.08779	6.07572e-16	1.75945e-14		Bradi1g67687	-1.971	718.359	173.551	0.281198	-7.0093	2.39518e-12	6.46062e-11
Bradi2g25320	1.81489	2784.62	9985.12	0.224547	8.08245	6.34803e-16	1.8365e-14		Bradi3g50620	-1.70939	516.697	152.776	0.244031	-7.00484	2.47277e-12	6.66334e-11
Bradi4g35376	1.85533	73.5604	271.83	0.229699	8.07725	6.62457e-16	1.91462e-14		Bradi5g05430	1.62589	10186.4	32367.8	0.232302	6.99905	2.577e-12	6.9374e-11
Bradi2g42890	1.39074	333.287	881.245	0.172239	8.0745	6.7751e-16	1.9562e-14		Bradi1g20080	-0.905353	6318.7	3357.01	0.129389	-6.99715	2.6123e-12	7.02554e-11
Bradi3g59530	2.20506	723.976	3455.41	0.273109	8.07392	6.80783e-16	1.96372e-14		Bradi3g50690	-2.21703	107490	21391.3	0.316999	-6.99382	2.67508e-12	7.1873e-11
Bradi3g44640	2.76915	8940.75	65412.8	0.343047	8.0722	6.90406e-16	1.98953e-14		Bradi4g16740	1.31287	5608.27	14144.7	0.187831	6.98962	2.75637e-12	7.39846e-11
Bradi1g31610	5.33017	5.38672	441.119	0.66068	8.0677	7.1637e-16	2.06233e-14		Bradi3g54290	-1.25587	8259.95	3413.08	0.179747	-6.98686	2.81101e-12	7.53774e-11
Bradi1g37826	1.53383	4383.44	12837.7	0.190179	8.06519	7.31206e-16	2.10298e-14		Bradi2g59850	0.797174	20215.1	35244.3	0.114138	6.98429	2.86293e-12	7.66947e-11
Bradi5g08690	2.01338	879.804	3646.71	0.249984	8.05403	8.01112e-16	2.30179e-14		Bradi3g45930	-1.45696	22004.2	7849.69	0.208815	-6.97728	3.00958e-12	8.05444e-11
Bradi4g28900	2.49847	396.495	2358.92	0.310497	8.04668	8.50713e-16	2.44192e-14		Bradi1g25107	-2.01671	3112.77	725.849	0.289212	-6.97312	3.09978e-12	8.28084e-11
Bradi3g49330	2.5694	186.415	1170.98	0.319487	8.04229	8.8176e-16	2.52857e-14		Bradi1g63700	2.73966	1626.93	12709.5	0.392889	6.9731	3.10022e-12	8.28084e-11
Bradi5g20557	5.15808	636.846	41208.2	0.641451	8.04127	8.89121e-16	2.5472e-14		Bradi3g18607	-4.00123	256.905	8.27357	0.574155	-6.96891	3.1941e-12	8.52331e-11
Bradi2g57100	2.17209	17644.6	82222	0.270211	8.03849	9.09531e-16	2.60313e-14		Bradi1g45710	-1.15741	30181.5	13391.3	0.166137	-6.96661	3.2468e-12	8.6555e-11
Bradi4g03867	1.57879	4841.59	14645.2	0.19642	8.03783	9.14426e-16	2.6146e-14		Bradi2g47367	-3.23739	127.32	10.0725	0.464756	-6.96579	3.26559e-12	8.69713e-11
Bradi3g17722	3.22345	451.074	4729.63	0.401051	8.03751	9.1679e-16	2.61881e-14		Bradi5g25390	-1.87186	3093.19	807.012	0.26873	-6.96558	3.27053e-12	8.70184e-11
Bradi4g07520	3.65418	467.033	7001.68	0.454941	8.03222	9.57259e-16	2.73176e-14		Bradi2g06840	2.1689	69.9607	338.58	0.311385	6.96533	3.27626e-12	8.70861e-11
Bradi5g20547	6.00756	122.181	26168.8	0.748567	8.02541	1.01183e-15	2.88471e-14		Bradi2g53570	1.93451	128.826	517.038	0.277794	6.96383	3.31156e-12	8.79392e-11
Bradi3g11080	2.2356	1044.42	5102.12	0.278657	8.02274	1.03408e-15	2.94528e-14		Bradi2g40460	-1.2761	2112.08	859.72	0.183284	-6.96241	3.34496e-12	8.87403e-11
Bradi2g44190	2.27467	3204.53	16118.1	0.283644	8.01945	1.0622e-15	3.02243e-14		Bradi2g60750	1.34064	1938.31	4988.86	0.192628	6.95973	3.40925e-12	9.03584e-11
Bradi1g03090	2.47915	601.374	3527.73	0.30963	8.00681	1.1772e-15	3.34645e-14		Bradi5g23166	1.68404	7661.56	25443.7	0.242173	6.95387	3.55407e-12	9.41056e-11
Bradi3g04880	5.29971	0.932828	85.2729	0.664079	7.98055	1.45686e-15	4.13743e-14		Bradi3g49190	1.55362	498.533	1501.44	0.223464	6.95242	3.59065e-12	9.49825e-11
Bradi1g58940	1.40998	459.512	1232.64	0.177604	7.93892	2.03953e-15	5.7866e-14		Bradi3g31890	-1.6242	609.244	191.976	0.233734	-6.94894	3.68038e-12	9.72622e-11
Bradi3g35510	1.69857	1298.25	4282.07	0.214233	7.92859	2.21643e-15	6.28246e-14		Bradi4g02600	-1.31598	25635	10138.7	0.189486	-6.94501	3.78445e-12	9.99161e-11
Bradi5g16310	2.73115	2323.48	16554.2	0.344728	7.92264	2.32519e-15	6.58439e-14		Bradi1g24200	-0.818441	12687.3	7168.35	0.11792	-6.94067	3.90244e-12	1.02932e-10
Bradi2g33290	5.43533	188.465	17733.9	0.686489	7.91758	2.42173e-15	6.85116e-14		Bradi1g71030	-1.18938	1205.07	522.562	0.171422	-6.93831	3.96817e-12	1.04565e-10
Bradi3g11220	1.90763	1476.29	5668.38	0.241062	7.91347	2.50321e-15	7.07489e-14		Bradi1g27910	1.35992	21027	54903.3	0.196219	6.9306	4.19051e-12	1.10318e-10
Bradi2g58195	3.7496	10.3384	169.671	0.474013	7.91033	2.56708e-15	7.24844e-14		Bradi2g54950	-1.31396	2946.85	1167.12	0.18966	-6.92795	4.26991e-12	1.123e-10
Bradi1g74770	2.77751	214.665	1586	0.351685	7.89772	2.84061e-15	8.01307e-14		Bradi1g06460	3.03797	25.7127	265.1	0.438594	6.92659	4.311e-12	1.13272e-10
Bradi4g22656	5.65154	210.15	26948.4	0.715624	7.89736	2.84879e-15	8.02847e-14		Bradi1g34930	-2.42275	455.467	76.5544	0.349837	-6.92536	4.34868e-12	1.14153e-10
Bradi4g05230	5.61374	42.0911	5126.48	0.71091	7.89656	2.86717e-15	8.07253e-14		Bradi3g46780	2.83737	63.389	543.336	0.409797	6.92383	4.39596e-12	1.15284e-10
Bradi2g35907	3.30717	325.651	3675.86	0.418833	7.89614	2.8767e-15	8.09161e-14		Bradi2g38470	0.944571	2623.29	5076.93	0.136459	6.92201	4.4529e-12	1.16665e-10
Bradi2g55690	1.7401	6878.53	23384.8	0.22045	7.89337	2.94145e-15	8.26585e-14		Bradi5g11090	1.67845	80.8744	267.466	0.242507	6.92125	4.47689e-12	1.17182e-10
Bradi1g62380	3.06268	97.5713	903.263	0.388017	7.89315	2.94644e-15	8.27196e-14		Bradi4g33670	-1.38521	1168.67	439.448	0.200151	-6.92082	4.49034e-12	1.17422e-10
Bradi2g21370	2.99212	67.8701	594.103	0.379709	7.88003	3.2731e-15	9.18029e-14		Bradi4g22620	1.57389	11166	34152.1	0.2275	6.91818	4.57478e-12	1.19516e-10
Bradi2g11743	6.06754	0	78.6576	0.771022	7.86948	3.56128e-15	9.97906e-14		Bradi4g00530	2.016	332.06	1423.64	0.291608	6.9134	4.73176e-12	1.23499e-10
Bradi3g32970	1.94582	1077.26	4255.17	0.247546	7.86043	3.82803e-15	1.07163e-13		Bradi2g11620	4.68134	0	55.4094	0.677663	6.90807	4.91288e-12	1.27982e-10
Bradi1g27750	3.72429	24.1835	389.623	0.474245	7.85309	4.0592e-15	1.13526e-13		Bradi3g42560	-2.79628	244.062	29.617	0.404781	-6.90814	4.91049e-12	1.27982e-10
Bradi2g55780	1.9864	96.8205	394.302	0.253367	7.84001	4.50521e-15	1.25881e-13		Bradi2g09660	-1.9885	49296.3	11740.5	0.288074	-6.90276	5.10018e-12	1.32736e-10
Bradi2g06130	2.9975	97.8687	860.885	0.382472	7.83717	4.60798e-15	1.2863e-13		Bradi5g08840	1.51936	3453.46	10143.7	0.220164	6.90104	5.16228e-12	1.34224e-10
Bradi5g03780	5.47337	0.879811	112.523	0.698398	7.83703	4.6134e-15	1.28659e-13		Bradi3g27807	1.78515	118.981	426.327	0.258721	6.89988	5.20453e-12	1.35194e-10
Bradi4g06434	1.09375	681.144	1459.79	0.139697	7.82948	4.8991e-15	1.36498e-13		Bradi4g01830	-1.82199	598.932	162.387	0.264251	-6.89494	5.38876e-12	1.39848e-10
Bradi3g14740	5.72662	314.262	46715.4	0.731526	7.82832	4.94438e-15	1.37629e-13		Bradi3g36210	-4.32209	447.164	8.06983	0.627043	-6.89281	5.47019e-12	1.41826e-10
Bradi2g47360	5.20516	181.39	13081	0.665187	7.82512	5.07189e-15	1.41045e-13		Bradi2g16690	-1.94846	671.245	164.75	0.282856	-6.8885	5.63847e-12	1.46051e-10
Bradi1g45420	2.85452	39.8165	312.994	0.36496	7.82146	5.22124e-15	1.45061e-13		Bradi1g22690	1.25563	3136.18	7589.84	0.182374	6.88492	5.78198e-12	1.49627e-10
Bradi3g28840	2.78836	67.2063	501.749	0.356669	7.81778	5.3761e-15	1.49222e-13		Bradi2g44957	2.18711	537.841	2644.18	0.317755	6.88301	5.86027e-12	1.5151e-10
Bradi4g20220	4.59553	4.61112	172.717	0.587917	7.81664	5.42537e-15	1.50448e-13		Bradi3g28833	2.53875	22.0111	145.448	0.369444	6.87182	6.33889e-12	1.6373e-10
Bradi1g24377	6.17224	33.8281	12406.2	0.78971	7.81583	5.46019e-15	1.51271e-13		Bradi4g20541	3.92045	4.15206	119.952	0.570581	6.87098	6.37645e-12	1.64545e-10
Bradi2g54340	2.50836	4380.47	26347.8	0.32115	7.81057	5.69289e-15	1.57569e-13		Bradi2g17990	-1.29121	11280.4	4540.84	0.188042	-6.86661	6.57474e-12	1.69502e-10
Bradi5g24760	3.14327	328.201	3249.49	0.402463	7.81009	5.7147e-15	1.58024e-13		Bradi2g15630	-1.49841	11600.9	4009.94	0.218351	-6.86237	6.77258e-12	1.74439e-10
Bradi3g48567	2.55734	299.671	1871.1	0.327772	7.8022	6.08348e-15	1.68064e-13		Bradi3g37900	-1.3502	566.352	218.501	0.196764	-6.86203	6.78891e-12	1.74695e-10
Bradi3g10595	3.36895	231.7	2762.95	0.431878	7.8007	6.15638e-15	1.69918e-13		Bradi4g26782	-1.79308	298.226	82.5552	0.261337	-6.86118	6.82937e-12	1.75571e-10
Bradi1g57702	2.4834	199.388	1177.24	0.318521	7.79668	6.35562e-15	1.75253e-13		Bradi5g13680	-1.957	1358.79	331.234	0.285347	-6.85831	6.96811e-12	1.7897e-10
Bradi3g43420	1.76294	2687.34	9293.25	0.226229	7.79275	6.55675e-15	1.8063e-13		Bradi3g12627	0.953596	6280.96	12236.4	0.139122	6.85441	7.16099e-12	1.83752e-10
Bradi1g74161	4.9881	7.30811	419.836	0.64055	7.78723	6.84967e-15	1.88523e-13		Bradi1g61910	-1.64709	1758.2	543.846	0.24048	-6.8492	7.42627e-12	1.90381e-10
Bradi2g17941	3.19118	53.4445	551.578	0.409823	7.78672	6.877e-15	1.89098e-13		Bradi4g00830	1.79409	553.54	2000.15	0.261991	6.84791	7.49343e-12	1.91923e-10
Bradi1g21097	2.59699	468.633	3017.78	0.333552	7.78586	6.92411e-15	1.90216e-13		Bradi3g34757	-3.77948	162.492	6.70637	0.551955	-6.84745	7.51773e-12	1.92305e-10
Bradi5g21447	3.47924	24.1078	316.229	0.447521	7.77447	7.57638e-15	2.07941e-13		Bradi4g30420	1.10764	457.247	994.884	0.161761	6.84736	7.52237e-12	1.92305e-10
Bradi3g39100	1.74613	1434.99	4902.51	0.224771	7.7685	7.94221e-15	2.17778e-13		Bradi2g53610	2.04371	103.498	455.307	0.298479	6.84707	7.53766e-12	1.92516e-10
Bradi3g27580	1.93941	142.031	558.132	0.249748	7.76547	8.13441e-15	2.2284e-13		Bradi4g22700	-1.34094	9523.34	3696.75	0.195957	-6.84301	7.75454e-12	1.97871e-10
Bradi2g62290	1.83602	2166.27	7901.6	0.236446	7.76508	8.15957e-15	2.23322e-13		Bradi2g58570	-1.48144	1070.29	374.777	0.216588	-6.83992	7.92378e-12	2.02001e-10
Bradi3g54460	2.0246	3251.07	13616.1	0.260784	7.7635	8.26184e-15	2.25911e-13		Bradi2g05585	4.69683	0	73.1766	0.687074	6.83598	8.14467e-12	2.07439e-10
Bradi2g01106	4.63099	16.1835	625.478	0.596942	7.75785	8.63779e-15	2.35971e-13		Bradi3g54610	2.45277	2056.47	12612.8	0.358933	6.83352	8.28573e-12	2.10836e-10
Bradi2g57500	1.98943	6124.47	24996	0.256474	7.75685	8.70665e-15	2.37632e-13		Bradi2g21260	-4.75577	113.021	0	0.696049	-6.83251	8.34397e-12	2.12121e-10
Bradi2g11890	3.13903	365.583	3614.23	0.404875	7.75309	8.9681e-15	2.44541e-13		Bradi3g41560	4.03717	261.39	8849.16	0.590946	6.8317	8.39147e-12	2.13131e-10
Bradi3g49770	2.8256	211.811	1630.99	0.364467	7.7527	8.99596e-15	2.45073e-13		Bradi5g16230	-1.66378	898.433	274.071	0.243606	-6.82983	8.5015e-12	2.15726e-10
Bradi1g05813	2.11789	517.935	2324.56	0.273627	7.74007	9.93595e-15	2.70431e-13		Bradi2g31690	1.74633	13767.6	47999.4	0.255821	6.82638	8.70855e-12	2.20775e-10
Bradi1g02440	1.65768	5324.67	17066.6	0.214335	7.73408	1.04155e-14	2.83221e-13		Bradi2g14710	-1.26373	2600.24	1067.63	0.185141	-6.82578	8.74504e-12	2.21495e-10
Bradi5g22961	2.90924	98.233	809.059	0.376426	7.7286	1.08736e-14	2.95404e-13		Bradi1g58840	1.08129	3479.06	7425.92	0.158427	6.82515	8.78313e-12	2.22254e-10
Bradi1g45660	2.90246	82.3113	673.666	0.375582	7.72789	1.0934e-14	2.96773e-13		Bradi1g03100	4.2825	0.944428	64.8237	0.628013	6.81914	9.15886e-12	2.31548e-10
Bradi2g39480	4.54586	18.8792	669.002	0.588403	7.72575	1.11194e-14	3.01369e-13		Bradi3g45600	-1.14524	4981.26	2228.27	0.167984	-6.81757	9.2593e-12	2.33872e-10
Bradi2g44180	1.68818	8848.94	28996.3	0.218515	7.7257	1.11239e-14	3.01369e-13		Bradi1g17600	-1.56852	1690.51	554.343	0.230209	-6.81344	9.52916e-12	2.40466e-10
Bradi1g13070	3.04568	269.004	2469.26	0.394538	7.71962	1.16681e-14	3.15822e-13		Bradi1g38290	3.4813	10.0243	165.397	0.511327	6.80836	9.87188e-12	2.48886e-10
Bradi4g10610	2.87839	120.72	969.299	0.37295	7.71788	1.18279e-14	3.19853e-13		Bradi4g33640	-1.65682	798.008	244.753	0.243491	-6.80445	1.01434e-11	2.55495e-10
Bradi2g24050	1.50804	1900.35	5469.93	0.195715	7.70531	1.3053e-14	3.5266e-13		Bradi2g61940	-1.04998	4887.39	2341.62	0.154518	-6.79517	1.08182e-11	2.72109e-10
Bradi2g36350	1.92422	548.907	2135.9	0.249747	7.70468	1.31171e-14	3.54064e-13		Bradi3g04930	-4.27761	112.908	1.82262	0.629513	-6.79511	1.08228e-11	2.72109e-10
Bradi1g72950	2.45191	500.086	2885.99	0.318242	7.70454	1.31313e-14	3.54125e-13		Bradi1g68080	-0.993937	29341.2	14631.4	0.146381	-6.79004	1.121e-11	2.81585e-10
Bradi2g18300	1.98355	3128.23	12717	0.25752	7.70253	1.33399e-14	3.5942e-13		Bradi2g32270	1.23715	3542.14	8462.02	0.182357	6.78423	1.16704e-11	2.92883e-10
Bradi2g55692	2.33477	263.647	1392.13	0.303306	7.69774	1.38493e-14	3.72804e-13		Bradi3g39980	2.54045	848.486	5619.63	0.374544	6.78278	1.17883e-11	2.95571e-10
Bradi3g14800	2.36601	2951.31	15959.3	0.307499	7.69434	1.42228e-14	3.82506e-13		Bradi4g13207	3.05883	17.8044	190.374	0.451089	6.781	1.19347e-11	2.98967e-10
Bradi4g22610	1.82312	7607.97	27501.5	0.236952	7.69406	1.42538e-14	3.8299e-13		Bradi1g09270	-1.40808	31820.5	11753.2	0.207723	-6.77865	1.21302e-11	3.03586e-10
Bradi5g17480	1.62322	5882.93	18396.9	0.211143	7.68777	1.49725e-14	4.01935e-13		Bradi3g32850	-1.80681	640.085	175.377	0.26655	-6.77851	1.21423e-11	3.03612e-10
Bradi4g40700	5.08982	6.71309	442.996	0.662159	7.6867	1.50973e-14	4.04917e-13		Bradi2g50750	1.14862	2528.35	5666.43	0.169693	6.76883	1.29829e-11	3.24337e-10
Bradi3g49370	1.62428	262.881	822.262	0.21141	7.68306	1.55338e-14	4.16242e-13		Bradi1g76280	1.05863	4352.9	9142.78	0.156403	6.76863	1.30006e-11	3.24483e-10
Bradi2g22670	1.548	3269.3	9684.72	0.201658	7.67634	1.63696e-14	4.38241e-13		Bradi1g05490	-1.15306	4724.39	2101.13	0.170362	-6.7683	1.30302e-11	3.24709e-10
Bradi1g12560	2.99721	30.3322	268.892	0.390498	7.67537	1.64944e-14	4.4118e-13		Bradi5g09370	-0.973435	1806.26	914.096	0.143823	-6.76827	1.30334e-11	3.24709e-10
Bradi2g40582	2.07111	109.488	474.499	0.269853	7.67497	1.65453e-14	4.42141e-13		Bradi3g52230	1.9065	102.821	405.733	0.281861	6.76398	1.3425e-11	3.34161e-10
Bradi3g31130	1.43865	4312.2	11811.4	0.187484	7.67347	1.67408e-14	4.46959e-13		Bradi4g16930	-1.88148	572.916	148.145	0.278289	-6.76088	1.3716e-11	3.41095e-10
Bradi2g53440	1.44459	455.57	1252.88	0.188358	7.6694	1.72798e-14	4.6093e-13		Bradi1g25117	2.85843	97.9219	862.794	0.422843	6.76002	1.37969e-11	3.42796e-10
Bradi1g25370	1.63452	4238.58	13364.1	0.213156	7.66819	1.74444e-14	4.64899e-13		Bradi5g19734	-1.87966	668.513	173.079	0.278164	-6.75738	1.4051e-11	3.48794e-10
Bradi1g53170	1.64047	311.35	986.242	0.213964	7.66703	1.76019e-14	4.68672e-13		Bradi1g60556	-4.5978	52.0304	0	0.680694	-6.75458	1.43251e-11	3.55275e-10
Bradi2g10920	3.79222	133.531	2306.56	0.494723	7.66534	1.78363e-14	4.74485e-13		Bradi5g16990	3.22825	17.3444	222.071	0.478004	6.75361	1.4421e-11	3.5733e-10
Bradi1g24404	5.99798	0	83.7959	0.783341	7.65693	1.90436e-14	5.06145e-13		Bradi1g22830	2.47038	2616.14	16339.6	0.365857	6.7523	1.45516e-11	3.60241e-10
Bradi2g09530	1.64554	6614.01	21021.7	0.215058	7.65158	1.98531e-14	5.27183e-13		Bradi5g09327	-1.65776	793.97	243.595	0.245535	-6.75164	1.46188e-11	3.61578e-10
Bradi1g71925	5.96988	0	77.954	0.780577	7.64803	2.04085e-14	5.41442e-13		Bradi3g10960	2.55841	34.1885	231.267	0.378964	6.75106	1.4677e-11	3.62362e-10
Bradi2g51221	1.57277	180.816	545.435	0.206228	7.62636	2.41479e-14	6.40073e-13		Bradi4g42890	1.36086	70086.4	183305	0.201575	6.75115	1.46678e-11	3.62362e-10
Bradi4g35770	3.44418	110.487	1414.45	0.45186	7.62224	2.49309e-14	6.60232e-13		Bradi2g59550	-1.3885	2783.63	1042.95	0.205788	-6.74724	1.50687e-11	3.71698e-10
Bradi1g33050	2.46624	732.836	4280.8	0.323724	7.61836	2.56914e-14	6.7976e-13		Bradi1g78260	1.62029	3125.47	9913.47	0.240167	6.74654	1.51415e-11	3.73158e-10
Bradi2g52300	2.9183	88.4279	734.965	0.383113	7.61734	2.58962e-14	6.84563e-13		Bradi1g41850	-1.94188	440.355	108.483	0.287878	-6.74548	1.52519e-11	3.75542e-10
Bradi5g08865	3.60429	6.20956	91.8059	0.473242	7.61617	2.6132e-14	6.90176e-13		Bradi1g63170	-1.74288	860.724	247.398	0.258595	-6.7398	1.586e-11	3.90166e-10
Bradi4g03285	5.98816	0	86.0992	0.786434	7.61432	2.6508e-14	6.99479e-13		Bradi3g21400	-1.01629	1170.77	574.661	0.150983	-6.73117	1.68305e-11	4.13668e-10
Bradi3g43160	3.79178	154.674	2683.13	0.498186	7.61119	2.71593e-14	7.16022e-13		Bradi4g07350	-1.32251	6431.1	2528.97	0.196488	-6.73074	1.68804e-11	4.14524e-10
Bradi3g31810	1.88604	552.413	2091.98	0.247965	7.60607	2.82562e-14	7.44275e-13		Bradi3g37623	1.32792	495.86	1265.54	0.197392	6.72733	1.72806e-11	4.2397e-10
Bradi1g71920	2.00221	1436.66	5925.84	0.263245	7.60586	2.83019e-14	7.44811e-13		Bradi5g03217	1.52693	290.486	858.477	0.227092	6.72385	1.76986e-11	4.33837e-10
Bradi3g12567	5.76384	13.2029	2435.07	0.757909	7.60491	2.85096e-14	7.49606e-13		Bradi1g76387	-1.31689	2484.5	980.729	0.195866	-6.72344	1.77487e-11	4.34677e-10
Bradi1g58980	2.04096	105.64	448.26	0.268379	7.60475	2.85461e-14	7.49895e-13		Bradi4g36490	-0.941921	11170.1	5779.98	0.140268	-6.71515	1.87876e-11	4.59709e-10
Bradi2g11881	5.49342	2.07985	267.319	0.722747	7.60075	2.94423e-14	7.72749e-13		Bradi4g39310	-1.20695	3806.9	1628.09	0.179786	-6.71327	1.90312e-11	4.65254e-10
Bradi3g10597	2.75339	447.064	3263.25	0.362333	7.59906	2.98296e-14	7.82217e-13		Bradi4g41373	-1.30044	1026.59	410.163	0.193749	-6.71199	1.91984e-11	4.68923e-10
Bradi2g03860	4.81934	7.80741	385.334	0.634515	7.59531	3.07049e-14	8.04452e-13		Bradi4g00877	1.16147	826.572	1869.8	0.17305	6.71174	1.92322e-11	4.6933e-10
Bradi1g32630	1.94723	1401.34	5551.51	0.256702	7.58556	3.31051e-14	8.66563e-13		Bradi2g17652	-3.42127	180.322	11.4359	0.509776	-6.71133	1.92858e-11	4.70219e-10
Bradi2g57340	3.83967	318.225	5772.59	0.506742	7.57717	3.53172e-14	9.23647e-13		Bradi3g05110	-3.26153	262.18	19.7167	0.486245	-6.70759	1.97863e-11	4.81854e-10
Bradi3g54902	3.30261	18.1315	207.259	0.436082	7.57336	3.63702e-14	9.50342e-13		Bradi5g25440	1.53778	4936.63	14722.2	0.229262	6.7075	1.97981e-11	4.81854e-10
Bradi3g33957	2.44391	122.41	703.213	0.322841	7.57001	3.73209e-14	9.74318e-13		Bradi1g23722	2.40003	121.487	716.94	0.357854	6.70671	1.99065e-11	4.84061e-10
Bradi2g35267	1.43118	242.148	659.388	0.189126	7.56733	3.80972e-14	9.93702e-13		Bradi3g37580	-0.978898	4610.27	2323.35	0.146005	-6.70457	2.02001e-11	4.90766e-10
Bradi1g70730	4.04111	141.265	3091.1	0.53406	7.56678	3.82585e-14	9.97025e-13		Bradi5g18170	-1.37343	126447	47889.8	0.204875	-6.70378	2.03102e-11	4.93003e-10
Bradi2g49808	3.56188	17.4395	248.136	0.470839	7.56497	3.87945e-14	1.0101e-12		Bradi3g51777	1.37072	821.347	2164.13	0.204518	6.7022	2.05306e-11	4.97913e-10
Bradi2g45610	3.38199	160.088	1951.34	0.447218	7.5623	3.96014e-14	1.0302e-12		Bradi1g38080	-1.26506	2552.87	1046.5	0.188781	-6.70118	2.06743e-11	5.00954e-10
Bradi5g02115	5.8795	0	66.8327	0.777746	7.55967	4.04095e-14	1.05029e-12		Bradi1g64381	-0.855915	4367.07	2402	0.127825	-6.69601	2.14191e-11	5.18543e-10
Bradi1g04990	2.68072	572.44	3950.75	0.355106	7.54909	4.38324e-14	1.13825e-12		Bradi3g60581	-2.07847	529.627	116.955	0.310526	-6.69337	2.18093e-11	5.27524e-10
Bradi4g26795	3.86582	30.2498	565.952	0.512422	7.54421	4.55031e-14	1.18059e-12		Bradi4g01860	-2.45183	806.958	131.094	0.366409	-6.69153	2.20856e-11	5.33735e-10
Bradi1g08270	2.0167	377.971	1576.78	0.267386	7.54227	4.6185e-14	1.19723e-12		Bradi4g19060	2.94711	283.564	2731.24	0.440443	6.69124	2.2129e-11	5.34313e-10
Bradi3g33230	2.12981	216.631	983.04	0.282448	7.54057	4.67937e-14	1.21194e-12		Bradi1g19220	-1.16379	71576	31583.2	0.174	-6.68846	2.25528e-11	5.44066e-10
Bradi2g44200	3.52365	67.8965	935.092	0.467612	7.53541	4.86792e-14	1.25967e-12		Bradi1g25540	1.65766	1640.91	5355.77	0.247878	6.6874	2.27168e-11	5.47542e-10
Bradi2g42190	2.20826	887.052	4267.6	0.293193	7.53176	5.0059e-14	1.29423e-12		Bradi4g26750	-1.15672	7107.48	3152.22	0.173055	-6.68413	2.323e-11	5.59419e-10
Bradi5g12180	2.31276	394.285	2052.71	0.307082	7.5314	5.01973e-14	1.29667e-12		Bradi1g75110	1.79914	553.087	2011.47	0.26969	6.67115	2.53808e-11	6.10677e-10
Bradi1g46090	5.92117	7.25419	2032.18	0.78662	7.52735	5.17814e-14	1.33641e-12		Bradi1g73970	2.68286	145.137	1094.9	0.402173	6.67091	2.54224e-11	6.11142e-10
Bradi1g71948	1.8761	2578.51	9699	0.249427	7.52161	5.41066e-14	1.3952e-12		Bradi5g12437	-1.98919	575.864	136.269	0.298301	-6.66838	2.58642e-11	6.21218e-10
Bradi1g13800	3.87616	11.1939	211.647	0.51578	7.51513	5.68555e-14	1.4648e-12		Bradi1g14580	2.01117	23197.7	99607.9	0.301629	6.66772	2.59815e-11	6.23489e-10
Bradi4g01526	2.81446	133.289	1022.54	0.374605	7.51315	5.77225e-14	1.48584e-12		Bradi3g26990	-2.22789	1312.74	256.712	0.334172	-6.66689	2.61279e-11	6.26453e-10
Bradi3g14140	2.76279	2497.7	18407.4	0.368412	7.4992	6.42079e-14	1.65133e-12		Bradi1g54580	1.49447	381.31	1101.41	0.224285	6.66328	2.67792e-11	6.41506e-10
Bradi1g00970	2.58091	100.543	643.07	0.344198	7.49831	6.46446e-14	1.66111e-12		Bradi5g09030	1.71316	11538.1	39299.4	0.257123	6.6628	2.68658e-11	6.4302e-10
Bradi2g51570	1.67874	585.785	1908.32	0.223894	7.49793	6.48341e-14	1.66453e-12		Bradi4g28350	-1.55321	18193	6027.5	0.233176	-6.66109	2.71807e-11	6.49988e-10
Bradi5g14880	2.12581	1389.83	6289.46	0.283649	7.49449	6.65568e-14	1.70727e-12		Bradi4g33510	1.32578	35277	89964.1	0.199043	6.6608	2.72346e-11	6.5071e-10
Bradi3g15240	5.48613	2.24163	293.859	0.732928	7.48522	7.14292e-14	1.83065e-12		Bradi1g25600	1.41519	2701.74	7358.07	0.212634	6.65554	2.82254e-11	6.73795e-10
Bradi4g07248	0.987485	2480.73	4936.39	0.13207	7.47698	7.60488e-14	1.94735e-12		Bradi4g34400	2.87009	57.1181	513.322	0.431573	6.65029	2.92515e-11	6.97683e-10
Bradi1g10410	1.55586	363.16	1082.89	0.208145	7.47487	7.72806e-14	1.97717e-12		Bradi3g12550	2.06967	334.748	1506.14	0.311234	6.64988	2.93329e-11	6.99016e-10
Bradi4g00775	2.70966	896.356	6338.37	0.362533	7.47423	7.76579e-14	1.9851e-12		Bradi3g50660	1.36258	589.837	1546.14	0.204938	6.64875	2.95591e-11	7.03794e-10
Bradi3g24750	2.1622	2389.88	11115.6	0.289334	7.47304	7.83601e-14	2.00131e-12		Bradi3g40855	-2.39799	216.607	36.7517	0.360776	-6.64676	2.99606e-11	7.12735e-10
Bradi1g50220	2.2947	22098.5	113561	0.307227	7.46906	8.07669e-14	2.06099e-12		Bradi3g59370	1.78853	1324.31	4780.87	0.269135	6.64547	3.0225e-11	7.18401e-10
Bradi1g46470	1.81726	1058.49	3814.98	0.243454	7.46449	8.36251e-14	2.13208e-12		Bradi1g68350	1.26613	726.5	1773.36	0.190531	6.64527	3.02663e-11	7.1876e-10
Bradi1g30230	1.99776	501.935	2066.69	0.267685	7.46311	8.45068e-14	2.15269e-12		Bradi3g57550	1.3159	290.892	736.159	0.198048	6.64435	3.04554e-11	7.22623e-10
Bradi4g12760	2.50587	45.5553	275.525	0.335831	7.46169	8.54191e-14	2.17405e-12		Bradi2g00381	1.26917	28270.1	69177.3	0.191049	6.64313	3.07084e-11	7.27996e-10
Bradi1g25564	1.71553	318.973	1066.96	0.230054	7.45706	8.8477e-14	2.24993e-12		Bradi2g06256	4.58552	0	67.0337	0.690645	6.63948	3.14789e-11	7.45618e-10
Bradi3g51280	-0.996909	5581.08	2786.27	0.133826	-7.44929	9.38405e-14	2.38426e-12		Bradi5g09800	3.11515	322.437	3687.35	0.469205	6.63922	3.15347e-11	7.46293e-10
Bradi2g33312	2.50374	209.407	1262.66	0.336385	7.44309	9.83575e-14	2.49687e-12		Bradi1g77130	1.82185	1109.31	4108.17	0.274428	6.63871	3.16442e-11	7.48239e-10
Bradi2g13223	1.5957	2042.11	6266.72	0.214429	7.44165	9.94373e-14	2.52211e-12		Bradi5g23135	2.2121	2628.05	13279.7	0.333468	6.63362	3.27545e-11	7.73825e-10
Bradi1g63433	0.8238	3455.14	6127.95	0.11074	7.43905	1.01408e-13	2.56989e-12		Bradi2g52790	-1.00132	53316.4	26438.4	0.151008	-6.63091	3.33628e-11	7.87518e-10
Bradi2g51705	1.36486	5187.36	13486.9	0.183556	7.43568	1.04034e-13	2.63415e-12		Bradi3g36240	-1.54277	6818.54	2276.43	0.232689	-6.63016	3.35321e-11	7.90832e-10
Bradi4g33090	2.1905	5698.57	27085	0.294718	7.43252	1.06549e-13	2.69551e-12		Bradi1g72590	1.65485	3424.18	11161	0.249619	6.6295	3.3683e-11	7.93708e-10
Bradi5g09777	1.94834	1433.08	5688.55	0.262374	7.42581	1.12092e-13	2.8333e-12		Bradi3g51680	-0.895237	7509.62	4016.76	0.135172	-6.62296	3.52083e-11	8.28939e-10
Bradi3g28833	4.95455	1.59753	101.208	0.667294	7.42483	1.12921e-13	2.85182e-12		Bradi2g38090	-1.17699	1344.9	587.572	0.177823	-6.61892	3.61839e-11	8.51175e-10
Bradi1g76460	2.66741	357.432	2447.51	0.359263	7.42469	1.13044e-13	2.85247e-12		Bradi4g08830	2.49506	3689.99	23680.5	0.377096	6.61651	3.67786e-11	8.64423e-10
Bradi3g53240	0.945725	1925.07	3719.31	0.127384	7.42421	1.13458e-13	2.86047e-12		Bradi2g18840	3.19959	10.104	126.519	0.483811	6.61332	3.75803e-11	8.8251e-10
Bradi4g31240	2.61887	1066.87	7035.77	0.352799	7.42314	1.14378e-13	2.88119e-12		Bradi1g13367	-1.16192	3630.09	1603.2	0.175701	-6.61305	3.76469e-11	8.83316e-10
Bradi5g24070	-0.938889	3240.24	1685.7	0.126513	-7.4213	1.15974e-13	2.91889e-12		Bradi5g12030	-1.25732	1526.43	628.84	0.190186	-6.61098	3.81781e-11	8.95014e-10
Bradi2g14250	1.80234	4972.85	17733.9	0.242889	7.42043	1.16745e-13	2.93578e-12		Bradi2g35860	3.09908	209.192	2359.02	0.468975	6.6082	3.89009e-11	9.11178e-10
Bradi2g60580	4.19365	30.9203	798.941	0.565465	7.41628	1.20452e-13	3.02643e-12		Bradi5g14240	-1.84655	2188.61	579.425	0.279448	-6.60786	3.89926e-11	9.12546e-10
Bradi1g33620	2.30537	393.924	2041.78	0.31111	7.41013	1.26174e-13	3.1675e-12		Bradi2g20680	1.1447	3201.36	7157.47	0.17326	6.60681	3.92684e-11	9.18218e-10
Bradi5g21800	1.4276	631.139	1716.75	0.192856	7.40239	1.33758e-13	3.35501e-12		Bradi2g60450	-0.874397	3530.35	1916.48	0.132359	-6.60626	3.94154e-11	9.20868e-10
Bradi2g57336	1.63306	234.444	738.909	0.220711	7.39909	1.37116e-13	3.43632e-12		Bradi3g00920	-1.86404	1443.53	376.721	0.282276	-6.6036	4.01296e-11	9.3596e-10
Bradi2g20612	5.85497	0	77.2447	0.791669	7.39573	1.40631e-13	3.52141e-12		Bradi4g24773	4.37189	0.361603	51.7415	0.662046	6.60361	4.0126e-11	9.3596e-10
Bradi5g14335	4.89754	4.80077	271.564	0.662356	7.39412	1.42344e-13	3.56127e-12		Bradi4g20761	4.52495	0	52.407	0.685867	6.59742	4.18383e-11	9.74981e-10
Bradi4g15190	1.61384	364.186	1132.58	0.218563	7.3839	1.5372e-13	3.84262e-12		Bradi4g24790	-3.03454	225.06	21.1368	0.46023	-6.59354	4.29473e-11	9.99976e-10
Bradi2g22300	3.4975	149.325	2026.62	0.473818	7.38152	1.56487e-13	3.90845e-12		Bradi3g35670	-4.29965	60.8703	0.607541	0.652204	-6.5925	4.3248e-11	1.00612e-09
Bradi4g35342	2.43433	341.03	1952.56	0.329841	7.38033	1.57894e-13	3.94025e-12		Bradi1g23770	-1.24889	54382.6	22549.8	0.189475	-6.59131	4.3596e-11	1.01336e-09
Bradi2g24175	3.06375	493.118	4643.37	0.415178	7.37937	1.59045e-13	3.96561e-12		Bradi5g19270	1.87174	168.992	650.322	0.284001	6.5906	4.38043e-11	1.01734e-09
Bradi4g28270	1.09054	7953.37	17019.7	0.147841	7.37643	1.62588e-13	4.05053e-12		Bradi4g17060	1.58041	2311.17	7123.96	0.239835	6.58957	4.41091e-11	1.02355e-09
Bradi2g26752	4.38037	4.61294	147.269	0.593976	7.37465	1.64779e-13	4.10163e-12		Bradi5g10460	3.01217	23.2446	239.957	0.457176	6.58865	4.43833e-11	1.02904e-09
Bradi2g15795	1.78211	884.876	3110.58	0.241674	7.374	1.65581e-13	4.1181e-12		Bradi3g21597	1.53598	5281.34	15747.3	0.233182	6.58702	4.48753e-11	1.03957e-09
Bradi3g46530	1.54043	6318.99	18638.4	0.208936	7.37275	1.67147e-13	4.15354e-12		Bradi3g33780	-1.33515	744.571	289.663	0.202781	-6.58416	4.57461e-11	1.05884e-09
Bradi1g58151	5.95167	0	112.339	0.807589	7.36967	1.71046e-13	4.24685e-12		Bradi4g32480	-1.66814	3842.46	1166.13	0.253379	-6.58359	4.59214e-11	1.062e-09
Bradi5g14320	2.70762	1145.45	8109.34	0.367838	7.3609	1.82671e-13	4.53166e-12		Bradi1g64610	2.67494	290.566	2188.85	0.406328	6.5832	4.60444e-11	1.06395e-09
Bradi1g62080	4.10478	19.7176	471.007	0.55819	7.35373	1.92745e-13	4.77755e-12		Bradi2g08690	-2.4525	1425.34	229.847	0.372961	-6.57574	4.84113e-11	1.1177e-09
Bradi1g02165	5.77521	0	64.1557	0.785612	7.35123	1.9639e-13	4.86191e-12		Bradi4g20110	-1.74683	296.833	84.6586	0.265658	-6.57547	4.8499e-11	1.11878e-09
Bradi3g07943	4.46573	2.87846	100.545	0.607485	7.35117	1.96479e-13	4.86191e-12		Bradi5g27150	-3.19794	691.201	54.9676	0.486482	-6.57362	4.91073e-11	1.13186e-09
Bradi3g46820	1.20236	611.544	1416.47	0.163682	7.34573	2.04646e-13	5.05975e-12		Bradi2g20660	-1.94824	300.95	73.6493	0.296408	-6.57283	4.93662e-11	1.13687e-09
Bradi2g34626	2.13533	44.6131	203.591	0.291037	7.33695	2.1852e-13	5.39824e-12		Bradi4g09990	-0.977405	5019.92	2531.96	0.148713	-6.57245	4.94955e-11	1.13889e-09
Bradi1g29200	2.11945	155.193	700.139	0.288955	7.33487	2.21929e-13	5.47785e-12		Bradi3g35007	-1.37696	1207.85	456.044	0.209741	-6.56508	5.20052e-11	1.19564e-09
Bradi3g45250	2.50866	96.7136	586.342	0.342341	7.32794	2.33719e-13	5.76402e-12		Bradi2g07480	2.59356	33.0605	232.622	0.395139	6.56365	5.25056e-11	1.20613e-09
Bradi4g28617	1.04343	547.256	1132.68	0.142554	7.31957	2.48766e-13	6.12998e-12		Bradi2g08340	-1.3222	14399.2	5657.74	0.20185	-6.55038	5.739e-11	1.31723e-09
Bradi4g30010	3.17736	46.0076	477.633	0.434298	7.31609	2.5531e-13	6.28596e-12		Bradi1g63422	1.51197	218.305	639.453	0.230878	6.5488	5.8003e-11	1.32907e-09
Bradi1g42760	2.32728	190.959	1007.57	0.318341	7.31066	2.65833e-13	6.53957e-12		Bradi3g05296	1.94414	20549.6	83878.6	0.296866	6.54887	5.79753e-11	1.32907e-09
Bradi4g43370	3.06796	93.7749	889.476	0.419814	7.30792	2.71316e-13	6.66889e-12		Bradi1g34867	1.03913	533.075	1104.75	0.158704	6.54763	5.84565e-11	1.33835e-09
Bradi2g08400	2.50016	34.7049	209.838	0.342154	7.30712	2.72938e-13	6.70315e-12		Bradi4g33410	2.9244	209.055	1997.69	0.446736	6.54614	5.90446e-11	1.35068e-09
Bradi4g43314	0.848084	8494.37	15326.1	0.116078	7.30619	2.74831e-13	6.74401e-12		Bradi2g40390	-1.29529	1128.98	452.423	0.19802	-6.54118	6.10352e-11	1.39505e-09
Bradi2g05611	1.4197	250.435	677.07	0.194342	7.30515	2.76949e-13	6.79033e-12		Bradi3g38027	-1.59506	417.796	133.963	0.243906	-6.53965	6.16616e-11	1.4082e-09
Bradi1g60860	2.35144	112.031	602.318	0.321926	7.30428	2.78765e-13	6.82915e-12		Bradi1g08880	-1.36688	2133.93	811.194	0.209086	-6.53741	6.25937e-11	1.42829e-09
Bradi4g02640	2.14384	3989.9	18339.6	0.293808	7.29675	2.94798e-13	7.21594e-12		Bradi2g20860	-4.3242	48.2107	0.344669	0.661877	-6.53324	6.43601e-11	1.46738e-09
Bradi4g05190	5.76496	7.94858	1962.63	0.790898	7.28913	3.11963e-13	7.62973e-12		Bradi5g26150	3.92214	5.7729	189.186	0.60042	6.53231	6.47611e-11	1.47529e-09
Bradi2g60441	3.25706	625.764	6949.24	0.447167	7.28377	3.24612e-13	7.93251e-12		Bradi1g45580	-2.34269	1080.74	191.315	0.358665	-6.53169	6.50306e-11	1.4802e-09
Bradi2g49245	2.13325	138.87	633.465	0.293058	7.27928	3.35612e-13	8.19451e-12		Bradi1g67240	2.01686	6685.98	28924.6	0.308888	6.52941	6.60301e-11	1.5017e-09
Bradi3g17741	2.66934	273.233	1880.5	0.366891	7.27557	3.44952e-13	8.41557e-12		Bradi2g27930	1.49619	3866.76	11197.2	0.22918	6.52846	6.64508e-11	1.51002e-09
Bradi4g14710	2.36773	113.686	619.388	0.325741	7.26874	3.62857e-13	8.84505e-12		Bradi3g09290	-1.65875	398.724	121.606	0.254123	-6.52733	6.69515e-11	1.52014e-09
Bradi1g16480	1.30303	1536.11	3823.44	0.179394	7.2635	3.77197e-13	9.187e-12		Bradi2g02615	2.94741	35.3892	345.327	0.451596	6.52666	6.72521e-11	1.5257e-09
Bradi3g09230	3.88376	227.246	4410.7	0.534749	7.26276	3.79277e-13	9.23002e-12		Bradi1g63600	1.71601	423.12	1447.23	0.263217	6.51937	7.06032e-11	1.6004e-09
Bradi3g44780	5.81865	0	84.0015	0.80118	7.2626	3.79718e-13	9.2331e-12		Bradi4g24302	-1.26321	7834.32	3213.54	0.193831	-6.51707	7.1693e-11	1.62376e-09
Bradi2g44330	2.65502	20.4728	139.611	0.365607	7.26195	3.81544e-13	9.26985e-12		Bradi3g03587	-1.17086	6152.55	2698.96	0.179761	-6.51341	7.34632e-11	1.66248e-09
Bradi1g69110	3.08365	18.3939	176.994	0.424886	7.25759	3.94039e-13	9.56551e-12		Bradi1g45572	-2.83266	319.166	36.341	0.434972	-6.51228	7.40187e-11	1.67366e-09
Bradi2g10435	5.71367	0	61.0419	0.788256	7.2485	4.21405e-13	1.02214e-11		Bradi3g09960	-2.34978	1161.93	204.08	0.361108	-6.50713	7.65987e-11	1.73057e-09
Bradi4g35890	0.879541	2622.57	4837.98	0.121518	7.23795	4.55524e-13	1.10399e-11		Bradi1g03510	1.22333	3675.55	8704.63	0.188059	6.50505	7.76662e-11	1.75325e-09
Bradi1g29457	1.66281	1617.52	5216.3	0.229832	7.23487	4.65961e-13	1.12743e-11		Bradi2g62122	-1.84038	501.357	132.992	0.282922	-6.50491	7.77377e-11	1.75342e-09
Bradi2g47347	5.08302	581.934	42973.8	0.702571	7.23489	4.65911e-13	1.12743e-11		Bradi1g22863	2.0317	86.7853	380.303	0.312468	6.5021	7.92072e-11	1.78509e-09
Bradi3g46490	4.05528	11.5181	267.011	0.560948	7.22933	4.85397e-13	1.17349e-11		Bradi1g65010	-1.21698	3262.81	1383.88	0.187203	-6.50086	7.98636e-11	1.79841e-09
Bradi3g04198	2.98654	37.5367	333.302	0.41313	7.22904	4.86422e-13	1.175e-11		Bradi1g07960	-1.04817	3725.84	1785.6	0.16129	-6.49867	8.10345e-11	1.82328e-09
Bradi3g26850	2.28694	983.538	5042.66	0.316852	7.2177	5.28724e-13	1.27614e-11		Bradi2g24050	1.45187	1327.02	3718.64	0.223554	6.49449	8.33177e-11	1.87311e-09
Bradi4g25440	2.24715	189.447	942.686	0.312837	7.18311	6.81422e-13	1.64334e-11		Bradi4g34580	-2.88301	458.645	49.7185	0.444218	-6.49007	8.57939e-11	1.9272e-09
Bradi2g41470	1.99367	452.257	1860.53	0.277581	7.18228	6.85568e-13	1.65199e-11		Bradi2g09450	-1.62152	1759.75	552.499	0.249924	-6.48807	8.69422e-11	1.95139e-09
Bradi2g15520	1.7206	3270.41	11002.9	0.239684	7.17861	7.04261e-13	1.69564e-11		Bradi1g25320	-1.72112	698.738	203.651	0.265302	-6.48738	8.73396e-11	1.95871e-09
Bradi1g09500	3.59258	8.58087	129.558	0.500621	7.17625	7.16486e-13	1.72367e-11		Bradi4g43877	-1.43044	2569.8	931.594	0.220784	-6.4789	9.23955e-11	2.0704e-09
Bradi1g05180	0.713376	3002.71	4930.23	0.0994261	7.17494	7.23373e-13	1.73881e-11		Bradi1g76340	-1.40926	8030.25	2957.26	0.217534	-6.47834	9.27372e-11	2.07636e-09
Bradi1g45727	1.4655	2758.51	7715.19	0.204288	7.1737	7.29951e-13	1.75176e-11		Bradi4g36560	-1.28935	985.371	396.587	0.199044	-6.47769	9.31358e-11	2.08358e-09
Bradi5g20070	1.44942	1407.39	3890.75	0.202044	7.17378	7.29544e-13	1.75176e-11		Bradi5g00830	1.17604	4033.4	9228.92	0.181574	6.47691	9.36187e-11	2.09268e-09
Bradi3g27500	1.95499	2274.66	9093.54	0.272598	7.1717	7.40709e-13	1.77613e-11		Bradi3g56970	4.22201	30.6465	1832.37	0.65195	6.47596	9.42103e-11	2.10418e-09
Bradi5g25440	1.71636	2106.86	7066.73	0.239342	7.17114	7.43782e-13	1.78205e-11		Bradi2g53027	-1.45882	900.298	319.739	0.225306	-6.47486	9.49011e-11	2.11789e-09
Bradi2g60705	2.09391	2342.09	10385.5	0.292147	7.16731	7.64847e-13	1.83103e-11		Bradi5g27210	1.25206	8177.92	19780	0.193522	6.46985	9.81014e-11	2.18753e-09
Bradi1g15850	1.79234	3988.44	14143.2	0.250139	7.16538	7.75694e-13	1.85549e-11		Bradi2g62290	1.11517	3422.03	7492.85	0.172375	6.46941	9.83834e-11	2.19203e-09
Bradi5g26150	4.45273	6.81672	241.597	0.621907	7.1598	8.07936e-13	1.93104e-11		Bradi1g24820	-1.42517	4630.18	1684.83	0.220324	-6.46853	9.89626e-11	2.20314e-09
Bradi2g13780	1.5211	273.241	795.369	0.212519	7.15746	8.21884e-13	1.96278e-11		Bradi3g06070	2.37742	5042.77	29437	0.367641	6.46668	1.00181e-10	2.22845e-09
Bradi1g71530	3.7522	15.38	268.912	0.524557	7.15308	8.48503e-13	2.02471e-11		Bradi1g23257	0.819005	11731.8	20784.1	0.126688	6.46473	1.0148e-10	2.25551e-09
Bradi2g48730	2.38756	621.178	3442.42	0.334119	7.14585	8.94413e-13	2.1308e-11		Bradi1g36115	-2.49075	1142.53	177.352	0.385502	-6.46106	1.03974e-10	2.30908e-09
Bradi4g22620	3.09897	227.564	2226.44	0.433669	7.14594	8.93842e-13	2.1308e-11		Bradi3g44945	2.40244	58.7019	349.362	0.372064	6.45707	1.06751e-10	2.36884e-09
Bradi3g06487	1.92525	7139.45	27925.9	0.269466	7.14468	9.02077e-13	2.14732e-11		Bradi1g54430	-1.956	706.309	170.929	0.303094	-6.45345	1.09332e-10	2.42414e-09
Bradi4g24100	3.22401	35.9855	391.526	0.451581	7.13939	9.3749e-13	2.22982e-11		Bradi4g33907	-1.38385	1166.36	437.811	0.214449	-6.45306	1.09612e-10	2.42838e-09
Bradi2g06880	2.60949	201.988	1330.95	0.365709	7.13542	9.64947e-13	2.29327e-11		Bradi3g32070	-3.8245	188.692	6.55068	0.592875	-6.45077	1.11286e-10	2.46349e-09
Bradi1g19470	2.15655	157.22	730.432	0.302308	7.13361	9.77735e-13	2.32179e-11		Bradi3g14490	1.16081	55163	124854	0.180032	6.44781	1.13476e-10	2.50994e-09
Bradi2g61240	0.819779	2949.4	5217.48	0.114999	7.1286	1.01394e-12	2.40581e-11		Bradi3g08390	0.931541	5420.9	10404.6	0.144524	6.44557	1.15168e-10	2.54531e-09
Bradi1g31486	5.64101	0	57.6176	0.791411	7.12779	1.01994e-12	2.4181e-11		Bradi4g22540	2.63594	39.9496	292.327	0.409144	6.44256	1.17474e-10	2.59212e-09
Bradi2g12427	0.960533	6093.14	11899.7	0.134972	7.11656	1.10653e-12	2.62129e-11		Bradi5g01836	-1.34625	720.867	278.2	0.208961	-6.44256	1.17475e-10	2.59212e-09
Bradi4g37310	5.63691	0	58.1546	0.792559	7.1123	1.14126e-12	2.70138e-11		Bradi2g25490	-2.0534	582.931	130.644	0.318769	-6.44165	1.1818e-10	2.60558e-09
Bradi1g24790	2.96894	103.753	912.851	0.417451	7.11207	1.14313e-12	2.70363e-11		Bradi2g39770	-0.894673	5145.07	2752.24	0.139019	-6.4356	1.22984e-10	2.70931e-09
Bradi4g15765	3.51591	6.1826	87.5209	0.49454	7.10946	1.16502e-12	2.75318e-11		Bradi1g37620	-1.46779	7124.56	2511.32	0.228425	-6.4257	1.31261e-10	2.88931e-09
Bradi2g04760	1.74786	2124.59	7294.72	0.245873	7.10881	1.17044e-12	2.76379e-11		Bradi1g53700	1.74753	2664.93	9348.03	0.271965	6.42557	1.31376e-10	2.88954e-09
Bradi3g03980	2.56049	81.1925	515.471	0.360227	7.10801	1.17727e-12	2.77768e-11		Bradi4g08357	1.25186	277.029	669.956	0.194885	6.42358	1.33108e-10	2.92529e-09
Bradi3g30320	2.79978	33.0553	254.465	0.394071	7.10477	1.20526e-12	2.84143e-11		Bradi2g34350	-1.10815	1875.62	860.758	0.172576	-6.42122	1.35184e-10	2.96852e-09
Bradi2g60680	2.04381	2937.28	12553.8	0.28784	7.10049	1.24311e-12	2.92832e-11		Bradi3g39880	-1.33277	11365	4427.36	0.207651	-6.41832	1.37785e-10	3.02322e-09
Bradi1g46220	1.54577	2805.43	8315.99	0.217735	7.09932	1.25371e-12	2.95093e-11		Bradi4g35890	-1.30439	4878.46	1940.83	0.203427	-6.41211	1.43515e-10	3.14642e-09
Bradi4g03280	3.76882	39.6648	703.759	0.531064	7.09674	1.27737e-12	3.00422e-11		Bradi1g61860	-1.37362	5534.62	2091.73	0.21438	-6.40744	1.47984e-10	3.24181e-09
Bradi4g26460	3.86979	142.696	2776.32	0.545355	7.09591	1.28503e-12	3.01983e-11		Bradi3g23675	4.12228	1.80801	100.757	0.643407	6.40695	1.48463e-10	3.24969e-09
Bradi3g15935	2.61772	355.2	2358.23	0.369064	7.09285	1.31375e-12	3.08485e-11		Bradi1g43160	-4.04995	144.4	3.03771	0.63278	-6.40025	1.55128e-10	3.39288e-09
Bradi2g55310	2.44545	2119.27	12295.4	0.344924	7.08984	1.34267e-12	3.15024e-11		Bradi2g15450	-2.59138	267.158	37.6964	0.404997	-6.39852	1.56891e-10	3.42871e-09
Bradi4g32850	1.2858	1042.64	2564.02	0.181395	7.08842	1.35651e-12	3.18018e-11		Bradi4g23670	1.36906	1043.34	2750.56	0.213971	6.39832	1.57096e-10	3.43045e-09
Bradi1g76280	1.553	3511.48	10464.1	0.219206	7.08466	1.39386e-12	3.26513e-11		Bradi5g21700	4.07582	1.25924	70.3255	0.637075	6.3977	1.57736e-10	3.44168e-09
Bradi1g69730	5.62174	0	58.0696	0.794123	7.07917	1.45019e-12	3.39438e-11		Bradi4g25540	-1.12075	3718.03	1690.96	0.175307	-6.39305	1.62614e-10	3.54529e-09
Bradi3g14760	5.45271	564.579	82640.5	0.770468	7.07714	1.47157e-12	3.4417e-11		Bradi1g65540	-1.51848	326556	110778	0.237529	-6.39281	1.62867e-10	3.548e-09
Bradi4g30930	1.82426	1584.32	5755	0.257879	7.0741	1.50427e-12	3.51538e-11		Bradi3g27500	4.21887	61.4212	3951.21	0.660135	6.39092	1.64889e-10	3.58918e-09
Bradi2g51870	2.01813	2024.23	8490.08	0.285353	7.0724	1.52277e-12	3.55578e-11		Bradi5g17490	3.10707	31.9684	372.625	0.486185	6.39071	1.65113e-10	3.5912e-09
Bradi5g12227	1.30157	15055.4	37448.9	0.18406	7.07142	1.53361e-12	3.57826e-11		Bradi4g03713	-1.42488	354.261	128.877	0.22305	-6.38815	1.67904e-10	3.64812e-09
Bradi3g37317	2.7878	54.4088	414.464	0.394353	7.06929	1.55728e-12	3.63061e-11		Bradi4g44145	1.62152	731.785	2332.56	0.253835	6.38807	1.67996e-10	3.64812e-09
Bradi1g02280	0.638839	6446.91	10048.5	0.090414	7.0657	1.59803e-12	3.72266e-11		Bradi4g24463	1.02677	815.079	1675.2	0.160752	6.38731	1.68835e-10	3.66343e-09
Bradi5g07149	3.38538	26.4437	333.054	0.479386	7.0619	1.64238e-12	3.82296e-11		Bradi3g46855	-2.03486	9682.2	2198.35	0.31861	-6.3867	1.69509e-10	3.67516e-09
Bradi2g34670	3.28581	30.7909	355.012	0.465419	7.05989	1.66638e-12	3.87575e-11		Bradi4g09252	2.00465	113.39	487.485	0.313979	6.38467	1.71772e-10	3.72128e-09
Bradi3g39600	1.08207	4302.05	9155.22	0.153375	7.05503	1.72566e-12	4.01046e-11		Bradi2g10320	-1.15944	2284.92	1010.21	0.18165	-6.38284	1.73837e-10	3.76303e-09
Bradi3g05450	2.14409	2566.7	11835.5	0.30413	7.04993	1.79007e-12	4.15686e-11		Bradi3g56490	-1.45848	604.514	214.357	0.228521	-6.38226	1.74494e-10	3.77428e-09
Bradi3g03970	5.42372	126.959	18030.3	0.769972	7.04405	1.86735e-12	4.33289e-11		Bradi5g18070	3.40987	3.96947	67.0479	0.53437	6.3811	1.75823e-10	3.80002e-09
Bradi2g55694	2.28438	860.977	4418.1	0.3251	7.02669	2.11497e-12	4.9036e-11		Bradi3g43930	-0.898094	11925.6	6362.71	0.140748	-6.38086	1.76098e-10	3.80296e-09
Bradi3g49710	1.39075	3047.06	8080.36	0.198001	7.02394	2.1569e-12	4.99687e-11		Bradi1g46992	-1.86215	684.63	178.228	0.291922	-6.37891	1.78354e-10	3.84866e-09
Bradi1g76207	3.11796	121.317	1213.97	0.443992	7.02256	2.17839e-12	5.04268e-11		Bradi1g35140	1.08361	2223.01	4760	0.169885	6.3785	1.78834e-10	3.85597e-09
Bradi4g14247	1.2146	4804.8	11234.2	0.172981	7.02157	2.19388e-12	5.07455e-11		Bradi3g44910	-1.38839	1065.25	398.329	0.217729	-6.37668	1.80969e-10	3.89894e-09
Bradi3g33590	2.45822	161.827	949.909	0.350178	7.01992	2.21996e-12	5.13084e-11		Bradi1g21730	0.815398	2145.39	3791.8	0.12793	6.37379	1.84411e-10	3.96999e-09
Bradi2g39710	1.53326	237.465	697.394	0.218489	7.01753	2.2582e-12	5.21513e-11		Bradi2g32833	2.20996	68.7787	350.372	0.346794	6.37256	1.85899e-10	3.99886e-09
Bradi1g03690	1.58439	3891.13	11866	0.22587	7.01459	2.30631e-12	5.32205e-11		Bradi1g50510	1.28648	403.713	1001.96	0.201885	6.37231	1.86197e-10	4.00214e-09
Bradi4g32020	4.74874	698.309	35707.6	0.677608	7.00809	2.41597e-12	5.57075e-11		Bradi3g13700	1.8503	3898.2	14827.4	0.290467	6.37008	1.88928e-10	4.05766e-09
Bradi1g37870	1.81757	6381.5	23078.4	0.259378	7.00742	2.42753e-12	5.59301e-11		Bradi4g30120	1.16624	1940.33	4410.8	0.183188	6.36638	1.93542e-10	4.15349e-09
Bradi2g18561	5.48298	11.4448	1931.19	0.78252	7.00682	2.43794e-12	5.61261e-11		Bradi1g49790	-1.04293	10070.7	4843.66	0.16383	-6.36597	1.94064e-10	4.16145e-09
Bradi2g21850	1.77077	1285.29	4491.28	0.252822	7.00403	2.48696e-12	5.72099e-11		Bradi1g17130	4.25747	0.315955	47.9003	0.668884	6.36502	1.9526e-10	4.18381e-09
Bradi4g23625	4.32423	7.61836	241.922	0.617688	7.00066	2.5476e-12	5.85591e-11		Bradi3g13892	1.74879	70.1421	246.46	0.274946	6.3605	2.01104e-10	4.30567e-09
Bradi5g03400	1.57453	689.459	2087.74	0.225073	6.99566	2.64011e-12	6.06381e-11		Bradi1g76732	-1.57272	434.582	141.53	0.247561	-6.35285	2.11358e-10	4.52119e-09
Bradi2g55886	2.64142	53.6384	364.093	0.378234	6.98357	2.87776e-12	6.60449e-11		Bradi2g57817	-1.20178	4782.26	2050.12	0.189175	-6.35275	2.115e-10	4.52119e-09
Bradi5g26567	1.54404	8971.3	26575.2	0.221364	6.97514	3.0556e-12	7.00716e-11		Bradi2g49808	3.4143	20.5448	341.707	0.537967	6.34667	2.20026e-10	4.69978e-09
Bradi2g31280	4.34841	5.46125	180.244	0.623683	6.97215	3.12135e-12	7.15237e-11		Bradi2g47406	1.46784	661.873	1879.89	0.231405	6.34316	2.25102e-10	4.80445e-09
Bradi2g04497	1.56515	834.93	2511.8	0.224539	6.97053	3.15752e-12	7.22963e-11		Bradi1g26530	1.48622	12722.2	36622.8	0.234439	6.33947	2.30556e-10	4.91702e-09
Bradi3g47640	1.56185	8606.1	25825	0.224077	6.97015	3.166e-12	7.2434e-11		Bradi2g11320	-1.3361	126505	49137.3	0.210799	-6.33827	2.32356e-10	4.95158e-09
Bradi1g33001	2.21682	241.477	1177.47	0.318078	6.96943	3.18236e-12	7.27517e-11		Bradi3g01910	-1.78992	406.577	112.006	0.282458	-6.33693	2.34387e-10	4.99097e-09
Bradi1g11920	4.68148	811.689	38576.9	0.671752	6.96905	3.19082e-12	7.28885e-11		Bradi4g00460	2.05455	1915.89	8584.06	0.324224	6.33681	2.34572e-10	4.99104e-09
Bradi3g51777	2.54929	113.805	718.109	0.365954	6.96615	3.25737e-12	7.4351e-11		Bradi3g10230	2.80002	142.433	1227.33	0.441915	6.3361	2.35654e-10	5.01015e-09
Bradi4g06410	3.26203	1886.91	21388.4	0.468547	6.96201	3.35463e-12	7.65115e-11		Bradi1g39180	1.5013	319.792	930.161	0.237005	6.33448	2.38145e-10	5.05919e-09
Bradi3g37240	1.89757	21978.4	84368.1	0.272991	6.95103	3.62626e-12	8.26428e-11		Bradi4g30637	-2.14263	1778.41	369.27	0.338485	-6.33005	2.45077e-10	5.20244e-09
Bradi3g35762	1.13071	229.947	506.809	0.162852	6.94317	3.83401e-12	8.73097e-11		Bradi2g04447	1.35238	5016.93	13072.8	0.213674	6.32921	2.46423e-10	5.22695e-09
Bradi2g45900	1.29295	2549.03	6303.95	0.186237	6.9425	3.85225e-12	8.76573e-11		Bradi4g05450	1.41103	26483.8	72081.3	0.22298	6.32806	2.48257e-10	5.26178e-09
Bradi2g17183	3.6336	5.22372	83.8379	0.523428	6.94194	3.86739e-12	8.79339e-11		Bradi1g21950	1.28485	13999.3	34709.1	0.203059	6.32749	2.49182e-10	5.27731e-09
Bradi3g12560	3.87835	13.0069	261.995	0.558994	6.93808	3.97463e-12	9.03023e-11		Bradi3g51550	-2.86497	247.012	26.8597	0.452903	-6.32579	2.51945e-10	5.33171e-09
Bradi1g33040	-0.731562	5619.22	3378.88	0.105448	-6.93765	3.98679e-12	9.05087e-11		Bradi1g48160	2.13066	918.63	4381.35	0.336895	6.32443	2.54176e-10	5.37476e-09
Bradi1g21010	-0.860294	1152.32	632.984	0.124161	-6.92888	4.24197e-12	9.62277e-11		Bradi2g24700	1.25096	526.188	1272.89	0.197823	6.32365	2.55464e-10	5.39784e-09
Bradi4g40160	3.16338	119.063	1243.61	0.456696	6.92667	4.30873e-12	9.76667e-11		Bradi1g46602	-1.83925	2855.66	756.357	0.290951	-6.32153	2.58993e-10	5.46819e-09
Bradi1g50212	1.27871	539.566	1321.09	0.184619	6.92621	4.3225e-12	9.79034e-11		Bradi4g11087	-1.22011	2903.31	1227.87	0.193054	-6.32004	2.61504e-10	5.51694e-09
Bradi2g31130	1.83526	1175.63	4310.09	0.26503	6.92471	4.36874e-12	9.88747e-11		Bradi4g09727	-1.68318	2654.61	794.002	0.266446	-6.31714	2.66448e-10	5.61694e-09
Bradi3g48490	1.36102	6111.12	15868.6	0.196616	6.9222	4.44669e-12	1.00561e-10		Bradi4g44650	1.52634	5810.29	17242.2	0.241666	6.31588	2.68636e-10	5.65871e-09
Bradi5g06580	5.3401	0.320233	72.691	0.771824	6.91881	4.55462e-12	1.02923e-10		Bradi4g40155	1.30058	1341.16	3363.6	0.205934	6.31551	2.69281e-10	5.66792e-09
Bradi1g25647	1.69574	4672.6	15462.3	0.245186	6.91613	4.6414e-12	1.04804e-10		Bradi4g21220	0.815238	10421.7	18418.4	0.129147	6.31249	2.74579e-10	5.77501e-09
Bradi4g08010	2.5881	235.099	1531.38	0.374363	6.91334	4.7338e-12	1.06808e-10		Bradi4g31851	1.177	398.686	913.64	0.186465	6.31216	2.75172e-10	5.78305e-09
Bradi2g46740	2.32488	391.013	2073.44	0.336393	6.9112	4.8056e-12	1.08345e-10		Bradi1g29471	2.67513	17.5431	135.622	0.423898	6.31079	2.77611e-10	5.82982e-09
Bradi1g15440	0.886528	2017.78	3741.51	0.128421	6.9033	5.0808e-12	1.14462e-10		Bradi2g26823	1.91749	769.386	3089.06	0.303894	6.30974	2.79507e-10	5.86514e-09
Bradi2g54795	4.10876	15.6778	399.644	0.595598	6.89853	5.25418e-12	1.18277e-10		Bradi2g14220	0.779358	3892.23	6706.33	0.12352	6.30959	2.79769e-10	5.86616e-09
Bradi5g04000	1.14803	812.109	1811.4	0.166419	6.89842	5.25833e-12	1.1828e-10		Bradi3g15816	3.37746	25.487	409.714	0.53552	6.30687	2.84734e-10	5.9657e-09
Bradi5g16340	2.38409	597.52	3318.1	0.345636	6.89771	5.28483e-12	1.18785e-10		Bradi1g34430	-1.7477	294.75	83.8761	0.277247	-6.30378	2.90473e-10	6.08129e-09
Bradi5g10510	1.71684	416.499	1399.77	0.249039	6.89385	5.43011e-12	1.21958e-10		Bradi4g30130	2.84289	18.7193	168.69	0.451061	6.30267	2.92561e-10	6.12032e-09
Bradi1g09173	1.17861	634.289	1446.58	0.17098	6.89323	5.45397e-12	1.224e-10		Bradi3g44300	4.34444	0	42.3658	0.689474	6.3011	2.95547e-10	6.17808e-09
Bradi2g17230	0.787364	2645.73	4575.6	0.114243	6.89201	5.50083e-12	1.23358e-10		Bradi1g51170	-0.954639	15069.4	7720.5	0.151541	-6.29956	2.98501e-10	6.23507e-09
Bradi2g44210	5.50645	0	53.1026	0.799282	6.88925	5.60861e-12	1.25679e-10		Bradi2g59335	2.1972	77.0977	389.219	0.348863	6.29816	3.01199e-10	6.28665e-09
Bradi4g34030	1.30333	639.993	1594.5	0.189191	6.88897	5.61972e-12	1.25832e-10		Bradi1g20950	-4.28926	122.643	0.99326	0.681104	-6.2975	3.02478e-10	6.30853e-09
Bradi2g27880	1.56712	1744.42	5256.77	0.227628	6.88457	5.79607e-12	1.29682e-10		Bradi2g31280	-2.67436	183.517	23.9851	0.424775	-6.29596	3.05512e-10	6.36697e-09
Bradi4g41030	1.1204	5413.31	11840.2	0.162828	6.88086	5.94915e-12	1.33006e-10		Bradi1g34257	-2.45625	384.248	60.771	0.390305	-6.29317	3.11056e-10	6.476e-09
Bradi4g39420	3.00219	19.8048	181.885	0.436647	6.87555	6.17515e-12	1.37954e-10		Bradi3g50420	-2.66953	633.075	82.8188	0.4242	-6.29309	3.11217e-10	6.476e-09
Bradi1g75607	2.25795	200.347	1010.38	0.328446	6.87464	6.21475e-12	1.38733e-10		Bradi1g49800	-2.3994	329.31	54.7128	0.381474	-6.2898	3.17867e-10	6.60937e-09
Bradi1g71890	0.732474	2066.5	3439.18	0.106645	6.86837	6.49415e-12	1.4486e-10		Bradi3g58915	-2.39384	737.66	123.715	0.380917	-6.28441	3.29099e-10	6.83772e-09
Bradi3g45530	1.60343	10259.4	31747.2	0.233468	6.86787	6.51657e-12	1.4525e-10		Bradi3g24417	-1.55019	44599.5	14755.3	0.246744	-6.28257	3.33011e-10	6.91377e-09
Bradi4g33550	1.77096	695.995	2434.4	0.258008	6.86398	6.69701e-12	1.49159e-10		Bradi1g47387	-1.70054	616.947	182.05	0.270841	-6.27877	3.41272e-10	7.07992e-09
Bradi3g11066	5.52772	0	59.7084	0.805618	6.86147	6.81563e-12	1.51686e-10		Bradi2g59090	1.33359	3551.27	9130.18	0.212436	6.27758	3.43882e-10	7.12865e-09
Bradi3g03538	1.97171	315.256	1279.81	0.28738	6.86099	6.83826e-12	1.52075e-10		Bradi3g50990	-1.20632	2623.38	1120.32	0.192177	-6.27714	3.44851e-10	7.14334e-09
Bradi3g47110	3.89587	79.9346	1639.79	0.567885	6.86031	6.87095e-12	1.52687e-10		Bradi3g27470	-4.38753	1301.76	7.86307	0.699178	-6.27528	3.49015e-10	7.22414e-09
Bradi1g54955	5.51703	0	57.5765	0.80431	6.85933	6.9186e-12	1.53629e-10		Bradi3g50430	1.15384	1468.48	3309.22	0.183899	6.27428	3.51251e-10	7.26492e-09
Bradi3g13250	1.21212	3980.87	9294.53	0.176809	6.85556	7.10314e-12	1.57608e-10		Bradi5g03190	2.83329	130.665	1168.88	0.451668	6.27294	3.54293e-10	7.32232e-09
Bradi4g41802	1.54911	1072.11	3189.27	0.226066	6.85246	7.2593e-12	1.60952e-10		Bradi1g02590	1.27807	11733.1	28954.3	0.203751	6.27272	3.54803e-10	7.32733e-09
Bradi1g48286	5.50579	0	56.5199	0.804028	6.84777	7.50123e-12	1.66191e-10		Bradi3g53681	-2.13832	666.517	138.744	0.341055	-6.26972	3.61698e-10	7.46412e-09
Bradi3g28410	1.96177	2272.86	9161.66	0.286787	6.8405	7.89147e-12	1.74705e-10		Bradi5g02490	-1.03608	10163.9	4910.97	0.165299	-6.26788	3.66001e-10	7.54723e-09
Bradi4g44400	-0.793834	245843	141497	0.116061	-6.83981	7.92987e-12	1.75423e-10		Bradi1g15850	1.5712	5208.04	15996.9	0.250875	6.26287	3.77961e-10	7.78799e-09
Bradi2g42940	2.4378	1820.64	10555.7	0.356795	6.8325	8.34464e-12	1.8446e-10		Bradi1g07410	-1.02657	1423.83	692.408	0.164095	-6.25592	3.95186e-10	8.13679e-09
Bradi2g26160	3.21836	349.631	3845.87	0.471183	6.83037	8.46939e-12	1.87077e-10		Bradi2g03830	1.22187	496.357	1175.95	0.195379	6.25383	4.00497e-10	8.23996e-09
Bradi4g36360	3.42324	18.7117	247.657	0.501331	6.82831	8.59228e-12	1.89649e-10		Bradi3g09560	-1.20541	3953.37	1689.46	0.192814	-6.25164	4.06162e-10	8.35023e-09
Bradi2g02519	2.66966	74.2048	516.917	0.391193	6.82442	8.82788e-12	1.94703e-10		Bradi2g60190	-1.37985	2058.95	773.428	0.220775	-6.25004	4.10337e-10	8.42975e-09
Bradi3g41930	3.15971	12.1816	127.557	0.463027	6.82404	8.85161e-12	1.9508e-10		Bradi3g28190	1.90156	161.533	641.496	0.30435	6.24795	4.15886e-10	8.53734e-09
Bradi4g29930	2.09757	1523.19	6800.83	0.307488	6.82163	9.0015e-12	1.98235e-10		Bradi2g22850	-1.00206	3007.99	1489.07	0.160426	-6.24626	4.20409e-10	8.62373e-09
Bradi4g35214	5.09557	175.997	16013	0.747395	6.81777	9.24624e-12	2.03473e-10		Bradi3g59320	-1.42969	2583.24	935.255	0.228927	-6.24521	4.23242e-10	8.67535e-09
Bradi1g37960	1.37646	1849.76	4858.02	0.201912	6.81709	9.29005e-12	2.04284e-10		Bradi2g25990	-1.83951	2723.19	720.261	0.294759	-6.24072	4.35549e-10	8.92094e-09
Bradi2g43820	-0.956092	6214.23	3190.64	0.140286	-6.81529	9.40744e-12	2.06711e-10		Bradi3g50640	1.60826	1149.34	3633.32	0.257869	6.23674	4.46776e-10	9.14407e-09
Bradi1g17270	3.22404	277.934	3075.78	0.47317	6.8137	9.5123e-12	2.08859e-10		Bradi3g45570	1.1662	862.068	1961.13	0.187066	6.23419	4.54133e-10	9.28769e-09
Bradi3g46930	2.52648	1024.31	6370.67	0.370905	6.81165	9.64851e-12	2.11692e-10		Bradi1g04010	1.65709	502.784	1649.67	0.2659	6.23199	4.60552e-10	9.41196e-09
Bradi5g23135	2.47769	626.848	3751.62	0.364227	6.80259	1.02754e-11	2.25277e-10		Bradi1g76690	-1.39401	393.475	146.352	0.223755	-6.23007	4.6624e-10	9.52109e-09
Bradi2g59010	5.44686	7.70923	1502.72	0.801054	6.79962	1.04895e-11	2.298e-10		Bradi2g52380	2.73985	19.8814	164.161	0.439804	6.22971	4.67303e-10	9.5357e-09
Bradi2g54955	3.62519	15.7617	250.719	0.533712	6.79242	1.10271e-11	2.41398e-10		Bradi1g35600	2.50302	4244.04	27981.9	0.401893	6.22809	4.72169e-10	9.62782e-09
Bradi1g07960	2.04838	222.316	956.943	0.301779	6.78768	1.13955e-11	2.49277e-10		Bradi1g20941	-1.66147	3374.13	1025.09	0.2668	-6.22739	4.74268e-10	9.66344e-09
Bradi5g24436	4.50292	2.53308	106.038	0.665136	6.76993	1.28844e-11	2.81639e-10		Bradi3g22850	2.29192	373.549	2046.42	0.368544	6.21884	5.00829e-10	1.0197e-08
Bradi2g17360	1.37382	1338.45	3509.09	0.203017	6.76702	1.31462e-11	2.87148e-10		Bradi5g02077	-1.8938	6582.57	1666.71	0.304665	-6.216	5.09975e-10	1.03756e-08
Bradi1g54890	2.14413	162.9	754.319	0.316887	6.76625	1.32167e-11	2.88472e-10		Bradi2g11480	-1.19522	37259.5	16037.9	0.192382	-6.21276	5.20617e-10	1.05842e-08
Bradi1g00700	1.54687	15848.3	47092	0.228714	6.76333	1.3486e-11	2.94132e-10		Bradi2g15650	2.35323	1637.76	9467.79	0.378819	6.21201	5.231e-10	1.06268e-08
Bradi1g76177	2.00668	2337.46	9753.22	0.296787	6.76133	1.36728e-11	2.97985e-10		Bradi1g54360	-1.28119	2022.27	817.278	0.206357	-6.20858	5.3464e-10	1.08532e-08
Bradi5g22920	1.11534	1724.05	3758.28	0.164975	6.76066	1.37363e-11	2.99149e-10		Bradi1g22380	-1.9831	8522.34	2008.44	0.319617	-6.2046	5.48349e-10	1.11232e-08
Bradi2g05202	5.45338	0	55.3049	0.807594	6.75262	1.45197e-11	3.15976e-10		Bradi1g16560	-1.04065	15490.1	7458.39	0.167749	-6.20361	5.51832e-10	1.11856e-08
Bradi2g20415	1.40617	4980.98	13368.4	0.208251	6.75229	1.45531e-11	3.16468e-10		Bradi3g22340	1.12833	1439.9	3185.69	0.182076	6.19704	5.75356e-10	1.16538e-08
Bradi1g57880	1.47727	1486.48	4199.63	0.21883	6.75076	1.47075e-11	3.19589e-10		Bradi4g44013	-1.45925	2610.47	924.249	0.235484	-6.19678	5.76295e-10	1.16642e-08
Bradi2g07660	1.30846	569.129	1423.81	0.193919	6.74744	1.50481e-11	3.2675e-10		Bradi3g04270	1.59414	365.238	1142.16	0.257334	6.19482	5.83505e-10	1.17991e-08
Bradi3g44830	1.80954	987.266	3557.02	0.268239	6.74597	1.52005e-11	3.29815e-10		Bradi4g36810	2.09214	816.825	3788.36	0.337729	6.19474	5.83821e-10	1.17991e-08
Bradi2g02436	1.88141	42.5108	161.694	0.278973	6.74406	1.54019e-11	3.33939e-10		Bradi3g45770	-1.10185	7507.21	3458.6	0.177926	-6.19277	5.91155e-10	1.19385e-08
Bradi2g60760	2.25768	1788.41	9032.92	0.334782	6.74374	1.54363e-11	3.34438e-10		Bradi2g59750	-1.55594	1280.83	421.638	0.251271	-6.19231	5.929e-10	1.1965e-08
Bradi5g10710	3.20015	17.9697	196.753	0.474947	6.7379	1.60693e-11	3.47897e-10		Bradi3g06300	1.38829	765.841	2051.98	0.224301	6.18938	6.04007e-10	1.21801e-08
Bradi3g14780	5.26378	312.89	41270.1	0.781591	6.73469	1.6428e-11	3.554e-10		Bradi1g38310	-4.27907	920.117	7.90397	0.691964	-6.18395	6.25164e-10	1.25975e-08
Bradi4g36137	1.79914	1413.99	5055.74	0.26727	6.73154	1.67875e-11	3.62912e-10		Bradi4g07430	-1.16618	1921.87	844.741	0.18859	-6.18369	6.26185e-10	1.26088e-08
Bradi2g27420	2.74356	87.2371	646.824	0.407985	6.72468	1.75984e-11	3.80162e-10		Bradi4g03580	1.0393	744.228	1544.78	0.168167	6.18012	6.40512e-10	1.28878e-08
Bradi3g06320	4.06632	54.3197	1349.68	0.604719	6.72432	1.76411e-11	3.80805e-10		Bradi3g31590	0.999211	3822.28	7706.15	0.161799	6.17564	6.58955e-10	1.32395e-08
Bradi2g22660	1.67001	177.747	577.442	0.248409	6.72284	1.7821e-11	3.84406e-10		Bradi5g02312	-4.2694	902.917	7.96235	0.691327	-6.17566	6.58861e-10	1.32395e-08
Bradi5g02780	2.01826	994.554	4187.57	0.300269	6.7215	1.79865e-11	3.87691e-10		Bradi1g75450	-1.29406	1311.89	524.834	0.209564	-6.175	6.61646e-10	1.32838e-08
Bradi2g51560	2.62401	261.509	1761.89	0.390781	6.71478	1.88347e-11	4.05677e-10		Bradi2g59820	-1.55082	6454.64	2132.09	0.251282	-6.17162	6.75957e-10	1.35612e-08
Bradi1g51730	-0.740185	2141.05	1279.53	0.11031	-6.71004	1.94568e-11	4.18769e-10		Bradi1g65971	2.46341	25.6554	164.134	0.399279	6.16963	6.84482e-10	1.37222e-08
Bradi2g37010	3.21934	20.4686	227.979	0.47983	6.70933	1.95515e-11	4.20501e-10		Bradi5g14680	-1.86207	303.844	78.9616	0.301906	-6.16771	6.92866e-10	1.38801e-08
Bradi1g29857	2.96687	156.7	1400.24	0.442378	6.70664	1.99163e-11	4.28032e-10		Bradi4g13222	-1.78114	557.696	154.054	0.288828	-6.16679	6.96886e-10	1.39504e-08
Bradi1g33150	1.72479	1706.6	5777.34	0.257226	6.70534	2.00938e-11	4.31533e-10		Bradi1g59510	-1.49524	29078	10016.1	0.242576	-6.16401	7.09266e-10	1.41879e-08
Bradi1g54003	1.98461	139.602	572.883	0.296087	6.70279	2.04483e-11	4.38505e-10		Bradi1g64987	2.16911	680.441	3368.52	0.352006	6.16212	7.17759e-10	1.43473e-08
Bradi2g48907	2.41354	321.082	1831.3	0.360076	6.70285	2.04386e-11	4.38505e-10		Bradi2g60597	1.7215	248.991	859.13	0.279408	6.16126	7.21676e-10	1.44151e-08
Bradi4g34927	1.68483	15955.4	52453.5	0.251371	6.70259	2.04762e-11	4.38785e-10		Bradi4g00100	1.59904	334.665	1051.35	0.259582	6.16007	7.27146e-10	1.45138e-08
Bradi3g23160	1.54912	10980.4	32693	0.23154	6.69052	2.22379e-11	4.76188e-10		Bradi2g13293	-1.16793	609.964	267.808	0.18968	-6.15737	7.39636e-10	1.47523e-08
Bradi2g20127	2.85479	586.695	4775.85	0.426707	6.69028	2.22737e-11	4.76608e-10		Bradi2g55930	-1.21304	8978.88	3813.56	0.197017	-6.15702	7.4126e-10	1.4774e-08
Bradi1g37830	1.2509	1081.49	2596.94	0.18707	6.68677	2.28154e-11	4.87846e-10		Bradi3g40990	1.56016	916.761	2796.45	0.253452	6.15564	7.47752e-10	1.48925e-08
Bradi2g59310	0.882751	2606.88	4821.88	0.132046	6.68518	2.30647e-11	4.92817e-10		Bradi1g39290	-1.29892	1255.5	500.925	0.211047	-6.15466	7.52398e-10	1.49742e-08
Bradi1g67790	2.00597	10399.9	43414.1	0.300375	6.67822	2.41866e-11	5.16415e-10		Bradi4g28920	1.62341	304.55	974.57	0.263851	6.15276	7.61478e-10	1.51439e-08
Bradi4g34400	4.40765	289.543	10639.7	0.66024	6.67584	2.45824e-11	5.24483e-10		Bradi1g72237	-3.55346	186.823	8.69259	0.577667	-6.1514	7.68024e-10	1.5263e-08
Bradi2g57332	4.85167	48.069	3206.08	0.72704	6.67318	2.50326e-11	5.33701e-10		Bradi1g02150	-1.30558	560.221	222.204	0.212309	-6.14945	7.77537e-10	1.54409e-08
Bradi3g49170	1.27368	469.625	1146.35	0.190889	6.67237	2.51712e-11	5.36269e-10		Bradi2g10692	1.03814	377.366	782.216	0.168877	6.14733	7.87988e-10	1.56371e-08
Bradi2g27000	5.44362	0	61.6567	0.815905	6.67187	2.52558e-11	5.37682e-10		Bradi1g69057	-1.14612	817.55	364.637	0.186453	-6.14697	7.89776e-10	1.56612e-08
Bradi2g53050	1.69393	7838.39	25947.7	0.254048	6.66774	2.59772e-11	5.52641e-10		Bradi1g69550	-0.818869	19308.7	10895	0.133233	-6.14614	7.9391e-10	1.57318e-08
Bradi2g03290	1.36668	662.866	1729.51	0.204993	6.66696	2.61155e-11	5.5518e-10		Bradi2g55120	-1.19637	4159.23	1788.04	0.194721	-6.14403	8.0455e-10	1.59311e-08
Bradi3g16135	2.81898	22.6721	179.509	0.422946	6.66509	2.64503e-11	5.61893e-10		Bradi5g17281	1.47527	826.406	2363.4	0.240124	6.14377	8.05844e-10	1.59452e-08
Bradi5g11880	1.10853	2328.79	5053.01	0.166489	6.65827	2.77068e-11	5.8816e-10		Bradi3g48170	-3.89387	110.033	2.75796	0.633863	-6.14307	8.09408e-10	1.60042e-08
Bradi1g57129	3.6029	4.98347	79.2008	0.541287	6.65616	2.81065e-11	5.96215e-10		Bradi3g52270	-1.68415	696.921	207.98	0.274339	-6.13894	8.30758e-10	1.64145e-08
Bradi5g08750	1.97377	641.067	2613.22	0.296966	6.64646	3.00223e-11	6.36396e-10		Bradi3g10460	-4.26783	43.5884	0	0.695289	-6.13822	8.34537e-10	1.64773e-08
Bradi1g33827	-0.809721	16197.1	9217.49	0.121929	-6.64094	3.11687e-11	6.6022e-10		Bradi2g48657	-1.14568	5995.83	2674.53	0.186781	-6.13382	8.57933e-10	1.6927e-08
Bradi4g13600	2.83072	31.9367	255.408	0.426282	6.6405	3.12612e-11	6.61702e-10		Bradi1g09680	1.07516	3853.82	8206.81	0.175503	6.12616	9.00254e-10	1.77492e-08
Bradi1g53700	2.26426	1228.27	6248.55	0.341747	6.62555	3.45958e-11	7.31759e-10		Bradi5g14260	2.01822	760.641	3327.02	0.329451	6.12599	9.01223e-10	1.77556e-08
Bradi2g37850	1.97972	115.626	473.198	0.298936	6.62256	3.53019e-11	7.46158e-10		Bradi1g76470	-1.33615	16353.9	6342.72	0.218124	-6.12563	9.03238e-10	1.77825e-08
Bradi1g64300	3.00506	13.0381	120.998	0.453895	6.62061	3.57718e-11	7.55549e-10		Bradi1g11870	4.26139	0	44.115	0.696063	6.12213	9.233e-10	1.81644e-08
Bradi3g13033	4.93351	2.9327	244.912	0.745222	6.6202	3.58724e-11	7.57129e-10		Bradi1g36130	-1.78444	2459.36	677.756	0.291505	-6.12149	9.27069e-10	1.82255e-08
Bradi4g27383	4.6668	1.60116	89.9093	0.705235	6.61737	3.65655e-11	7.71205e-10		Bradi2g18670	-0.987272	4134.34	2067.99	0.161326	-6.11973	9.37364e-10	1.84147e-08
Bradi1g07570	1.08731	5086.18	10871.7	0.164397	6.61393	3.74237e-11	7.8874e-10		Bradi1g06800	-0.695493	32308.2	19892.9	0.113682	-6.11786	9.48417e-10	1.86185e-08
Bradi3g31410	2.0383	1294.02	5539.48	0.3082	6.61357	3.75157e-11	7.90112e-10		Bradi1g60280	-1.36031	2592.9	987.399	0.222483	-6.11423	9.70268e-10	1.90338e-08
Bradi2g44128	4.75319	0.960698	65.1015	0.719059	6.61029	3.83565e-11	8.07243e-10		Bradi1g62130	-3.77246	2466.49	81.4636	0.61731	-6.11112	9.89322e-10	1.93937e-08
Bradi2g55060	3.39472	51.9281	678.015	0.513607	6.60957	3.85436e-11	8.10601e-10		Bradi2g46630	-1.22749	6207.31	2608.17	0.200873	-6.11079	9.91384e-10	1.94202e-08
Bradi2g62940	4.76024	1.9214	122.925	0.720275	6.60891	3.87155e-11	8.13635e-10		Bradi3g57900	-1.16582	1614.92	709.75	0.19086	-6.10826	1.00725e-09	1.9707e-08
Bradi1g58491	2.67193	84.6938	595.114	0.404414	6.60691	3.92424e-11	8.24119e-10		Bradi4g39720	-2.05388	1493.36	331.304	0.336248	-6.10822	1.00746e-09	1.9707e-08
Bradi1g48870	1.81341	9988.75	36135	0.274543	6.60519	3.97009e-11	8.33152e-10		Bradi1g38350	3.75302	4.73589	145.992	0.614791	6.10454	1.03095e-09	2.01521e-08
Bradi2g50515	3.25914	16.398	190.215	0.494244	6.59419	4.27586e-11	8.96681e-10		Bradi1g68830	-1.06901	2554.85	1204.62	0.175163	-6.10291	1.04158e-09	2.03453e-08
Bradi3g14750	5.25976	464.458	69751.6	0.79794	6.59168	4.34886e-11	9.11339e-10		Bradi2g62520	-1.535	27142.5	9066.19	0.251581	-6.10143	1.05126e-09	2.05198e-08
Bradi4g27830	1.3172	2740.9	6904.35	0.19987	6.59029	4.38972e-11	9.19248e-10		Bradi5g23260	-1.97011	958.276	227.523	0.32322	-6.09525	1.09267e-09	2.13129e-08
Bradi3g37140	1.84087	6483.25	23943.2	0.279827	6.57862	4.74829e-11	9.93629e-10		Bradi3g09130	-2.79923	1072.25	121.708	0.459533	-6.09147	1.11876e-09	2.18062e-08
Bradi3g47627	2.0485	231.976	1001.02	0.311722	6.57158	4.97849e-11	1.04106e-09		Bradi1g01170	0.936379	3646.25	7027.23	0.153812	6.08782	1.14458e-09	2.22937e-08
Bradi4g25560	2.15235	796.698	3722.66	0.327532	6.57141	4.98396e-11	1.04146e-09		Bradi1g52050	1.05012	4286.63	8967.28	0.172545	6.08608	1.15709e-09	2.25212e-08
Bradi1g45160	2.1328	118.925	547.353	0.32494	6.56367	5.24994e-11	1.09626e-09		Bradi5g04817	1.47075	2162.69	6168.35	0.241748	6.0838	1.17366e-09	2.28276e-08
Bradi3g55030	1.53683	13390.2	39541	0.234219	6.56151	5.32648e-11	1.11146e-09		Bradi4g02890	1.43345	394.188	1093.83	0.235741	6.08062	1.19722e-09	2.32694e-08
Bradi3g30017	1.03628	5944.97	12257.8	0.158118	6.55382	5.60834e-11	1.16944e-09		Bradi1g47767	-0.82083	74977.2	42242	0.134999	-6.08026	1.19984e-09	2.33038e-08
Bradi3g12566	5.33487	0	51.2383	0.81416	6.55261	5.65402e-11	1.17813e-09		Bradi3g18730	1.66719	452.997	1500.53	0.274261	6.07885	1.21049e-09	2.34939e-08
Bradi3g07690	1.12296	331.071	725.915	0.171464	6.54922	5.78392e-11	1.20435e-09		Bradi2g10060	1.22981	1363.98	3252	0.202487	6.07354	1.25124e-09	2.42677e-08
Bradi2g12727	1.52963	19023.1	55884.6	0.233585	6.54848	5.8124e-11	1.20942e-09		Bradi5g08380	1.18538	1980.54	4570.61	0.195258	6.07081	1.27269e-09	2.46662e-08
Bradi2g52260	2.1547	129.47	605.755	0.329155	6.54617	5.90295e-11	1.2274e-09		Bradi2g46180	1.74761	500.319	1765.28	0.287896	6.07028	1.2769e-09	2.47304e-08
Bradi5g24311	1.68905	245.946	812.145	0.258214	6.54126	6.10014e-11	1.2675e-09		Bradi1g12550	-1.73753	2705.19	772.328	0.286386	-6.06708	1.30259e-09	2.52102e-08
Bradi4g11770	5.3247	473.29	89906.3	0.814083	6.54073	6.12203e-11	1.27115e-09		Bradi4g26877	-1.23742	25495.2	10631.7	0.203967	-6.06674	1.30536e-09	2.52458e-08
Bradi3g14782	5.33675	0	53.1219	0.816268	6.53798	6.23533e-11	1.29376e-09		Bradi2g53283	3.11175	30.8371	378.702	0.513237	6.06298	1.33619e-09	2.5824e-08
Bradi2g27778	5.2953	0	45.687	0.810011	6.53732	6.26297e-11	1.29858e-09		Bradi2g02426	1.46698	1505.78	4283.49	0.242016	6.06151	1.3485e-09	2.60434e-08
Bradi1g25540	1.45055	1724.85	4784.43	0.221953	6.53538	6.34487e-11	1.31464e-09		Bradi1g24010	-2.05533	1248.78	276.389	0.339133	-6.06055	1.35661e-09	2.61815e-08
Bradi2g55070	2.56888	5844.02	37877.2	0.393267	6.53216	6.48295e-11	1.3423e-09		Bradi1g64110	-0.930949	8216.32	4279.19	0.153676	-6.05787	1.37937e-09	2.66021e-08
Bradi5g21250	2.09244	1442.31	6441.99	0.320735	6.52389	6.85089e-11	1.41749e-09		Bradi2g40930	-1.08224	1210.55	565.586	0.178702	-6.05614	1.3943e-09	2.68711e-08
Bradi1g33651	1.18145	261.492	597.77	0.181129	6.5227	6.90534e-11	1.42775e-09		Bradi2g37750	-1.78303	2169.43	597.401	0.294806	-6.04816	1.46507e-09	2.82153e-08
Bradi1g44470	1.60964	1361.49	4240.87	0.2471	6.51411	7.31208e-11	1.51079e-09		Bradi1g63520	-1.30767	1708.39	676.226	0.216217	-6.04795	1.46699e-09	2.82323e-08
Bradi4g38860	1.97784	14631	59919.2	0.303748	6.51144	7.44318e-11	1.53679e-09		Bradi2g01370	-1.44078	3110.78	1115.21	0.238482	-6.04146	1.52729e-09	2.93722e-08
Bradi1g66470	1.12931	1445.3	3183.55	0.173474	6.50995	7.51762e-11	1.55108e-09		Bradi4g01100	-1.06253	3314.28	1569.92	0.175923	-6.03976	1.54343e-09	2.96618e-08
Bradi3g17252	1.4562	874.559	2436.09	0.223775	6.50744	7.6443e-11	1.57611e-09		Bradi1g55730	-1.31751	1783.42	700.69	0.218169	-6.03894	1.55127e-09	2.97915e-08
Bradi2g47675	2.17757	139.846	666.776	0.334858	6.50296	7.8755e-11	1.62264e-09		Bradi1g71330	1.05208	1653.8	3465.4	0.174222	6.0387	1.55357e-09	2.98149e-08
Bradi3g27197	1.36038	243.732	634.167	0.209291	6.49997	8.03337e-11	1.65401e-09		Bradi4g00760	1.89632	758.578	3014.15	0.314217	6.03507	1.58897e-09	3.04729e-08
Bradi3g55480	3.12711	167.255	1733.69	0.481331	6.4968	8.20454e-11	1.68807e-09		Bradi4g12970	3.6754	5.98596	165.368	0.609063	6.03451	1.59445e-09	3.05565e-08
Bradi3g47720	3.09703	12.2925	124.752	0.476929	6.4937	8.37553e-11	1.72205e-09		Bradi1g28006	4.19302	0	38.6547	0.695801	6.02618	1.67879e-09	3.21504e-08
Bradi2g02550	3.41645	26.7469	359.431	0.526165	6.49312	8.40769e-11	1.72745e-09		Bradi1g37907	-1.67848	664.569	198.69	0.278609	-6.02451	1.69624e-09	3.2462e-08
Bradi5g16485	4.08454	6.0999	164.019	0.629441	6.48916	8.6319e-11	1.77228e-09		Bradi1g35530	-0.94116	18953	9797.83	0.15623	-6.02419	1.69955e-09	3.25026e-08
Bradi1g22690	1.52996	1374.29	4039.75	0.235838	6.48734	8.73646e-11	1.7925e-09		Bradi4g37430	1.52565	1038.56	3090.48	0.253394	6.02086	1.73491e-09	3.31556e-08
Bradi3g48790	1.20125	16101	37336.9	0.18521	6.4859	8.82029e-11	1.80844e-09		Bradi2g55303	4.18993	0	38.5728	0.695925	6.02067	1.737e-09	3.31725e-08
Bradi3g09710	-2.6164	140.52	20.9421	0.403955	-6.47695	9.35931e-11	1.91762e-09		Bradi3g30300	-2.7854	161.478	18.4693	0.462804	-6.01853	1.76012e-09	3.35906e-08
Bradi3g35480	3.8277	3.65315	75.4445	0.591106	6.4755	9.44972e-11	1.93479e-09		Bradi5g16237	1.48595	363.692	1050.09	0.246912	6.01817	1.76404e-09	3.3642e-08
Bradi3g46867	1.91248	813.677	3173.8	0.295686	6.46794	9.93473e-11	2.03268e-09		Bradi3g50490	1.83463	2550.69	9651.42	0.305334	6.00859	1.8714e-09	3.56645e-08
Bradi3g34850	4.40952	232.112	9050.05	0.682035	6.46525	1.01134e-10	2.0678e-09		Bradi2g23080	-2.5581	1321.87	187.898	0.425914	-6.00616	1.89973e-09	3.61542e-08
Bradi1g52690	1.26712	3106.2	7550.83	0.196019	6.46426	1.01795e-10	2.07986e-09		Bradi3g43790	-0.942633	1418.4	732.272	0.156943	-6.00621	1.8991e-09	3.61542e-08
Bradi3g27680	2.36422	670.878	3702.21	0.366049	6.45877	1.05556e-10	2.15522e-09		Bradi3g28800	2.60664	285.771	2103.18	0.434022	6.00577	1.90428e-09	3.62157e-08
Bradi1g49840	1.41782	493.609	1337.74	0.219544	6.45801	1.06092e-10	2.16465e-09		Bradi4g32375	-3.04859	173.607	14.9401	0.508027	-6.00084	1.96305e-09	3.73075e-08
Bradi1g13322	3.0717	35.3245	349.728	0.475985	6.45335	1.09404e-10	2.23069e-09		Bradi3g13230	2.06104	132.133	601.707	0.343497	6.00018	1.97102e-09	3.7407e-08
Bradi4g20690	1.7714	788.86	2769.59	0.274967	6.44222	1.17736e-10	2.39891e-09		Bradi4g43110	-1.15363	5454.3	2418.01	0.192265	-6.00023	1.97043e-09	3.7407e-08
Bradi4g11780	5.35408	515.923	128342	0.831332	6.44036	1.19188e-10	2.42682e-09		Bradi2g54177	-0.950596	7065.18	3627.56	0.158479	-5.99825	1.99456e-09	3.78276e-08
Bradi5g22250	2.08513	2345.46	10432.6	0.324369	6.42827	1.2906e-10	2.62601e-09		Bradi4g27139	-2.25586	306.321	57.1869	0.3761	-5.99804	1.99709e-09	3.78493e-08
Bradi4g32140	3.82372	31.4126	634.042	0.595052	6.42585	1.31132e-10	2.66632e-09		Bradi2g61090	1.9357	3366.3	13819.1	0.32275	5.99751	2.00371e-09	3.79487e-08
Bradi4g27130	1.60526	402.512	1250.82	0.249887	6.42394	1.32793e-10	2.69823e-09		Bradi4g26270	-0.973738	47168.8	23818.5	0.162372	-5.99696	2.0105e-09	3.8051e-08
Bradi1g65760	5.28739	0	55.0141	0.823109	6.42368	1.33022e-10	2.70102e-09		Bradi5g12865	2.14981	40.3381	197.756	0.358562	5.99563	2.027e-09	3.83368e-08
Bradi1g07870	1.02148	6201.79	12656.3	0.159042	6.4227	1.3388e-10	2.71657e-09		Bradi1g47290	-1.29014	931.241	373.217	0.215245	-5.99384	2.0494e-09	3.87337e-08
Bradi1g21230	2.05714	109.066	474.757	0.320356	6.42141	1.35022e-10	2.73784e-09		Bradi1g05827	-1.73092	3206.41	919.225	0.288795	-5.99359	2.05256e-09	3.87667e-08
Bradi3g59187	3.48308	12.9832	188.056	0.542748	6.41749	1.3854e-10	2.80724e-09		Bradi2g18540	1.44588	399.768	1120.16	0.241267	5.99286	2.06189e-09	3.89159e-08
Bradi3g58880	2.69207	39.3454	283.081	0.419958	6.41032	1.45218e-10	2.94053e-09		Bradi2g45465	4.24353	0	67.6061	0.708138	5.99252	2.06619e-09	3.89703e-08
Bradi1g45770	-1.16534	605.289	267.597	0.181847	-6.40833	1.4712e-10	2.97701e-09		Bradi2g20670	-4.17314	38.109	0	0.696503	-5.99156	2.07837e-09	3.91732e-08
Bradi3g11060	1.80191	2309.01	8297.53	0.281198	6.40797	1.47469e-10	2.98202e-09		Bradi4g08770	-0.79229	7269.06	4178.7	0.132242	-5.99124	2.0825e-09	3.92239e-08
Bradi1g23130	1.52687	2214.85	6498.72	0.238288	6.40766	1.47772e-10	2.98609e-09		Bradi1g26765	1.38883	4589.48	12319.3	0.23184	5.99047	2.0923e-09	3.93815e-08
Bradi1g33180	5.36911	0	84.1047	0.838682	6.40184	1.53513e-10	3.09785e-09		Bradi2g53770	-1.86602	697.536	179.749	0.311543	-5.98962	2.10333e-09	3.95223e-08
Bradi5g20051	3.94401	13.3774	310.128	0.616065	6.40194	1.53412e-10	3.09785e-09		Bradi4g36974	-4.10424	52.051	0.344669	0.685214	-5.98971	2.10211e-09	3.95223e-08
Bradi1g48770	1.10663	730.047	1583.31	0.172972	6.39773	1.57705e-10	3.18026e-09		Bradi5g12165	3.12391	21.533	273.687	0.521559	5.98956	2.10411e-09	3.95223e-08
Bradi2g47747	1.44007	3315.94	9134.69	0.225261	6.39288	1.6279e-10	3.28055e-09		Bradi2g43640	-1.91337	2771.51	687.156	0.31961	-5.98659	2.14293e-09	4.02239e-08
Bradi3g30660	1.4445	1875.21	5182.7	0.226039	6.39049	1.65358e-10	3.33002e-09		Bradi2g44936	0.958946	3266	6399.39	0.160196	5.98609	2.14951e-09	4.03198e-08
Bradi3g08270	5.235	0	47.9499	0.819232	6.39013	1.65748e-10	3.3356e-09		Bradi4g04965	-2.87966	95.6569	9.7687	0.481117	-5.98537	2.15894e-09	4.0469e-08
Bradi3g31637	1.36257	3395.15	8842.73	0.213255	6.3894	1.66535e-10	3.34914e-09		Bradi2g08250	0.968169	11761.5	23198.9	0.161772	5.98479	2.16674e-09	4.05875e-08
Bradi3g45200	5.34188	32.1233	8646.12	0.836419	6.3866	1.69611e-10	3.40866e-09		Bradi2g22290	-2.33231	191.754	33.3216	0.389731	-5.98443	2.17152e-09	4.06493e-08
Bradi1g73230	2.49138	106.041	649.15	0.390275	6.38365	1.72917e-10	3.47131e-09		Bradi2g35930	1.99115	908.968	3905.33	0.332749	5.98394	2.17805e-09	4.07436e-08
Bradi3g53681	3.25718	9.70062	113.771	0.510241	6.38361	1.72964e-10	3.47131e-09		Bradi2g22670	1.18764	2131.36	4929.87	0.198503	5.98297	2.19112e-09	4.09601e-08
Bradi2g43950	2.89898	121.095	1036.56	0.454225	6.38224	1.74513e-10	3.50002e-09		Bradi1g02790	1.88196	261.279	1028.6	0.314723	5.97972	2.23517e-09	4.17537e-08
Bradi3g33217	1.42052	684.312	1858.66	0.222627	6.38069	1.76289e-10	3.53322e-09		Bradi3g13360	0.786313	2024.44	3506.91	0.131499	5.97962	2.23662e-09	4.17537e-08
Bradi5g08520	2.64852	4129.02	28690.4	0.415091	6.38059	1.76409e-10	3.53322e-09		Bradi3g01240	-3.52261	116.438	5.31021	0.589255	-5.97807	2.258e-09	4.21242e-08
Bradi3g13930	2.12954	239.319	1102.74	0.334054	6.37483	1.83162e-10	3.66598e-09		Bradi4g17270	-1.17875	1190.66	517.89	0.197217	-5.97691	2.27416e-09	4.23968e-08
Bradi1g05301	5.259	0	54.359	0.825009	6.37448	1.83585e-10	3.66936e-09		Bradi4g38290	1.1213	2531.35	5578.05	0.18762	5.9764	2.28118e-09	4.24989e-08
Bradi4g33975	5.25476	49.1965	9847.14	0.824335	6.37455	1.835e-10	3.66936e-09		Bradi1g66700	-3.2958	156.955	9.86738	0.551491	-5.97617	2.28451e-09	4.25319e-08
Bradi5g09757	2.65853	59.6852	418.377	0.417064	6.37438	1.83705e-10	3.66936e-09		Bradi3g02290	-2.12955	281.421	58.4426	0.356733	-5.9696	2.37839e-09	4.42496e-08
Bradi1g26765	1.5487	8086.37	24113.1	0.243091	6.37087	1.87959e-10	3.75179e-09		Bradi2g60926	1.28421	1272.72	3160.07	0.215136	5.96928	2.383e-09	4.43053e-08
Bradi1g33457	1.49392	3180.38	9112.31	0.234758	6.36364	1.97023e-10	3.93004e-09		Bradi1g74710	2.60767	34.1794	253.603	0.43691	5.96845	2.39518e-09	4.45015e-08
Bradi2g28137	4.00134	3.06661	78.1891	0.628911	6.36233	1.9871e-10	3.961e-09		Bradi1g56080	-2.35637	132.93	22.7051	0.394834	-5.96799	2.4019e-09	4.45963e-08
Bradi1g36977	4.12957	7.68227	222.173	0.649291	6.36011	2.01609e-10	4.01607e-09		Bradi5g15710	1.02065	1820.49	3728.76	0.17107	5.96627	2.42733e-09	4.50378e-08
Bradi5g20700	0.967716	6698.35	13159.8	0.152187	6.35872	2.03438e-10	4.04977e-09		Bradi3g46040	1.97062	512.076	2164.42	0.330461	5.96326	2.47253e-09	4.58378e-08
Bradi4g17046	1.72649	496.077	1686.45	0.271524	6.35851	2.03723e-10	4.05269e-09		Bradi5g23560	-3.96833	156.09	2.75735	0.665472	-5.96318	2.47379e-09	4.58378e-08
Bradi1g06372	2.34807	1372.42	7496.47	0.369404	6.35636	2.0659e-10	4.10696e-09		Bradi3g35640	1.44371	1678.05	4696.42	0.242124	5.96268	2.48135e-09	4.59468e-08
Bradi1g09777	2.80255	33.7581	266.573	0.441376	6.34958	2.15897e-10	4.28907e-09		Bradi2g39480	-2.43643	5907.83	936.432	0.408628	-5.96245	2.48486e-09	4.59809e-08
Bradi1g37311	1.23868	2220.07	5289.99	0.195202	6.34567	2.21465e-10	4.39673e-09		Bradi1g52350	1.07114	666.861	1416.38	0.179722	5.95999	2.52258e-09	4.66473e-08
Bradi3g53227	2.327	123.597	664.158	0.366842	6.34334	2.24835e-10	4.46062e-09		Bradi2g21067	2.53443	30.0858	207.977	0.425297	5.9592	2.53478e-09	4.68413e-08
Bradi1g07237	1.06625	6382.6	13447.4	0.168231	6.33804	2.32703e-10	4.61361e-09		Bradi3g09310	-1.07403	1163.12	546.399	0.180321	-5.95617	2.58219e-09	4.76853e-08
Bradi2g55430	1.19899	4641.91	10751	0.189209	6.33687	2.34485e-10	4.6458e-09		Bradi3g38370	-2.30888	3800.69	674.914	0.38766	-5.95595	2.58569e-09	4.77178e-08
Bradi2g54033	5.19958	0	46.499	0.820687	6.33565	2.36344e-10	4.67948e-09		Bradi4g33237	1.83112	105.287	398.036	0.307467	5.95551	2.59254e-09	4.7812e-08
Bradi4g19187	3.21855	386.958	4396.18	0.508036	6.33527	2.36921e-10	4.68776e-09		Bradi4g06930	-1.56157	910.265	297.555	0.262224	-5.9551	2.59921e-09	4.79027e-08
Bradi2g43980	1.54485	1029.4	3061.68	0.243953	6.33258	2.41101e-10	4.76726e-09		Bradi3g53820	-3.68706	70.3513	2.29059	0.619341	-5.9532	2.62953e-09	4.8429e-08
Bradi1g24920	1.64496	1341.87	4295.39	0.259866	6.33003	2.45117e-10	4.84341e-09		Bradi1g17815	4.00186	1.44641	98.8095	0.672521	5.95054	2.6726e-09	4.91891e-08
Bradi4g16430	1.05526	5382	11251.7	0.166726	6.32932	2.46251e-10	4.86254e-09		Bradi5g11020	2.35351	64.8864	379.803	0.395547	5.95001	2.68129e-09	4.9316e-08
Bradi4g32627	2.08177	158.674	705.107	0.328919	6.32912	2.46557e-10	4.86533e-09		Bradi3g37980	2.39257	1857.81	11273.1	0.402163	5.94925	2.69372e-09	4.95114e-08
Bradi3g33760	1.91835	832.887	3268.89	0.303234	6.32632	2.51074e-10	4.95114e-09		Bradi4g03460	1.08282	8758.64	18770.7	0.182021	5.94884	2.70043e-09	4.96014e-08
Bradi4g16191	2.9565	94.944	856.89	0.467406	6.32534	2.52675e-10	4.97938e-09		Bradi1g76901	1.85481	77.7745	298.955	0.311848	5.94779	2.71792e-09	4.98892e-08
Bradi1g60950	1.60147	589.688	1828.21	0.253331	6.32165	2.58789e-10	5.09645e-09		Bradi4g00580	-1.3773	3930.83	1476.21	0.231585	-5.94728	2.72638e-09	5.00111e-08
Bradi1g46223	2.64898	45.0693	313.299	0.419048	6.32142	2.59176e-10	5.10065e-09		Bradi4g00570	-3.07015	157.91	13.0927	0.516343	-5.94595	2.74857e-09	5.03843e-08
Bradi5g19727	1.50482	300.975	868.898	0.238099	6.32014	2.61328e-10	5.13956e-09		Bradi3g17870	-1.02486	4633.5	2254.54	0.172426	-5.94378	2.78531e-09	5.10237e-08
Bradi3g27610	2.25596	781.517	3975	0.357016	6.31892	2.63392e-10	5.1767e-09		Bradi4g37650	0.941912	639.503	1238.45	0.158592	5.93921	2.86392e-09	5.24286e-08
Bradi2g50730	1.6283	2273.27	7189.59	0.258054	6.30993	2.79168e-10	5.4831e-09		Bradi2g50973	-2.4251	423.702	67.5364	0.408348	-5.9388	2.87114e-09	5.25257e-08
Bradi2g02440	4.15674	11.9229	358.865	0.658959	6.30804	2.82589e-10	5.54658e-09		Bradi3g54730	-2.47412	1608.09	245.792	0.416922	-5.93426	2.95165e-09	5.39626e-08
Bradi2g47110	2.27198	858.041	4420	0.360203	6.30751	2.83566e-10	5.56205e-09		Bradi1g25530	1.41558	34763.4	95261.2	0.238551	5.93407	2.95514e-09	5.39903e-08
Bradi3g04176	1.49462	222.292	637.431	0.237259	6.29954	2.98538e-10	5.85183e-09		Bradi3g47550	-0.990682	1625.23	810.519	0.166986	-5.93272	2.97952e-09	5.43996e-08
Bradi3g34160	1.48012	1527.54	4334.68	0.235178	6.29361	3.10171e-10	6.0758e-09		Bradi1g13777	-1.09598	14031.2	6484.03	0.184761	-5.93187	2.99502e-09	5.46098e-08
Bradi1g35300	4.91284	0.960698	107.613	0.781031	6.2902	3.17057e-10	6.20655e-09		Bradi2g57240	-1.31918	4733.1	1856.05	0.222387	-5.93189	2.99465e-09	5.46098e-08
Bradi3g01830	1.75793	581.303	2024.5	0.279519	6.28911	3.19285e-10	6.24601e-09		Bradi2g01146	2.32981	80.8535	463.476	0.392819	5.931	3.01091e-09	5.4863e-08
Bradi2g62310	2.01646	1665.55	7045.52	0.320638	6.28892	3.19688e-10	6.24974e-09		Bradi1g21308	-2.57769	471.428	65.25	0.434802	-5.92844	3.05832e-09	5.56898e-08
Bradi5g19400	2.33657	130.169	706.139	0.371914	6.28255	3.33059e-10	6.5068e-09		Bradi1g65300	-0.9742	1671.95	843.768	0.164402	-5.92571	3.10946e-09	5.65836e-08
Bradi4g35317	2.13731	333.351	1547.8	0.340477	6.2774	3.44291e-10	6.72179e-09		Bradi1g75877	1.2159	412.212	974.267	0.20522	5.92485	3.12589e-09	5.68448e-08
Bradi1g03827	1.28491	1161.22	2861.1	0.204693	6.27725	3.4462e-10	6.72374e-09		Bradi5g26237	-1.69046	301.641	89.1226	0.285447	-5.92215	3.17759e-09	5.77465e-08
Bradi1g69220	-1.23375	775.788	326.775	0.196606	-6.27527	3.49035e-10	6.80537e-09		Bradi1g65580	0.811241	6606.09	11648.9	0.13699	5.9219	3.18252e-09	5.77979e-08
Bradi4g39020	2.04177	1540.26	6643.94	0.325397	6.2747	3.50303e-10	6.82558e-09		Bradi2g33977	1.08786	1644.42	3537.71	0.183757	5.9201	3.21739e-09	5.83925e-08
Bradi2g04747	2.78747	128.036	1002.31	0.444286	6.27405	3.51784e-10	6.84989e-09		Bradi2g45870	-1.57429	10262.5	3318.77	0.26595	-5.91951	3.22896e-09	5.85637e-08
Bradi3g41950	5.19055	0	51.3682	0.827633	6.27156	3.57451e-10	6.95563e-09		Bradi1g21080	-0.918432	4844.06	2544.41	0.155161	-5.91923	3.23455e-09	5.85876e-08
Bradi2g52840	1.29451	423.474	1050.7	0.206555	6.26715	3.67726e-10	7.15085e-09		Bradi4g07717	-1.2929	2543.64	1016.88	0.218423	-5.91926	3.23402e-09	5.85876e-08
Bradi1g64140	2.14671	235.357	1100.62	0.343124	6.25639	3.94e-10	7.65671e-09		Bradi4g40120	4.03426	37.5026	2567.02	0.681576	5.91902	3.23871e-09	5.86241e-08
Bradi2g46180	1.61674	1802.03	5653.35	0.258599	6.25192	4.05432e-10	7.87367e-09		Bradi3g49100	-0.904552	6541.75	3470.58	0.152838	-5.91839	3.25115e-09	5.88104e-08
Bradi1g70970	3.10079	44.7331	460.896	0.496142	6.24981	4.1094e-10	7.97538e-09		Bradi1g25552	2.55906	3049.93	21618.3	0.432414	5.91806	3.25753e-09	5.8887e-08
Bradi3g55767	1.99268	93.3755	388.031	0.318958	6.24746	4.17181e-10	8.09117e-09		Bradi1g15090	0.960853	1389.2	2726	0.162369	5.9177	3.26469e-09	5.89775e-08
Bradi2g25170	2.04462	75.8554	327.926	0.327309	6.24676	4.1906e-10	8.12226e-09		Bradi3g30490	-1.10834	4571.81	2093.65	0.187402	-5.91426	3.33366e-09	6.01837e-08
Bradi4g28280	1.86264	758.301	2856.81	0.298218	6.24588	4.21417e-10	8.16256e-09		Bradi1g17780	2.19424	108.626	554.315	0.371089	5.91297	3.35992e-09	6.06179e-08
Bradi5g26610	1.56838	3834.74	11610.6	0.251143	6.24499	4.23828e-10	8.20387e-09		Bradi2g09130	0.823691	6445.75	11467.6	0.139323	5.9121	3.37778e-09	6.09001e-08
Bradi2g43420	3.25663	65.8646	781.613	0.522058	6.23807	4.4301e-10	8.56951e-09		Bradi2g30850	1.66248	141.247	468.235	0.281244	5.91118	3.39671e-09	6.1201e-08
Bradi5g21370	3.13419	207.863	2207.04	0.502864	6.23269	4.58506e-10	8.86344e-09		Bradi3g37300	1.26069	8372.15	20442.8	0.21333	5.90959	3.4297e-09	6.17143e-08
Bradi5g25382	1.95999	247.699	1004.14	0.314581	6.23049	4.64979e-10	8.98266e-09		Bradi3g51577	-0.751132	16059.8	9504.37	0.127104	-5.90959	3.42961e-09	6.17143e-08
Bradi4g43360	0.782662	6477.11	11170.5	0.125646	6.22911	4.69094e-10	9.05622e-09		Bradi2g27300	1.06326	1182.52	2498.5	0.180008	5.90673	3.4896e-09	6.27509e-08
Bradi2g21142	2.14676	1700.94	7960.81	0.344644	6.22893	4.6964e-10	9.06082e-09		Bradi2g12192	-1.65188	736.5	224.4	0.279692	-5.90606	3.50377e-09	6.29645e-08
Bradi1g02410	4.88482	0.320233	48.283	0.784443	6.22712	4.7508e-10	9.15976e-09		Bradi1g55640	-1.16998	3177.11	1390.73	0.198152	-5.90444	3.53856e-09	6.35481e-08
Bradi2g47520	2.43221	211.35	1238.98	0.390595	6.22692	4.75682e-10	9.16537e-09		Bradi1g05320	-0.952283	6624.02	3396.13	0.161323	-5.90295	3.57048e-09	6.40792e-08
Bradi5g24331	0.955554	1562.07	3043.59	0.153472	6.22624	4.77759e-10	9.19936e-09		Bradi1g25517	3.50442	7964.26	169938	0.593742	5.90225	3.58566e-09	6.43097e-08
Bradi3g15796	4.92941	0.319325	54.0431	0.791768	6.22583	4.79019e-10	9.2176e-09		Bradi1g16630	1.51232	3845.85	11343.2	0.256312	5.90031	3.62824e-09	6.50307e-08
Bradi1g34380	3.2762	61.8962	747.78	0.526272	6.22528	4.80684e-10	9.24358e-09		Bradi1g67350	-2.55263	181.125	25.6212	0.432914	-5.8964	3.71512e-09	6.65444e-08
Bradi3g10810	1.13823	5409.87	12001.3	0.182982	6.22044	4.9577e-10	9.52747e-09		Bradi1g61560	1.31143	702.724	1781.45	0.222423	5.8961	3.72183e-09	6.6621e-08
Bradi3g17330	4.3787	11.5487	474.266	0.704189	6.21807	5.03298e-10	9.66582e-09		Bradi1g11450	-1.95381	257.083	61.6088	0.33168	-5.89063	3.84719e-09	6.88201e-08
Bradi2g59550	-1.03599	30446.5	14760.2	0.16662	-6.2177	5.04494e-10	9.68248e-09		Bradi4g34240	0.995905	8220.8	16547	0.169076	5.89027	3.85567e-09	6.89267e-08
Bradi5g21763	2.93334	42.2666	376.761	0.47202	6.21443	5.15113e-10	9.87982e-09		Bradi3g51750	1.06834	2578.59	5470.2	0.181401	5.88939	3.87619e-09	6.92483e-08
Bradi1g45086	3.37996	13.4516	179.72	0.544031	6.21281	5.20457e-10	9.97581e-09		Bradi1g31530	-2.11598	2271.36	474.892	0.359309	-5.88902	3.88489e-09	6.93586e-08
Bradi1g37990	1.51237	1317.75	3830.51	0.243554	6.20957	5.31281e-10	1.01767e-08		Bradi1g25630	2.26164	83.5812	454.061	0.38418	5.88694	3.93419e-09	7.01929e-08
Bradi2g44270	2.05325	465.553	2028.41	0.330715	6.20852	5.34848e-10	1.02383e-08		Bradi5g07840	1.05589	1720.92	3618.12	0.179396	5.88581	3.96102e-09	7.06256e-08
Bradi1g58400	1.68665	3551.36	11736	0.271813	6.20518	5.46347e-10	1.04516e-08		Bradi2g10580	4.13211	0	42.3736	0.702239	5.88419	4.00012e-09	7.12765e-08
Bradi3g42130	2.38897	75.925	429.785	0.385028	6.20467	5.48133e-10	1.0479e-08		Bradi5g11190	1.76089	564.478	2020.87	0.299321	5.88294	4.03049e-09	7.1771e-08
Bradi2g53650	1.35358	1576.52	4082.83	0.218251	6.20191	5.57803e-10	1.06569e-08		Bradi2g22520	1.99997	55.6969	241.708	0.340007	5.88215	4.04976e-09	7.20673e-08
Bradi3g08070	2.63382	42.0636	291.545	0.424904	6.19863	5.69566e-10	1.08746e-08		Bradi3g09010	-0.9458	4328.28	2228.94	0.160841	-5.88035	4.094e-09	7.28073e-08
Bradi1g25883	5.15639	0	52.5396	0.831928	6.19812	5.7141e-10	1.09027e-08		Bradi4g34200	-1.47116	3146.58	1100.38	0.250214	-5.8796	4.1127e-09	7.30925e-08
Bradi2g45646	2.57779	19.8839	131.876	0.416256	6.19281	5.90993e-10	1.12691e-08		Bradi5g17790	-1.49306	2564.23	882.226	0.254078	-5.87639	4.19322e-09	7.44751e-08
Bradi5g10490	1.60066	2429.65	7535.77	0.258504	6.19202	5.93982e-10	1.13187e-08		Bradi2g55020	-0.780796	4931	2857.29	0.132924	-5.87401	4.25389e-09	7.55037e-08
Bradi4g09120	-1.12585	5259.83	2391.67	0.181933	-6.1883	6.08184e-10	1.15819e-08		Bradi2g52410	-2.66403	139.427	17.7393	0.453549	-5.87375	4.26049e-09	7.5572e-08
Bradi1g55080	1.48023	1234.5	3505.1	0.239259	6.18672	6.14287e-10	1.16905e-08		Bradi4g32310	1.41722	2236.94	6141.22	0.241365	5.87167	4.31433e-09	7.64775e-08
Bradi1g52480	0.754927	1380.99	2335.44	0.122068	6.18451	6.22972e-10	1.18481e-08		Bradi1g54610	-1.21407	1351.63	572.591	0.206787	-5.87112	4.32864e-09	7.66321e-08
Bradi3g21610	1.79477	4202.68	15057.2	0.290235	6.18385	6.25584e-10	1.18901e-08		Bradi5g17850	1.43175	166.012	460.937	0.243862	5.87116	4.32757e-09	7.66321e-08
Bradi5g24880	2.97968	42.5026	394.87	0.482172	6.17971	6.42193e-10	1.21979e-08		Bradi2g55886	3.89981	0.629619	43.7863	0.664593	5.86797	4.4117e-09	7.8052e-08
Bradi1g65157	1.70454	1076.95	3607.12	0.275856	6.17909	6.44729e-10	1.22382e-08		Bradi1g71360	3.6193	243.483	6372.68	0.616968	5.86626	4.45733e-09	7.88085e-08
Bradi3g06073	1.71479	219.372	740.662	0.277641	6.17628	6.56306e-10	1.24499e-08		Bradi5g16590	1.31654	3218.82	8194.47	0.224463	5.86526	4.48419e-09	7.92323e-08
Bradi4g36507	1.38925	10018.4	26629.3	0.225141	6.17059	6.80363e-10	1.2898e-08		Bradi2g23460	-1.14661	2481.65	1105.06	0.195544	-5.86366	4.52779e-09	7.99511e-08
Bradi4g03030	5.09374	0	43.0826	0.825916	6.16739	6.94284e-10	1.31534e-08		Bradi3g07047	-0.770833	15156.5	8844.91	0.131476	-5.86293	4.54757e-09	8.02486e-08
Bradi1g07770	2.75968	425.589	3272.71	0.44799	6.16014	7.26796e-10	1.37605e-08		Bradi2g15307	-0.728657	5305.59	3190.15	0.124446	-5.85519	4.76467e-09	8.40255e-08
Bradi1g06904	3.85998	42.7617	939.932	0.626733	6.15889	7.3256e-10	1.38607e-08		Bradi1g20640	-1.45498	3987.32	1410.91	0.248735	-5.84949	4.93077e-09	8.6899e-08
Bradi2g45480	1.77289	588.092	2074	0.288061	6.15457	7.52811e-10	1.42347e-08		Bradi1g22710	1.51464	204.376	604.385	0.259023	5.84748	4.99062e-09	8.7897e-08
Bradi2g53550	1.62039	1355.37	4266.38	0.263474	6.15011	7.7427e-10	1.46311e-08		Bradi1g44317	-1.2773	3703.4	1497.3	0.218461	-5.84681	5.01097e-09	8.81988e-08
Bradi2g05200	1.56859	535.755	1623.43	0.255161	6.14745	7.874e-10	1.48617e-08		Bradi4g30040	-1.16115	1408.78	620.815	0.198634	-5.84566	5.0456e-09	8.87515e-08
Bradi2g09320	4.41416	1.2261	60.1956	0.718049	6.14743	7.87483e-10	1.48617e-08		Bradi4g25138	-1.58161	335.729	107.792	0.270638	-5.84399	5.09653e-09	8.95897e-08
Bradi3g05292	1.81653	1379.36	5025.22	0.295512	6.14706	7.89308e-10	1.48865e-08		Bradi1g63500	-0.857744	6428.55	3526.02	0.146804	-5.84279	5.13337e-09	9.01795e-08
Bradi3g28380	2.39968	378.761	2168.42	0.390394	6.14681	7.90556e-10	1.49005e-08		Bradi2g48367	-1.0984	1903.07	877.602	0.188073	-5.84028	5.21146e-09	9.14341e-08
Bradi2g22862	3.0707	10.611	107.05	0.499773	6.1442	8.03666e-10	1.51379e-08		Bradi2g58195	2.21723	34.3222	179.583	0.379641	5.84033	5.20961e-09	9.14341e-08
Bradi5g26650	2.26187	670.866	3441.35	0.368337	6.14075	8.21336e-10	1.54609e-08		Bradi4g16496	-1.58544	376.197	120.571	0.271696	-5.83533	5.36833e-09	9.41262e-08
Bradi1g26853	2.95831	22.8881	209.49	0.481967	6.13799	8.35717e-10	1.57215e-08		Bradi5g25790	-1.01059	1661.07	816.176	0.173194	-5.83501	5.3786e-09	9.42459e-08
Bradi2g19188	2.39754	33.6712	192.832	0.390662	6.13711	8.40386e-10	1.57992e-08		Bradi1g06241	2.52707	152.994	1058.38	0.433177	5.83382	5.41741e-09	9.48652e-08
Bradi3g45582	1.08535	3123.08	6673.32	0.176937	6.13408	8.56522e-10	1.60923e-08		Bradi4g05860	-0.828874	6927.21	3879.16	0.142117	-5.83233	5.46592e-09	9.56537e-08
Bradi4g24463	1.8716	62.3059	236.28	0.30547	6.12696	8.9574e-10	1.68184e-08		Bradi1g58057	2.12328	1244.22	6000.45	0.364232	5.82947	5.56045e-09	9.72458e-08
Bradi5g03140	2.59713	131.307	883.236	0.424003	6.12526	9.05364e-10	1.69883e-08		Bradi1g64130	-0.947912	10690.4	5496.57	0.162669	-5.82726	5.63451e-09	9.84782e-08
Bradi5g24000	5.05006	0	39.6661	0.824703	6.12348	9.15517e-10	1.71678e-08		Bradi2g38357	4.0956	0	40.3641	0.702869	5.82697	5.64423e-09	9.85852e-08
Bradi4g26888	3.18828	8.10218	91.1857	0.521213	6.11703	9.53347e-10	1.78658e-08		Bradi3g10770	-0.996899	3616.32	1794.88	0.171167	-5.82415	5.74041e-09	1.00201e-07
Bradi3g51590	3.29204	15.8666	197.605	0.538265	6.11602	9.59436e-10	1.79685e-08		Bradi1g29680	-0.808924	7573.2	4301.27	0.138928	-5.8226	5.79384e-09	1.01069e-07
Bradi1g73830	1.86366	2264.66	8551.48	0.304725	6.11589	9.60194e-10	1.79713e-08		Bradi1g01760	-1.4784	6173.15	2145.58	0.25402	-5.82001	5.8843e-09	1.02582e-07
Bradi1g06300	1.38575	1941.14	5147.67	0.226602	6.11535	9.63442e-10	1.80206e-08		Bradi1g64790	-1.33975	440.625	170.037	0.230282	-5.81786	5.96069e-09	1.03848e-07
Bradi2g06990	2.92896	25.5593	228.794	0.479157	6.11274	9.79362e-10	1.83067e-08		Bradi1g47480	-2.25448	300.752	55.7136	0.387698	-5.81505	6.06142e-09	1.05536e-07
Bradi3g57100	0.819406	2943.89	5210.22	0.13408	6.11131	9.88151e-10	1.84593e-08		Bradi1g49831	3.66532	3.24168	101.578	0.630428	5.81403	6.0988e-09	1.06119e-07
Bradi4g20770	3.20335	8.34516	95.695	0.524397	6.10863	1.00489e-09	1.87601e-08		Bradi4g40583	-1.51111	372.932	126.291	0.259993	-5.81212	6.16862e-09	1.07266e-07
Bradi2g47400	4.44262	1277.46	59198	0.727302	6.10835	1.00666e-09	1.87812e-08		Bradi3g06320	2.51479	508.283	3483.65	0.432865	5.80963	6.26099e-09	1.08803e-07
Bradi1g16710	1.61171	582.133	1821.9	0.264042	6.10397	1.03466e-09	1.92913e-08		Bradi4g22005	1.16563	4313.17	9826.55	0.200671	5.80868	6.29679e-09	1.09356e-07
Bradi3g55000	5.07702	0	46.3731	0.831774	6.10384	1.03548e-09	1.92943e-08		Bradi3g54493	1.12234	459.607	1014.42	0.193254	5.80758	6.33808e-09	1.10003e-07
Bradi2g60470	1.51823	1297.81	3791.31	0.248765	6.10308	1.04044e-09	1.93745e-08		Bradi2g15570	1.33686	1010.66	2614.04	0.230263	5.80579	6.40619e-09	1.11115e-07
Bradi1g17840	3.89162	2572.8	59040.6	0.637852	6.10113	1.05324e-09	1.96005e-08		Bradi5g16115	3.79324	1.26382	59.5805	0.653781	5.80201	6.5526e-09	1.13583e-07
Bradi2g24820	4.04966	1018.76	28139	0.664389	6.09531	1.09227e-09	2.03141e-08		Bradi4g04987	-1.84776	867.405	225.862	0.318532	-5.80086	6.59753e-09	1.14289e-07
Bradi3g18290	1.14155	1677.48	3731.21	0.187335	6.0936	1.10397e-09	2.05186e-08		Bradi2g26380	-1.44265	1621.36	579.091	0.248749	-5.79963	6.64615e-09	1.15059e-07
Bradi1g43417	3.15296	146.879	1603.7	0.517456	6.09319	1.10685e-09	2.05591e-08		Bradi2g56990	-2.05144	475.45	104.695	0.353726	-5.79952	6.65056e-09	1.15062e-07
Bradi3g54090	5.07686	0	47.8281	0.833573	6.09047	1.12577e-09	2.08975e-08		Bradi5g22154	3.50691	3.07183	71.5627	0.604814	5.79832	6.69836e-09	1.15816e-07
Bradi1g16630	1.91709	1421.56	5591.39	0.314898	6.08795	1.14362e-09	2.12155e-08		Bradi2g43410	3.81048	2.89282	125.471	0.657416	5.79615	6.78556e-09	1.1725e-07
Bradi1g71781	1.76877	469.94	1652.85	0.290607	6.08647	1.15429e-09	2.13999e-08		Bradi3g42197	1.15266	255.523	576.67	0.198883	5.79566	6.80517e-09	1.17515e-07
Bradi1g23580	1.04684	1244.12	2586.63	0.172242	6.07774	1.21889e-09	2.25832e-08		Bradi4g31040	0.838666	25621.8	46081.7	0.144768	5.79316	6.90724e-09	1.19202e-07
Bradi3g56801	2.47072	112.261	682.284	0.406681	6.07533	1.23731e-09	2.29101e-08		Bradi5g13967	0.748606	1572.58	2653.03	0.129269	5.79108	6.99357e-09	1.20616e-07
Bradi1g48203	5.02147	0	39.2597	0.826803	6.07336	1.25263e-09	2.31791e-08		Bradi5g13350	-1.27827	17272.3	6975.9	0.22083	-5.78847	7.10293e-09	1.22425e-07
Bradi1g25670	1.17812	302.611	690.887	0.19405	6.07121	1.26947e-09	2.3476e-08		Bradi4g19480	-2.46547	135.952	20.6958	0.425944	-5.78826	7.11194e-09	1.22503e-07
Bradi5g02785	3.78629	3.41108	71.6692	0.623847	6.06926	1.28501e-09	2.37485e-08		Bradi3g19560	1.10205	1401.89	3048.65	0.190515	5.78459	7.26912e-09	1.24975e-07
Bradi2g44035	0.767697	538.397	918.783	0.126588	6.06454	1.32332e-09	2.44412e-08		Bradi3g46570	0.811844	1354.35	2389.85	0.140346	5.7846	7.26842e-09	1.24975e-07
Bradi3g48840	2.95896	201.451	1850.83	0.488032	6.06304	1.33569e-09	2.46542e-08		Bradi5g27340	2.34103	213.708	1251.27	0.404691	5.78472	7.26331e-09	1.24975e-07
Bradi4g38690	1.07682	1623.01	3447.12	0.177719	6.05909	1.36897e-09	2.52526e-08		Bradi1g06190	1.4891	1036.37	3007.22	0.257487	5.7832	7.32941e-09	1.25886e-07
Bradi1g72595	4.60233	1.60116	108.15	0.7601	6.0549	1.40503e-09	2.59016e-08		Bradi3g02910	-1.35415	18883.1	7206.1	0.234154	-5.78315	7.3313e-09	1.25886e-07
Bradi2g15690	2.17903	651.162	3136.79	0.360585	6.04303	1.51243e-09	2.78639e-08		Bradi1g72070	-0.950749	2285.3	1172.41	0.16459	-5.77648	7.62817e-09	1.30902e-07
Bradi1g27478	5.02681	0	43.0376	0.831933	6.04232	1.51912e-09	2.79698e-08		Bradi4g01420	-1.33011	2402.29	933.317	0.230273	-5.77624	7.63906e-09	1.31007e-07
Bradi2g00247	1.49995	349.762	1008.89	0.248255	6.04196	1.52253e-09	2.8015e-08		Bradi3g30710	-0.819862	18370.5	10351.9	0.141972	-5.77481	7.7039e-09	1.32036e-07
Bradi1g07885	5.04505	0	46.914	0.835275	6.03999	1.54126e-09	2.83419e-08		Bradi1g03367	0.982366	2200.2	4387.06	0.170137	5.77396	7.74282e-09	1.3262e-07
Bradi4g39450	1.61728	560.954	1763.22	0.268046	6.03359	1.60355e-09	2.94688e-08		Bradi1g10760	-0.758906	2929.09	1723.44	0.131493	-5.77148	7.85795e-09	1.34508e-07
Bradi1g53520	1.34816	1133.34	2925.92	0.223481	6.03256	1.61384e-09	2.96395e-08		Bradi5g19320	-1.35822	1766.2	671.543	0.235585	-5.76531	8.15059e-09	1.3943e-07
Bradi3g09650	3.41419	23.0214	324.702	0.566071	6.03138	1.6256e-09	2.98369e-08		Bradi2g46140	2.25797	24.6279	133.586	0.391713	5.76433	8.19811e-09	1.40155e-07
Bradi4g24457	3.26853	42.0439	514.739	0.54203	6.03018	1.63781e-09	3.00421e-08		Bradi1g54210	1.59505	2100.44	6613.62	0.276745	5.76363	8.23244e-09	1.40655e-07
Bradi1g33510	1.13824	1304.94	2896.21	0.188776	6.02958	1.64385e-09	3.01341e-08		Bradi2g06180	-1.68089	779.035	231.42	0.291718	-5.76203	8.31074e-09	1.41904e-07
Bradi2g46320	1.25156	1657.93	3991.59	0.207671	6.02665	1.67396e-09	3.06671e-08		Bradi2g50390	-0.778083	8772.12	5091.92	0.135059	-5.76104	8.35964e-09	1.4265e-07
Bradi2g37450	1.28545	2715	6699.26	0.213507	6.02065	1.73722e-09	3.18062e-08		Bradi1g06686	-1.97097	4588.81	1078.29	0.342353	-5.75714	8.55496e-09	1.45892e-07
Bradi2g46240	1.27672	2211.11	5420.94	0.212077	6.02009	1.74324e-09	3.18964e-08		Bradi2g45480	3.43903	8.02336	166.893	0.597782	5.75298	8.76824e-09	1.49436e-07
Bradi1g04903	4.9943	0	39.4366	0.829735	6.01916	1.75326e-09	3.206e-08		Bradi2g04980	1.25065	1480.76	3593.45	0.217413	5.75244	8.79637e-09	1.49823e-07
Bradi1g63910	1.94848	921.328	3715.44	0.323909	6.0155	1.79331e-09	3.27719e-08		Bradi3g40950	1.28616	4650.03	11584	0.223611	5.75177	8.83116e-09	1.50322e-07
Bradi2g39277	4.50968	2.87393	163.207	0.75078	6.00666	1.89382e-09	3.45872e-08		Bradi3g44071	1.38611	1585.69	4257.36	0.24101	5.75127	8.8576e-09	1.50678e-07
Bradi1g25090	1.54606	1849.47	5517.72	0.257419	6.00602	1.90127e-09	3.47018e-08		Bradi1g21310	-0.768309	28642.9	16742.5	0.133651	-5.74864	8.9966e-09	1.52948e-07
Bradi3g55090	1.22087	4771.23	11237.3	0.20331	6.00496	1.91379e-09	3.49085e-08		Bradi1g12090	1.81991	1407.76	5295.61	0.316622	5.74789	9.03637e-09	1.53529e-07
Bradi3g06076	2.55435	151.686	990.161	0.425568	6.00221	1.94655e-09	3.54841e-08		Bradi5g23717	2.57279	14.7451	107.996	0.447752	5.74602	9.13689e-09	1.5514e-07
Bradi2g54670	1.50103	2628.31	7586.79	0.250141	6.00073	1.96432e-09	3.57859e-08		Bradi4g39610	-0.891024	3861.95	2067.82	0.155175	-5.74207	9.35265e-09	1.58706e-07
Bradi2g47880	1.46103	1527.15	4281.23	0.243543	5.99906	1.9846e-09	3.61331e-08		Bradi3g41360	-1.37719	525.848	197.223	0.239906	-5.74054	9.43724e-09	1.60042e-07
Bradi2g54100	1.03308	947.753	1951.85	0.172292	5.99613	2.02081e-09	3.67695e-08		Bradi1g25497	2.61434	44.2349	337.006	0.455594	5.7383	9.56311e-09	1.62076e-07
Bradi3g23350	3.22136	91.2688	1071.67	0.537532	5.99288	2.06159e-09	3.74884e-08		Bradi2g30400	-1.03816	3878.3	1867.55	0.180949	-5.7373	9.62e-09	1.62638e-07
Bradi5g18010	1.5051	236.809	685.838	0.251357	5.98788	2.1259e-09	3.86339e-08		Bradi2g43750	-1.15731	1004.37	443.544	0.201717	-5.73732	9.61865e-09	1.62638e-07
Bradi1g20670	-0.568225	9418.83	6346.03	0.0949451	-5.98477	2.16696e-09	3.93557e-08		Bradi2g62020	-1.09894	995.404	458.514	0.191537	-5.7375	9.60839e-09	1.62638e-07
Bradi2g28781	1.43354	113.871	312.859	0.23956	5.98407	2.17627e-09	3.95005e-08		Bradi3g30277	-1.54788	7915.14	2605.48	0.269791	-5.73733	9.61813e-09	1.62638e-07
Bradi5g12960	1.76894	1136.77	4003.23	0.295685	5.98253	2.19702e-09	3.98526e-08		Bradi3g43810	1.22638	3009.52	7173.79	0.213763	5.73713	9.62952e-09	1.62699e-07
Bradi2g46427	1.49905	299.098	862.025	0.250612	5.98155	2.21029e-09	4.00684e-08		Bradi3g16185	-0.93489	2973.35	1542.54	0.162989	-5.7359	9.69942e-09	1.63779e-07
Bradi1g00678	1.71704	195.16	661.357	0.287196	5.97866	2.24984e-09	4.07604e-08		Bradi2g34507	1.01667	1864.12	3811.35	0.177483	5.72823	1.01487e-08	1.71259e-07
Bradi1g21962	2.51694	35.7162	226.916	0.421027	5.97809	2.25764e-09	4.08765e-08		Bradi1g30630	4.03222	0	37.1189	0.703958	5.72793	1.01662e-08	1.71449e-07
Bradi4g15790	5.00674	0	46.6815	0.838324	5.97233	2.33895e-09	4.23227e-08		Bradi1g74320	1.10983	1772.5	3878.36	0.193816	5.72621	1.02697e-08	1.72982e-07
Bradi1g58000	1.01618	516.206	1049.79	0.170192	5.9708	2.36086e-09	4.26928e-08		Bradi2g11567	4.06182	0	48.5616	0.709338	5.72622	1.02696e-08	1.72982e-07
Bradi3g40710	-0.924082	6802.92	3569.14	0.154815	-5.96896	2.38775e-09	4.31526e-08		Bradi2g30510	0.959932	372.184	730.621	0.167652	5.72576	1.02972e-08	1.73339e-07
Bradi2g11664	1.2191	1335.58	3142.04	0.204339	5.96605	2.43061e-09	4.39003e-08		Bradi3g35600	1.65334	461.345	1521.86	0.2888	5.72486	1.0352e-08	1.74154e-07
Bradi5g23077	1.14298	668.148	1488.37	0.191712	5.96199	2.49189e-09	4.49794e-08		Bradi3g21077	1.80524	222.348	826.611	0.315376	5.72409	1.03991e-08	1.74838e-07
Bradi4g14697	1.28769	484.13	1196.56	0.216122	5.95816	2.55099e-09	4.60179e-08		Bradi1g35050	1.37238	1173.34	3118.29	0.239839	5.72212	1.05204e-08	1.76769e-07
Bradi3g44960	1.61945	6648.74	20950.6	0.271846	5.95724	2.5654e-09	4.62495e-08		Bradi1g19750	-1.44192	2251.74	803.933	0.252002	-5.72187	1.05359e-08	1.76923e-07
Bradi1g66875	4.73454	0.320233	44.4595	0.794901	5.95614	2.58263e-09	4.65315e-08		Bradi4g17020	1.19729	15249.7	35576.5	0.209255	5.72166	1.05488e-08	1.7703e-07
Bradi2g44360	1.87849	3986.26	15256.1	0.315448	5.955	2.60064e-09	4.68275e-08		Bradi3g59800	-1.08883	15347.7	7122.79	0.190383	-5.71918	1.07042e-08	1.79528e-07
Bradi2g53546	4.39684	1.17308	62.981	0.738631	5.95269	2.63775e-09	4.74666e-08		Bradi1g13140	1.29739	640.782	1610.9	0.227015	5.71497	1.09723e-08	1.83912e-07
Bradi2g22420	1.16552	6828.13	15458.1	0.195924	5.94885	2.70031e-09	4.85626e-08		Bradi5g27530	-1.08299	2310.41	1077.11	0.189512	-5.71461	1.09958e-08	1.84193e-07
Bradi3g18720	1.50908	79.9857	232.433	0.253972	5.94191	2.81714e-09	5.06328e-08		Bradi4g41100	-1.20111	2025.09	865.23	0.210233	-5.71324	1.10845e-08	1.85565e-07
Bradi1g11280	1.26383	581.02	1412.1	0.212784	5.93947	2.85938e-09	5.13606e-08		Bradi2g21240	1.58675	278.257	870.563	0.277741	5.71305	1.10967e-08	1.85657e-07
Bradi5g16480	1.79763	1616.35	5820.3	0.302705	5.93855	2.87547e-09	5.16182e-08		Bradi3g57080	-0.928263	12533.4	6533.86	0.162505	-5.71222	1.11512e-08	1.86455e-07
Bradi2g09427	3.30542	60.9073	778.399	0.557062	5.93367	2.96239e-09	5.31461e-08		Bradi2g54510	1.51432	132.533	391.998	0.265115	5.71195	1.1169e-08	1.86639e-07
Bradi2g59590	2.27206	151.687	789.385	0.383034	5.93176	2.9971e-09	5.37359e-08		Bradi1g01610	1.95947	787.654	3325.04	0.343135	5.7105	1.12648e-08	1.87926e-07
Bradi4g42535	2.72358	181.858	1371.95	0.459424	5.92824	3.06201e-09	5.48662e-08		Bradi3g49390	3.2861	16.1116	269.857	0.575452	5.71047	1.12667e-08	1.87926e-07
Bradi1g23350	1.20123	7942.75	18450.7	0.20293	5.9194	3.2311e-09	5.78609e-08		Bradi3g51077	-1.27911	12568	5069.53	0.223994	-5.71047	1.12665e-08	1.87926e-07
Bradi3g36860	1.63185	153.935	489.835	0.275727	5.91833	3.2522e-09	5.82034e-08		Bradi4g01590	0.876483	1540.07	2846.5	0.1535	5.70997	1.12995e-08	1.88359e-07
Bradi1g26000	1.87247	3703.44	14116.5	0.316458	5.91697	3.27934e-09	5.86534e-08		Bradi2g60441	3.56607	1072.12	27774.3	0.624936	5.7063	1.15456e-08	1.92345e-07
Bradi1g32460	0.872504	24082.9	44263.4	0.147516	5.91466	3.32569e-09	5.94462e-08		Bradi1g45160	1.94167	117.699	490.599	0.340288	5.70595	1.15699e-08	1.92515e-07
Bradi3g33990	1.06215	1713.38	3603.09	0.17967	5.91167	3.38655e-09	6.04973e-08		Bradi3g55350	-1.38393	7245.4	2701.41	0.242541	-5.70597	1.15681e-08	1.92515e-07
Bradi2g03270	4.56958	2.63943	181.916	0.773199	5.90997	3.42169e-09	6.1088e-08		Bradi3g53907	-1.86364	3387.95	868.027	0.32666	-5.70513	1.16252e-08	1.93319e-07
Bradi4g21743	3.17996	8.79385	100.071	0.538228	5.9082	3.4586e-09	6.17095e-08		Bradi1g22460	-1.3006	1962.26	778.715	0.228032	-5.70359	1.1731e-08	1.94959e-07
Bradi1g05900	4.91784	0	36.9588	0.832919	5.90434	3.54057e-09	6.31337e-08		Bradi3g48940	1.54581	507.483	1539.93	0.271069	5.70264	1.17963e-08	1.95926e-07
Bradi2g39370	2.01587	180.994	770.265	0.341612	5.90105	3.61192e-09	6.43669e-08		Bradi1g57531	2.21912	137.174	724.017	0.389214	5.70154	1.18729e-08	1.97079e-07
Bradi3g49280	1.09479	1933.03	4161.29	0.185792	5.89258	3.8022e-09	6.7717e-08		Bradi3g22670	1.85881	149.863	582.132	0.326244	5.69759	1.21511e-08	2.01575e-07
Bradi3g13700	4.51639	338.311	19849.1	0.766547	5.89187	3.81861e-09	6.7968e-08		Bradi1g04300	-0.988156	4300.64	2146.89	0.173516	-5.69489	1.23448e-08	2.04664e-07
Bradi3g20818	2.02575	102.261	438.35	0.343851	5.89136	3.83029e-09	6.81347e-08		Bradi3g18977	-1.18529	600.146	259.715	0.208251	-5.69165	1.25821e-08	2.08471e-07
Bradi1g72280	0.951631	2193.63	4263.94	0.161587	5.88929	3.87854e-09	6.89513e-08		Bradi1g45910	0.944012	1900.83	3688.03	0.165953	5.68843	1.28211e-08	2.12303e-07
Bradi1g25180	1.05128	3986.9	8319.31	0.178685	5.88342	4.01875e-09	7.14007e-08		Bradi2g06830	-1.3789	7988.12	2989.38	0.242458	-5.68715	1.29177e-08	2.13773e-07
Bradi5g10140	1.47613	6752.54	19154.7	0.250981	5.88144	4.06702e-09	7.22148e-08		Bradi3g57017	-1.05319	533.298	254.029	0.185235	-5.6857	1.30279e-08	2.15467e-07
Bradi1g52737	1.67282	52.0012	170.936	0.284432	5.88125	4.07168e-09	7.22538e-08		Bradi3g52710	-1.04911	2310.68	1103.75	0.184536	-5.68513	1.30712e-08	2.16054e-07
Bradi1g34375	4.90996	0	37.7683	0.834986	5.88029	4.0956e-09	7.26345e-08		Bradi2g24103	-1.07328	6159.45	2890.84	0.188854	-5.6831	1.32276e-08	2.18506e-07
Bradi1g71040	1.39869	451.258	1209.84	0.238327	5.8688	4.38965e-09	7.78026e-08		Bradi2g46510	-1.46237	10557.9	3708.13	0.25747	-5.67978	1.34871e-08	2.22659e-07
Bradi1g37540	4.86029	6.28228	865.507	0.828416	5.86697	4.43827e-09	7.86169e-08		Bradi3g38890	-1.49858	499.615	170.726	0.263851	-5.67964	1.34977e-08	2.227e-07
Bradi1g38666	4.92398	0	42.0001	0.839687	5.86407	4.5165e-09	7.99065e-08		Bradi2g18980	2.51965	43.0124	298.558	0.443918	5.67592	1.37944e-08	2.27458e-07
Bradi2g46370	1.27324	1701.02	4162.8	0.217125	5.86411	4.5154e-09	7.99065e-08		Bradi5g20758	0.948354	973.62	1895.25	0.167119	5.67471	1.38926e-08	2.28939e-07
Bradi4g39227	1.21486	717.434	1683.49	0.207209	5.86295	4.54726e-09	8.04024e-08		Bradi4g45310	-1.48306	3638.04	1257.5	0.261452	-5.67239	1.40818e-08	2.31919e-07
Bradi1g53830	3.83211	33.1344	751.379	0.653921	5.86021	4.62273e-09	8.16877e-08		Bradi2g20141	-0.946573	8799.12	4526.48	0.166996	-5.66823	1.4428e-08	2.37478e-07
Bradi2g00485	1.30121	225.146	562.08	0.222249	5.85476	4.77711e-09	8.4365e-08		Bradi3g49770	2.30958	188.288	1076.96	0.407537	5.66718	1.45164e-08	2.38789e-07
Bradi3g44010	1.75281	5708.83	19894.7	0.299573	5.85101	4.886e-09	8.62364e-08		Bradi3g18740	-2.71737	128.933	15.1219	0.479556	-5.66643	1.45802e-08	2.39695e-07
Bradi3g41810	1.23964	279.394	667.304	0.211922	5.84948	4.93104e-09	8.6979e-08		Bradi2g02420	1.94014	166.272	691.117	0.342581	5.66329	1.48496e-08	2.43977e-07
Bradi4g12750	1.16903	44288.5	100554	0.200105	5.84207	5.15564e-09	9.08863e-08		Bradi1g25737	2.44745	79.2681	517.142	0.432372	5.66053	1.50906e-08	2.47788e-07
Bradi2g13410	5.0042	8.80474	2411.07	0.858481	5.82914	5.57136e-09	9.81551e-08		Bradi1g69170	-0.71661	17689	10724.6	0.126639	-5.6587	1.52526e-08	2.50181e-07
Bradi3g42780	-0.758707	22946.3	13526.6	0.130161	-5.82898	5.57659e-09	9.81551e-08		Bradi1g77450	-0.954289	20702.3	10590.9	0.168642	-5.65868	1.52546e-08	2.50181e-07
Bradi3g47890	-0.684848	10670.8	6625.81	0.117491	-5.82894	5.57798e-09	9.81551e-08		Bradi4g32920	1.64308	612.748	2007.55	0.29041	5.6578	1.53322e-08	2.51302e-07
Bradi3g08180	-0.619389	2109.71	1371.44	0.106311	-5.8262	5.67044e-09	9.97224e-08		Bradi2g57650	-0.818365	7275.28	4102.93	0.144687	-5.65612	1.54836e-08	2.53634e-07
Bradi1g14810	0.929298	2092.76	4005.19	0.159523	5.82549	5.69466e-09	1.00089e-07		Bradi3g18680	-1.17676	2912.65	1266.91	0.20813	-5.65395	1.56805e-08	2.56619e-07
Bradi4g36957	2.28192	50.8481	267.849	0.391758	5.82483	5.71712e-09	1.00423e-07		Bradi3g44830	1.23039	1497.39	3581.56	0.217617	5.6539	1.56846e-08	2.56619e-07
Bradi3g42410	1.45629	1579.11	4416.08	0.250103	5.82276	5.78821e-09	1.01611e-07		Bradi1g30960	1.23293	2761.52	6617.16	0.218087	5.65336	1.57341e-08	2.57275e-07
Bradi1g52210	1.326	3952.09	10051.2	0.228243	5.8096	6.26223e-09	1.09867e-07		Bradi2g44500	-4.03694	58.8473	0	0.714312	-5.6515	1.5905e-08	2.59914e-07
Bradi1g03110	1.54555	4090.82	12219.5	0.266051	5.80923	6.27625e-09	1.10048e-07		Bradi1g73680	2.08829	26.2567	123.581	0.369573	5.65055	1.59931e-08	2.61199e-07
Bradi2g40950	-0.698563	9481.67	5830.2	0.120349	-5.80449	6.45617e-09	1.13135e-07		Bradi1g18250	1.04087	1412.58	2940.5	0.184315	5.64722	1.6306e-08	2.66094e-07
Bradi4g04627	1.61377	2740.86	8612.76	0.278153	5.80174	6.56284e-09	1.14936e-07		Bradi2g59990	1.92775	32.3304	133.622	0.341366	5.64716	1.63123e-08	2.66094e-07
Bradi1g05779	-4.84641	39.8032	0	0.835475	-5.80079	6.60051e-09	1.15527e-07		Bradi2g16718	3.3557	14.6301	276.814	0.594329	5.6462	1.64036e-08	2.67424e-07
Bradi2g59610	1.0243	9524.79	19500.4	0.176635	5.79894	6.67347e-09	1.16734e-07		Bradi1g24887	-1.3713	2717.4	1022.46	0.242917	-5.64516	1.65028e-08	2.68881e-07
Bradi2g43140	4.11367	11.2588	373.101	0.709572	5.7974	6.73501e-09	1.17741e-07		Bradi1g24910	-3.74395	50.5618	1.03401	0.663226	-5.64505	1.65129e-08	2.68887e-07
Bradi1g26100	1.19131	2604.44	6009.21	0.205494	5.79729	6.73938e-09	1.17747e-07		Bradi3g40210	-0.972456	6456.11	3259.43	0.172308	-5.64372	1.66418e-08	2.70824e-07
Bradi3g44320	1.14547	1261.74	2817.09	0.197633	5.79593	6.79445e-09	1.18639e-07		Bradi2g43917	-1.6787	8710.18	2584.73	0.297559	-5.64157	1.68505e-08	2.74058e-07
Bradi2g49945	2.15261	418.616	1986.72	0.371574	5.79323	6.9045e-09	1.20489e-07		Bradi2g22550	-0.886905	2394.29	1285.27	0.157248	-5.64017	1.69881e-08	2.76132e-07
Bradi1g71220	4.93882	0	57.3898	0.853609	5.78581	7.21619e-09	1.25853e-07		Bradi3g40860	-1.03758	5242.53	2524.63	0.184011	-5.63869	1.7135e-08	2.78355e-07
Bradi1g45370	1.54036	600.446	1786.78	0.266367	5.78285	7.34469e-09	1.28019e-07		Bradi5g17170	1.78736	482.357	1771.73	0.317063	5.63723	1.72811e-08	2.80561e-07
Bradi5g20847	1.21268	281.601	659.631	0.209951	5.77604	7.64796e-09	1.33226e-07		Bradi1g22300	0.778624	1865.79	3216.03	0.138137	5.63661	1.73427e-08	2.81395e-07
Bradi3g54210	1.05923	26334.4	55279.3	0.183386	5.77592	7.65343e-09	1.33242e-07		Bradi2g20740	-1.2265	777.855	326.087	0.217604	-5.63638	1.73659e-08	2.81605e-07
Bradi2g27930	1.88799	95.4799	369.4	0.326907	5.77531	7.68093e-09	1.33642e-07		Bradi3g18864	3.98936	0	39.779	0.708124	5.6337	1.7638e-08	2.85849e-07
Bradi1g47820	1.18029	2133.71	4884.48	0.204393	5.77459	7.71395e-09	1.34137e-07		Bradi1g54510	-0.98745	19063.1	9520.12	0.175281	-5.63352	1.76565e-08	2.85979e-07
Bradi1g57505	2.5709	49.4407	329.983	0.445238	5.77422	7.73113e-09	1.34356e-07		Bradi1g18281	1.33282	217.486	561.507	0.236672	5.63151	1.78639e-08	2.89167e-07
Bradi1g44840	-0.924813	1855.14	972.254	0.16026	-5.77069	7.89469e-09	1.37118e-07		Bradi4g07880	-0.932148	6958.43	3616.95	0.165603	-5.62881	1.81454e-08	2.93551e-07
Bradi3g07580	1.48323	957.665	2732.58	0.257379	5.76283	8.2716e-09	1.43579e-07		Bradi3g45090	1.85415	411.419	1596.42	0.329512	5.62697	1.83401e-08	2.96526e-07
Bradi2g53520	1.55795	226.094	682.233	0.270737	5.75449	8.69035e-09	1.50759e-07		Bradi2g05880	1.24193	12847	30999.2	0.220727	5.62653	1.83866e-08	2.97102e-07
Bradi1g45090	1.32701	12341.9	31421.6	0.230627	5.75394	8.71863e-09	1.51161e-07		Bradi1g66840	1.6218	144.957	466.956	0.288257	5.62624	1.84181e-08	2.97436e-07
Bradi2g31550	0.6892	6829.41	11033.7	0.119902	5.74803	9.02889e-09	1.56448e-07		Bradi1g20160	-0.902963	2323.77	1233.2	0.160571	-5.62344	1.87193e-08	3.02122e-07
Bradi4g36720	1.52725	3737.84	11021.1	0.265746	5.74702	9.08288e-09	1.5729e-07		Bradi1g46030	-1.53041	547.88	182.499	0.272339	-5.61951	1.91499e-08	3.0889e-07
Bradi2g24440	0.81695	5149.96	9102.42	0.142182	5.74581	9.1481e-09	1.58327e-07		Bradi1g64570	-2.97411	327.156	28.585	0.529311	-5.61882	1.92261e-08	3.09936e-07
Bradi2g47000	1.15931	4935.21	11130.9	0.20181	5.74453	9.21744e-09	1.59433e-07		Bradi1g57000	-1.02885	1187.01	575.023	0.183142	-5.61778	1.93424e-08	3.11628e-07
Bradi2g47200	2.78462	56.6756	455.635	0.484906	5.74259	9.32385e-09	1.61179e-07		Bradi4g22632	3.21505	10.1459	159.83	0.572432	5.61648	1.94887e-08	3.138e-07
Bradi3g27621	3.27142	8.26155	105.382	0.569769	5.74166	9.37542e-09	1.61975e-07		Bradi3g33950	-1.01305	2193.91	1075.42	0.180379	-5.61624	1.95162e-08	3.14059e-07
Bradi1g46622	-0.881379	10240.1	5535.66	0.153525	-5.74093	9.41569e-09	1.62575e-07		Bradi1g22030	-1.27671	2749.18	1110.42	0.22733	-5.61613	1.95285e-08	3.14072e-07
Bradi1g04840	1.02943	1470.01	3020.77	0.17938	5.73884	9.53245e-09	1.64398e-07		Bradi3g38840	1.66845	280.855	939.943	0.297205	5.61381	1.97917e-08	3.18118e-07
Bradi2g49870	0.902774	12017	22570.5	0.157307	5.73894	9.5269e-09	1.64398e-07		Bradi1g22680	-1.63148	280.704	86.4727	0.290639	-5.61343	1.98352e-08	3.18631e-07
Bradi2g04170	1.45151	865.23	2412.79	0.253196	5.73275	9.88156e-09	1.70319e-07		Bradi1g29070	1.20702	916.69	2156.32	0.215098	5.61148	2.00602e-08	3.22055e-07
Bradi1g54760	1.25596	2341.54	5662.58	0.219093	5.73256	9.8926e-09	1.7041e-07		Bradi3g07897	0.902383	1128.5	2124.99	0.160832	5.61071	2.01494e-08	3.23298e-07
Bradi5g08156	1.46459	163.966	462.306	0.255538	5.7314	9.96068e-09	1.71482e-07		Bradi1g43730	-2.37367	207.221	33.9268	0.423219	-5.6086	2.03973e-08	3.27084e-07
Bradi1g54160	0.827178	830.332	1477.87	0.144349	5.73042	1.00184e-08	1.72375e-07		Bradi2g60680	1.03857	3344.33	6950.33	0.185253	5.60621	2.06802e-08	3.31408e-07
Bradi3g59350	1.31333	891.416	2246.92	0.229218	5.72961	1.00663e-08	1.73098e-07		Bradi3g18160	2.03736	44.6328	201.508	0.363418	5.60612	2.06911e-08	3.31408e-07
Bradi1g13620	3.03116	19.2395	193.75	0.529072	5.72921	1.009e-08	1.73405e-07		Bradi5g24220	1.58389	10573.1	33092.4	0.28258	5.6051	2.08134e-08	3.33172e-07
Bradi1g69740	-0.650388	2752.63	1751.01	0.113577	-5.72641	1.02578e-08	1.76185e-07		Bradi2g23996	2.60095	11.4544	87.6585	0.464439	5.60018	2.14124e-08	3.42561e-07
Bradi2g57537	1.17073	11432.7	25999.8	0.204562	5.72311	1.04594e-08	1.79544e-07		Bradi1g33530	1.41144	264.78	726.298	0.252041	5.60004	2.14306e-08	3.42653e-07
Bradi5g07110	4.86569	0	46.97	0.850276	5.72249	1.04975e-08	1.80093e-07		Bradi3g37561	-2.03066	282.296	62.6473	0.362694	-5.59884	2.15796e-08	3.44637e-07
Bradi1g45460	0.962743	1006.14	1971.79	0.168313	5.71998	1.0654e-08	1.8267e-07		Bradi4g43900	-1.37244	2165.31	813.654	0.245129	-5.59883	2.15799e-08	3.44637e-07
Bradi2g17010	1.07746	562.123	1196.09	0.188508	5.71572	1.09241e-08	1.87192e-07		Bradi5g17057	0.897968	4393.4	8248.67	0.160394	5.59853	2.16173e-08	3.45034e-07
Bradi3g34235	4.80508	0	35.6513	0.841194	5.71221	1.11516e-08	1.90979e-07		Bradi4g43322	1.05771	208.277	439.047	0.188931	5.5984	2.16343e-08	3.45104e-07
Bradi3g19582	3.06016	14.2278	146.994	0.535805	5.71133	1.12095e-08	1.91859e-07		Bradi2g48010	-0.96763	49707.6	25179.6	0.172932	-5.59545	2.20056e-08	3.50822e-07
Bradi3g59866	4.81615	0	37.8147	0.843491	5.70978	1.1312e-08	1.93501e-07		Bradi5g12825	-2.90429	268.192	25.3734	0.51952	-5.59034	2.26628e-08	3.6109e-07
Bradi1g11270	-0.761544	7346.29	4321.73	0.133454	-5.70643	1.15374e-08	1.97241e-07		Bradi3g52862	-0.937064	12333.1	6386.31	0.167678	-5.58848	2.2907e-08	3.64768e-07
Bradi1g66190	1.38186	343.255	909.547	0.242192	5.70561	1.15925e-08	1.98069e-07		Bradi1g07936	2.14951	1779.99	8876.21	0.384697	5.58753	2.30322e-08	3.66549e-07
Bradi2g44843	4.79193	0	34.5027	0.840351	5.70229	1.18208e-08	2.01853e-07		Bradi1g21700	1.19193	3904.47	9080.77	0.213336	5.5871	2.30887e-08	3.67236e-07
Bradi1g04440	0.970348	3626.84	7147.07	0.170298	5.69793	1.21273e-08	2.06965e-07		Bradi1g30870	1.8921	693.622	2779.43	0.338672	5.58681	2.31274e-08	3.67637e-07
Bradi2g62890	4.77952	0	33.1547	0.839248	5.69501	1.23366e-08	2.10416e-07		Bradi2g25600	0.666864	11992.7	19097.9	0.119396	5.58532	2.33268e-08	3.70592e-07
Bradi3g52590	2.09935	164.114	748.513	0.36872	5.69362	1.24371e-08	2.12007e-07		Bradi1g21420	3.9718	32.8895	4113.18	0.711209	5.58457	2.34276e-08	3.71977e-07
Bradi4g02192	1.27399	805.229	1972.72	0.22384	5.69151	1.25923e-08	2.14528e-07		Bradi3g47820	-2.04791	260.489	56.8468	0.366732	-5.58422	2.34753e-08	3.72519e-07
Bradi1g22900	1.67557	124.119	408.804	0.294649	5.68667	1.29544e-08	2.205e-07		Bradi2g05611	1.25012	330.411	802.569	0.223903	5.58332	2.35966e-08	3.74227e-07
Bradi1g61290	1.77007	619.791	2192.58	0.311269	5.68662	1.29578e-08	2.205e-07		Bradi4g24780	4.06547	0	508.859	0.728257	5.58246	2.37141e-08	3.75874e-07
Bradi3g13550	0.734338	7120.13	11874.6	0.129158	5.6856	1.30354e-08	2.21692e-07		Bradi3g14685	3.95187	0	36.643	0.707995	5.58177	2.3808e-08	3.77144e-07
Bradi2g18130	1.23755	3279.94	7828.7	0.217695	5.6848	1.30964e-08	2.22602e-07		Bradi2g37980	-0.962753	16621.7	8449.01	0.172575	-5.57876	2.42245e-08	3.83519e-07
Bradi5g16940	1.24651	1876.44	4507.96	0.219539	5.67784	1.36403e-08	2.31712e-07		Bradi2g47410	2.76471	95.9949	865.805	0.495705	5.57733	2.44238e-08	3.86451e-07
Bradi2g20687	1.50552	1124.2	3263.81	0.265199	5.67694	1.37129e-08	2.32811e-07		Bradi1g22870	1.01355	2060.72	4206.31	0.181757	5.57642	2.45514e-08	3.88247e-07
Bradi4g28081	3.79048	9.51974	215.159	0.667801	5.67606	1.37833e-08	2.33871e-07		Bradi2g27977	-0.949366	2932.22	1505.13	0.170474	-5.56898	2.5623e-08	4.04958e-07
Bradi1g14750	1.82433	882.997	3255.79	0.321416	5.67591	1.37951e-08	2.33936e-07		Bradi3g56340	-1.1106	1403.54	640.641	0.199483	-5.56736	2.58625e-08	4.08508e-07
Bradi2g08250	-0.671906	3461.24	2167.99	0.118414	-5.67422	1.3932e-08	2.36121e-07		Bradi4g39330	3.22995	586.185	9391.6	0.580317	5.56584	2.60889e-08	4.11847e-07
Bradi2g07980	-1.10766	372.288	171.266	0.195622	-5.66223	1.49416e-08	2.53087e-07		Bradi2g13470	-0.770805	69411.7	40488.7	0.138504	-5.56523	2.61809e-08	4.13062e-07
Bradi1g48041	4.78068	0	36.6252	0.844651	5.65994	1.51422e-08	2.56337e-07		Bradi1g25187	1.38537	909.531	2444.77	0.249021	5.56328	2.64754e-08	4.17467e-07
Bradi1g14500	4.83118	0	49.2695	0.854912	5.65108	1.59441e-08	2.69756e-07		Bradi2g11140	2.32301	133.447	779.879	0.4176	5.56277	2.65533e-08	4.18455e-07
Bradi5g03110	2.43018	278.167	1661.01	0.430103	5.65023	1.60231e-08	2.70937e-07		Bradi3g35540	-0.849215	2706.94	1493.19	0.152673	-5.56232	2.66214e-08	4.19286e-07
Bradi3g54750	0.820456	10315.5	18280.7	0.145295	5.64682	1.63444e-08	2.76212e-07		Bradi4g09040	-1.98367	245.827	56.861	0.356645	-5.56203	2.66647e-08	4.19728e-07
Bradi4g06067	1.85069	138.971	523.162	0.327935	5.64348	1.66643e-08	2.81457e-07		Bradi2g12520	-0.719222	4653.18	2815.35	0.129375	-5.55922	2.70987e-08	4.26314e-07
Bradi5g25570	2.12343	296.404	1379.62	0.376356	5.64208	1.68008e-08	2.83598e-07		Bradi1g05570	2.4872	29.8974	204.757	0.447847	5.55368	2.7972e-08	4.39801e-07
Bradi4g00812	1.06849	204.382	431.924	0.189416	5.64099	1.69078e-08	2.85241e-07		Bradi3g44860	1.91266	1395.32	5693.77	0.344424	5.55322	2.80452e-08	4.40698e-07
Bradi1g63460	-0.874309	1590.14	863.713	0.155183	-5.63407	1.76008e-08	2.96763e-07		Bradi1g68887	2.06121	2704.86	12518.8	0.371457	5.54898	2.87348e-08	4.51276e-07
Bradi3g58015	4.21554	7.22722	303.291	0.748357	5.63306	1.77039e-08	2.98329e-07		Bradi1g29381	-2.92158	148.881	13.7243	0.526575	-5.54827	2.88503e-08	4.52831e-07
Bradi5g15767	1.35206	976	2532.36	0.240071	5.63193	1.78206e-08	3.00125e-07		Bradi2g14790	-0.954733	2331.99	1192.03	0.172088	-5.54795	2.8904e-08	4.53415e-07
Bradi1g24620	3.9455	126.864	3531.72	0.702066	5.61983	1.91143e-08	3.21667e-07		Bradi1g65110	-1.8844	1435.57	360.05	0.339748	-5.54645	2.91527e-08	4.57053e-07
Bradi4g40155	2.15893	154.422	740.237	0.384168	5.61977	1.91216e-08	3.21667e-07		Bradi5g05070	0.860407	2199.97	4020.67	0.155131	5.54633	2.91727e-08	4.57106e-07
Bradi1g70057	0.959867	6557.57	12828.4	0.170822	5.61912	1.91934e-08	3.2269e-07		Bradi1g66280	3.94991	0	44.4644	0.712617	5.54282	2.97645e-08	4.66111e-07
Bradi2g34560	1.00357	1048.69	2115.67	0.178622	5.61838	1.92754e-08	3.23883e-07		Bradi4g01280	-1.57308	353.113	113.48	0.283827	-5.54239	2.98379e-08	4.66994e-07
Bradi2g53150	1.74235	5231.65	18142.5	0.310182	5.61717	1.94115e-08	3.25985e-07		Bradi2g60456	1.60147	421.786	1339.98	0.289044	5.54057	3.01496e-08	4.71603e-07
Bradi4g04640	-0.615932	2004.7	1306.23	0.109678	-5.61582	1.95631e-08	3.28343e-07		Bradi3g05010	-0.793225	27040.2	15522.1	0.143257	-5.53706	3.07587e-08	4.80857e-07
Bradi1g18295	4.72594	0	32.0786	0.842238	5.61117	2.00959e-08	3.37093e-07		Bradi3g12567	2.38917	67.0202	416.946	0.431798	5.53308	3.14659e-08	4.91632e-07
Bradi3g42010	-0.615719	5544.59	3612.85	0.109821	-5.60657	2.06375e-08	3.45981e-07		Bradi1g45960	2.14828	710.334	3547.71	0.388281	5.53281	3.15145e-08	4.92111e-07
Bradi4g33930	2.94338	7.64805	72.3847	0.525079	5.6056	2.07539e-08	3.47734e-07		Bradi1g48780	-1.11506	21229.7	9656.27	0.201606	-5.53091	3.18574e-08	4.97182e-07
Bradi1g11980	1.00316	5955.53	12016	0.179063	5.60226	2.11579e-08	3.54301e-07		Bradi1g68710	-1.25327	4485.64	1841.82	0.226627	-5.53011	3.20027e-08	4.99166e-07
Bradi2g33900	-0.599635	2134.32	1406.44	0.107039	-5.60202	2.11862e-08	3.54574e-07		Bradi3g26850	1.81121	4514.43	16960.7	0.32754	5.52973	3.20727e-08	4.99973e-07
Bradi1g58087	1.11233	827.332	1804.61	0.198565	5.60187	2.12051e-08	3.54688e-07		Bradi1g68950	0.85109	857.684	1556.68	0.153935	5.52891	3.22235e-08	5.02038e-07
Bradi1g14350	1.728	454.688	1560.16	0.308628	5.59896	2.15636e-08	3.6048e-07		Bradi3g34737	-1.10928	1907.21	870.841	0.200789	-5.52461	3.30219e-08	5.14185e-07
Bradi2g06080	-0.687599	17640.5	10930.2	0.122823	-5.59829	2.16474e-08	3.61676e-07		Bradi3g56917	-1.33785	2107.84	812.453	0.242261	-5.52237	3.34448e-08	5.20474e-07
Bradi3g47180	2.82227	30.2774	254.84	0.504197	5.59755	2.17403e-08	3.6302e-07		Bradi2g49880	1.33288	169.185	437.561	0.24144	5.52056	3.37921e-08	5.25581e-07
Bradi2g49777	4.75366	0	39.1388	0.850348	5.59025	2.26748e-08	3.78411e-07		Bradi2g05920	2.04273	114.825	522.776	0.370065	5.51991	3.39178e-08	5.27236e-07
Bradi3g13440	1.1321	883.369	1954.94	0.202587	5.5882	2.29433e-08	3.82675e-07		Bradi2g19280	1.47276	154.308	443.565	0.266827	5.51956	3.39852e-08	5.27984e-07
Bradi2g34440	0.866676	34009.3	62279.6	0.155096	5.588	2.29705e-08	3.82911e-07		Bradi1g76460	1.58862	181.424	569.955	0.287869	5.51854	3.41834e-08	5.30763e-07
Bradi1g07655	4.73463	0	35.8363	0.847489	5.58666	2.31485e-08	3.85659e-07		Bradi3g49360	-1.05026	61300.5	29235.4	0.190377	-5.51673	3.45365e-08	5.35941e-07
Bradi4g08340	1.207	1107.23	2586.09	0.216082	5.58583	2.32586e-08	3.87275e-07		Bradi3g31130	0.875966	6348.63	11734.5	0.158818	5.51552	3.47751e-08	5.39052e-07
Bradi3g35746	2.44464	42.4375	257.376	0.437674	5.58553	2.32995e-08	3.87736e-07		Bradi5g06640	-1.11266	2874.76	1309.78	0.201734	-5.51551	3.47763e-08	5.39052e-07
Bradi2g42720	0.999329	1276.3	2568.28	0.178932	5.58495	2.33765e-08	3.88798e-07		Bradi3g02990	-1.58454	1142.3	364.071	0.287414	-5.51309	3.5258e-08	5.4621e-07
Bradi3g59996	2.46464	32.9586	203.195	0.441915	5.57719	2.44433e-08	4.06312e-07		Bradi2g58630	0.836801	4966.12	8925.21	0.151791	5.51286	3.53057e-08	5.4664e-07
Bradi3g58590	2.21759	179.464	902.472	0.397825	5.57428	2.48549e-08	4.1292e-07		Bradi4g38850	1.2223	929.726	2213.16	0.22173	5.51257	3.53636e-08	5.47227e-07
Bradi5g03836	0.828868	705.906	1258.26	0.148818	5.56969	2.55198e-08	4.23726e-07		Bradi3g54940	0.759261	2469.49	4199.03	0.137745	5.51207	3.54648e-08	5.48483e-07
Bradi1g08891	3.11885	22.4572	249.782	0.559984	5.56955	2.55405e-08	4.23832e-07		Bradi1g51210	-1.03055	21435.1	10369.8	0.187087	-5.50839	3.62139e-08	5.59753e-07
Bradi5g04577	0.536418	3744.32	5435.77	0.0963578	5.56693	2.59261e-08	4.29987e-07		Bradi5g09947	3.89782	0	32.7359	0.707827	5.50674	3.65545e-08	5.64699e-07
Bradi2g25280	3.01105	7.33144	74.1858	0.541727	5.55825	2.72494e-08	4.51681e-07		Bradi3g54760	0.804317	4061.35	7131.2	0.146064	5.50661	3.65815e-08	5.64797e-07
Bradi5g15360	0.837913	27732.7	49763.9	0.150756	5.55808	2.72763e-08	4.51871e-07		Bradi5g24110	0.925151	4460.44	8542.16	0.168067	5.50466	3.69873e-08	5.70742e-07
Bradi2g23740	1.64465	4662.51	15031.8	0.295984	5.55656	2.7514e-08	4.55553e-07		Bradi1g48320	1.27016	4933.44	12169	0.230767	5.50408	3.71107e-08	5.72324e-07
Bradi1g61560	1.33947	1939.63	4988.25	0.24117	5.55404	2.79147e-08	4.61927e-07		Bradi2g16420	-1.13801	1428.21	638.649	0.206787	-5.50329	3.7277e-08	5.74565e-07
Bradi1g41740	1.25862	884.379	2144.46	0.226696	5.552	2.82419e-08	4.6708e-07		Bradi2g04840	-1.73064	1738.23	493.663	0.31448	-5.50318	3.72996e-08	5.74591e-07
Bradi5g23130	1.28709	5328.16	13191.3	0.231884	5.55059	2.84703e-08	4.70592e-07		Bradi2g16887	-0.978387	702.513	352.809	0.177861	-5.50087	3.77928e-08	5.8186e-07
Bradi2g31490	0.912936	2418.18	4575.71	0.164594	5.54659	2.91303e-08	4.8123e-07		Bradi4g29360	2.19473	255.29	1330.61	0.399564	5.49282	3.95567e-08	6.08676e-07
Bradi5g15830	1.32305	3328.25	8459.05	0.238543	5.54638	2.91645e-08	4.81525e-07		Bradi1g67310	-2.72813	213.1	24.2215	0.496778	-5.49165	3.98198e-08	6.1238e-07
Bradi5g08620	-0.532308	3874.46	2676.63	0.0960492	-5.54203	2.98984e-08	4.93365e-07		Bradi2g53540	-1.0681	1682.01	791.465	0.194528	-5.49073	4.00267e-08	6.15217e-07
Bradi4g10510	1.1931	114.576	265.16	0.215449	5.53774	3.06408e-08	5.05332e-07		Bradi2g53780	-1.14874	2787.87	1236.36	0.209271	-5.48925	4.03633e-08	6.19996e-07
Bradi4g03680	1.76783	3492.95	12364.3	0.319295	5.53668	3.08256e-08	5.08096e-07		Bradi5g04760	-0.995907	4117.19	2042.54	0.181431	-5.48917	4.03829e-08	6.19996e-07
Bradi5g13530	2.38434	287.956	1662.01	0.43078	5.53493	3.11359e-08	5.12923e-07		Bradi4g40540	-1.18761	1510.04	650.721	0.216372	-5.48873	4.0484e-08	6.212e-07
Bradi1g11870	4.72737	0	41.1717	0.854868	5.52994	3.20339e-08	5.27127e-07		Bradi5g19775	-1.69394	694.772	202.858	0.308635	-5.48848	4.05418e-08	6.21739e-07
Bradi5g25531	0.951436	385.919	750.601	0.17205	5.53001	3.20214e-08	5.27127e-07		Bradi3g18707	-1.07841	5991.33	2798.44	0.196492	-5.48835	4.05715e-08	6.21847e-07
Bradi3g02210	1.29817	752.463	1878.39	0.234832	5.52811	3.23701e-08	5.32361e-07		Bradi1g62300	0.716892	35499.3	58577.8	0.130629	5.48799	4.06527e-08	6.22743e-07
Bradi1g61340	1.9708	211.585	876.394	0.356536	5.52763	3.24587e-08	5.3352e-07		Bradi1g23970	-0.946414	8937.78	4595.81	0.172478	-5.48717	4.0843e-08	6.25309e-07
Bradi1g08301	1.16044	3233.71	7304.92	0.210045	5.52473	3.29989e-08	5.42096e-07		Bradi2g47980	-0.837384	24130.5	13419.7	0.152612	-5.48701	4.08785e-08	6.25422e-07
Bradi1g34844	3.19197	11.7841	141.97	0.577839	5.52399	3.31391e-08	5.44095e-07		Bradi3g42780	-1.15105	1470.85	651.221	0.20978	-5.48694	4.08961e-08	6.25422e-07
Bradi3g34097	0.983355	3931.22	7822	0.178307	5.51494	3.48891e-08	5.72509e-07		Bradi2g22340	1.51185	291.366	864.127	0.275796	5.48176	4.21109e-08	6.43642e-07
Bradi5g10552	1.26269	150.676	366.444	0.229054	5.51262	3.53523e-08	5.79786e-07		Bradi1g18660	-1.01273	873.165	427.929	0.184758	-5.48136	4.22067e-08	6.44747e-07
Bradi4g39810	1.98597	261.034	1094.12	0.360343	5.51132	3.56149e-08	5.8376e-07		Bradi3g48261	-1.69468	976.02	284.928	0.309179	-5.48122	4.22406e-08	6.44905e-07
Bradi5g25730	1.28226	9810.46	24208.2	0.232664	5.51123	3.56343e-08	5.8376e-07		Bradi5g21410	2.36906	37.1177	228.016	0.432351	5.47948	4.26583e-08	6.50919e-07
Bradi1g43970	1.33057	6158.4	15742.8	0.242136	5.49514	3.90403e-08	6.39201e-07		Bradi2g57590	-1.11246	5261.38	2396.93	0.203254	-5.47323	4.41911e-08	6.73933e-07
Bradi2g50035	1.50769	151.874	442.421	0.274445	5.49359	3.93838e-08	6.44466e-07		Bradi1g33900	1.36814	651.092	1729.57	0.24999	5.47277	4.43065e-08	6.75018e-07
Bradi4g28070	1.15256	886.029	1990.63	0.20985	5.49231	3.96703e-08	6.48794e-07		Bradi1g52330	-1.11903	2151.46	975.549	0.204474	-5.47275	4.43116e-08	6.75018e-07
Bradi3g06930	1.15185	7379.24	16569.2	0.209833	5.48937	4.03373e-08	6.59336e-07		Bradi2g58290	-1.35111	547.402	208.982	0.24695	-5.47116	4.47091e-08	6.80695e-07
Bradi5g17023	4.65694	0	32.1728	0.848612	5.48772	4.0716e-08	6.65156e-07		Bradi3g48690	0.759327	1550.86	2637.4	0.138895	5.46692	4.5793e-08	6.96811e-07
Bradi3g05490	1.1829	3641.1	8361.03	0.215575	5.48718	4.08404e-08	6.66819e-07		Bradi2g55960	1.33022	1301.13	3357.94	0.243382	5.46559	4.61379e-08	7.01303e-07
Bradi4g24840	4.6863	0	37.9728	0.854451	5.48457	4.14466e-08	6.7634e-07		Bradi3g07670	-1.0323	1237.08	597.391	0.188873	-5.46558	4.61394e-08	7.01303e-07
Bradi5g21410	2.4497	22.2555	135.819	0.446912	5.48139	4.21998e-08	6.8825e-07		Bradi3g18470	-1.02906	2453.28	1187.8	0.188402	-5.46206	4.70629e-08	7.14944e-07
Bradi5g02150	1.56992	556.611	1698.34	0.286423	5.48115	4.22572e-08	6.88805e-07		Bradi2g30437	-2.19517	620.046	118.549	0.402271	-5.45693	4.84434e-08	7.35507e-07
Bradi4g26366	1.53643	6897.18	20524.6	0.28043	5.47884	4.28131e-08	6.97479e-07		Bradi3g51810	1.26745	518.934	1278.25	0.232583	5.44944	5.05274e-08	7.66724e-07
Bradi2g10450	2.51885	35.7507	231.879	0.459854	5.47749	4.31395e-08	7.02407e-07		Bradi3g18540	-0.997909	6620.81	3278.97	0.183181	-5.44768	5.10307e-08	7.73933e-07
Bradi2g05567	0.86535	692.133	1266.41	0.157992	5.47718	4.32146e-08	7.03241e-07		Bradi3g60011	1.14334	1150.58	2584.21	0.209899	5.44712	5.1193e-08	7.75964e-07
Bradi1g41980	1.57545	576.403	1765.84	0.287679	5.47641	4.34044e-08	7.0594e-07		Bradi2g09920	1.98685	36.7413	160.484	0.364888	5.44511	5.17733e-08	7.84326e-07
Bradi3g30655	1.35237	320.99	833.577	0.246975	5.47573	4.35712e-08	7.08261e-07		Bradi2g56620	-0.822968	2220.45	1247.73	0.151143	-5.44496	5.18157e-08	7.84536e-07
Bradi4g29770	1.68713	8172.25	27233.3	0.308209	5.47398	4.40047e-08	7.14912e-07		Bradi5g15760	0.849532	7389.54	13404.6	0.156025	5.44486	5.1846e-08	7.84561e-07
Bradi2g59860	1.06783	3007.76	6357.78	0.195168	5.47132	4.46696e-08	7.25313e-07		Bradi3g48036	-2.36844	88.1127	14.3735	0.435192	-5.44229	5.25989e-08	7.95515e-07
Bradi3g50080	1.22836	1693.59	4019.56	0.224668	5.46743	4.5662e-08	7.41019e-07		Bradi2g54340	1.24874	5459.63	13259.3	0.229482	5.44157	5.28121e-08	7.98298e-07
Bradi1g66450	2.82927	413.524	3530.4	0.517505	5.46714	4.57365e-08	7.41818e-07		Bradi2g05640	1.11812	5741.33	12656.3	0.205523	5.44037	5.31702e-08	8.03268e-07
Bradi1g33750	1.41233	2231.5	6058.11	0.258454	5.46452	4.64158e-08	7.52421e-07		Bradi5g23680	-0.970514	4931.53	2491.27	0.178436	-5.43901	5.3577e-08	8.08968e-07
Bradi4g16960	1.13019	1401.64	3098.57	0.206952	5.46115	4.73054e-08	7.66421e-07		Bradi1g00560	-1.41051	25625.9	9336.51	0.259355	-5.43852	5.37257e-08	8.10766e-07
Bradi5g10650	1.82424	125.554	464.948	0.334066	5.46072	4.7422e-08	7.67886e-07		Bradi3g14765	3.69794	0.676412	42.1904	0.680069	5.4376	5.40032e-08	8.14506e-07
Bradi2g53160	0.793398	597.54	1039.24	0.145297	5.46054	4.74696e-08	7.68234e-07		Bradi2g15681	3.69482	0.723205	42.7198	0.67959	5.43684	5.42328e-08	8.1752e-07
Bradi2g02010	0.469748	3807.21	5276.04	0.0860769	5.45731	4.83413e-08	7.81911e-07		Bradi2g09600	2.18804	56.2152	292.012	0.402732	5.43299	5.54175e-08	8.34918e-07
Bradi2g61215	4.65106	0	34.61	0.852675	5.45466	4.90656e-08	7.93191e-07		Bradi3g53060	-2.96856	335.353	28.497	0.546527	-5.43168	5.58248e-08	8.40592e-07
Bradi3g47200	3.27517	59.4639	786.506	0.600914	5.45031	5.02823e-08	8.12415e-07		Bradi5g18397	-1.26987	1539.55	623.93	0.233827	-5.4308	5.61006e-08	8.44282e-07
Bradi3g12570	2.49	27.3522	173.145	0.457378	5.44408	5.20731e-08	8.40887e-07		Bradi3g00440	1.01221	1585.08	3234.01	0.186388	5.43064	5.61512e-08	8.4458e-07
Bradi2g07010	2.72353	51.963	404.281	0.500518	5.44141	5.28598e-08	8.53121e-07		Bradi2g06700	1.50286	479.825	1414.98	0.276841	5.4286	5.67963e-08	8.53814e-07
Bradi2g38380	0.899516	13319.3	24971.4	0.165332	5.44068	5.30783e-08	8.56179e-07		Bradi2g59027	1.36967	160.291	427.03	0.252354	5.42759	5.71213e-08	8.58229e-07
Bradi2g21186	1.35935	1680.38	4388.33	0.250106	5.4351	5.4765e-08	8.82902e-07		Bradi1g78086	2.07112	402.885	1891.73	0.381653	5.4267	5.74061e-08	8.62035e-07
Bradi4g04089	4.63482	0	33.6593	0.852831	5.43462	5.49124e-08	8.84793e-07		Bradi2g54660	1.68816	1237.53	4219.87	0.311112	5.4262	5.75659e-08	8.63961e-07
Bradi5g03960	1.55769	152.641	461.953	0.286674	5.43366	5.5211e-08	8.89117e-07		Bradi4g04180	1.19618	5907.12	13797.9	0.220474	5.42548	5.77996e-08	8.66993e-07
Bradi5g23896	-1.30665	13219.3	5260.05	0.240668	-5.42927	5.65842e-08	9.10734e-07		Bradi3g10600	0.992072	1858.41	3736.74	0.182913	5.42373	5.83693e-08	8.75061e-07
Bradi3g14776	3.63734	5.51336	111.705	0.670163	5.42754	5.71358e-08	9.19108e-07		Bradi2g45840	-0.94508	2509.62	1291.5	0.174301	-5.42211	5.89012e-08	8.82552e-07
Bradi1g07550	-0.461389	20194.5	14657.3	0.0850247	-5.42653	5.74601e-08	9.2382e-07		Bradi4g14601	2.53321	11.2354	81.4789	0.467499	5.41864	6.00556e-08	8.99358e-07
Bradi1g17130	2.9651	28.2185	275.48	0.546836	5.42228	5.88422e-08	9.45525e-07		Bradi1g77335	-1.4967	323.771	110.546	0.27639	-5.41518	6.12266e-08	9.16393e-07
Bradi3g03700	0.986995	2423.53	4835.64	0.182219	5.41654	6.07637e-08	9.75868e-07		Bradi1g05880	1.65803	5838.36	19443.7	0.306303	5.41304	6.19645e-08	9.26931e-07
Bradi5g24770	3.10691	17.2763	194.22	0.573965	5.41307	6.19542e-08	9.94445e-07		Bradi2g42932	0.792738	2159.42	3761.65	0.146524	5.4103	6.292e-08	9.40711e-07
Bradi2g61607	4.68587	12.6442	2554.39	0.865947	5.41127	6.25804e-08	1.00395e-06		Bradi1g04620	1.24484	386.726	936.846	0.230105	5.40989	6.30631e-08	9.42335e-07
Bradi5g04686	0.825915	1237.25	2201.34	0.152641	5.41084	6.27309e-08	1.00581e-06		Bradi4g23307	-1.00721	639.3	314.354	0.186189	-5.40964	6.31532e-08	9.43169e-07
Bradi1g75960	1.2348	22461.5	53575.7	0.228394	5.40643	6.42922e-08	1.03029e-06		Bradi2g25050	3.66995	0.63191	39.1057	0.678823	5.40634	6.43261e-08	9.60162e-07
Bradi1g35090	0.97604	5450.01	10790.9	0.180574	5.40521	6.47331e-08	1.03679e-06		Bradi3g35180	-0.873428	15243.4	8259.19	0.161598	-5.40495	6.48266e-08	9.67105e-07
Bradi1g21700	1.19197	4299.34	9941.23	0.220582	5.40376	6.52575e-08	1.04462e-06		Bradi1g59840	1.80871	50.1906	189.439	0.33485	5.40156	6.60648e-08	9.85041e-07
Bradi1g26430	2.42876	37.481	226.406	0.449641	5.40155	6.60662e-08	1.05699e-06		Bradi4g32570	-1.51367	447.952	150.819	0.280423	-5.39782	6.74549e-08	1.00522e-06
Bradi4g08120	1.46123	925.903	2607.27	0.270546	5.40103	6.62589e-08	1.05949e-06		Bradi5g00860	1.24275	1834.47	4437.33	0.230302	5.39617	6.80799e-08	1.01398e-06
Bradi5g11870	1.22065	645.149	1522.76	0.226209	5.39613	6.80953e-08	1.08827e-06		Bradi2g58310	1.00834	4186.94	8519.25	0.186922	5.39442	6.87453e-08	1.02334e-06
Bradi4g02552	2.06349	116.084	518.226	0.382436	5.39566	6.82733e-08	1.09052e-06		Bradi3g51703	3.36617	4.41993	99.4356	0.624193	5.39283	6.93549e-08	1.03185e-06
Bradi3g06067	4.61965	0	35.8627	0.857047	5.3902	7.03812e-08	1.12358e-06		Bradi1g19900	-1.34916	981.695	374.65	0.250239	-5.3915	6.98718e-08	1.03898e-06
Bradi2g15405	4.6009	0	32.3192	0.853629	5.38981	7.05331e-08	1.12539e-06		Bradi3g23190	2.62215	23.9693	191.679	0.486471	5.39015	7.03979e-08	1.04623e-06
Bradi4g41040	0.850648	2880.98	5217.45	0.157866	5.3884	7.10862e-08	1.1336e-06		Bradi1g22105	-2.64063	407.525	50.0431	0.489942	-5.38969	7.05811e-08	1.04839e-06
Bradi4g11330	1.06877	1683.46	3561.88	0.198375	5.38764	7.13885e-08	1.13781e-06		Bradi5g03380	1.56311	1847.54	5711.01	0.290255	5.38529	7.23286e-08	1.07376e-06
Bradi1g27290	2.49048	1264.85	8042.94	0.462685	5.38266	7.3395e-08	1.16915e-06		Bradi3g36780	1.23162	472.176	1132.21	0.22871	5.38506	7.24193e-08	1.07453e-06
Bradi1g36050	-0.740302	22012.7	13140.2	0.13759	-5.3805	7.42796e-08	1.18261e-06		Bradi2g59980	3.17399	7.88742	127.186	0.589562	5.38365	7.29902e-08	1.08241e-06
Bradi5g10770	1.03552	25162.6	51988.7	0.192484	5.37977	7.4582e-08	1.18678e-06		Bradi4g19620	1.15023	158.954	358.971	0.213661	5.38343	7.30791e-08	1.08314e-06
Bradi3g48530	1.24305	19824.6	47578	0.231132	5.37811	7.52725e-08	1.19712e-06		Bradi3g39790	0.994354	2834.98	5709.91	0.184751	5.38213	7.36088e-08	1.0904e-06
Bradi1g06900	1.51699	204.794	601.283	0.282085	5.37776	7.54181e-08	1.19879e-06		Bradi5g18020	1.34247	1297.69	3383.64	0.24945	5.38171	7.37805e-08	1.09236e-06
Bradi3g29120	1.12923	660.16	1459.43	0.210077	5.37529	7.64612e-08	1.21471e-06		Bradi1g63320	-0.99403	14052.5	6977.47	0.184718	-5.38134	7.39332e-08	1.09403e-06
Bradi3g07770	2.13767	27.0735	128.256	0.397896	5.37243	7.76836e-08	1.23346e-06		Bradi2g05910	-1.88802	1182.83	293.893	0.350874	-5.3809	7.41129e-08	1.09609e-06
Bradi2g39720	1.3302	180.517	462.119	0.247663	5.37103	7.82873e-08	1.24238e-06		Bradi1g06930	1.3314	2590.48	6699.58	0.247438	5.38074	7.41802e-08	1.0965e-06
Bradi3g27640	1.57524	1578.39	4841.49	0.293526	5.3666	8.02339e-08	1.27258e-06		Bradi3g45400	-1.2748	2391.88	965.096	0.236947	-5.38011	7.44397e-08	1.09974e-06
Bradi1g70920	0.980641	6862.82	13634.2	0.182798	5.36463	8.11157e-08	1.28588e-06		Bradi2g51870	1.06174	2227.52	4712.69	0.197532	5.37502	7.65756e-08	1.13069e-06
Bradi3g34290	0.751987	2038.9	3443.52	0.140231	5.3625	8.20802e-08	1.30046e-06		Bradi1g13060	3.68866	64.6141	3141.95	0.686321	5.37455	7.6776e-08	1.13304e-06
Bradi1g24270	0.992731	4219.9	8455.93	0.185159	5.3615	8.2532e-08	1.30622e-06		Bradi1g29200	1.76432	495.638	1799.15	0.328303	5.37406	7.69827e-08	1.13547e-06
Bradi5g20910	2.8	87.7503	735.209	0.522233	5.36159	8.24941e-08	1.30622e-06		Bradi1g25697	2.47483	109.246	747.748	0.46062	5.37281	7.75194e-08	1.14277e-06
Bradi2g47337	1.13858	429.968	956.864	0.212466	5.35887	8.37445e-08	1.32469e-06		Bradi1g70970	1.77871	69.8268	256.811	0.331079	5.37246	7.76683e-08	1.14435e-06
Bradi1g02470	-1.28371	10273	4154.96	0.239566	-5.3585	8.39142e-08	1.32595e-06		Bradi1g30113	1.38263	129.073	347.377	0.257597	5.36743	7.98674e-08	1.17561e-06
Bradi4g37203	2.6746	13.9961	105.008	0.49913	5.35853	8.3904e-08	1.32595e-06		Bradi1g63290	-1.29636	7104.74	2820.37	0.241524	-5.36741	7.98754e-08	1.17561e-06
Bradi1g44980	1.70031	2736.41	9225.38	0.317468	5.35583	8.51666e-08	1.34502e-06		Bradi2g06970	2.7843	21.4297	204.216	0.519197	5.3627	8.19873e-08	1.20604e-06
Bradi3g43390	1.63231	684.01	2190.07	0.304839	5.35466	8.57178e-08	1.353e-06		Bradi1g04870	-1.19941	15550.1	6637.72	0.22372	-5.3612	8.26697e-08	1.21543e-06
Bradi2g59450	2.11117	79.3588	368.969	0.394763	5.34794	8.89592e-08	1.40341e-06		Bradi3g60880	1.7142	670.158	2337.88	0.319782	5.36053	8.29784e-08	1.21932e-06
Bradi2g56145	2.37927	225.521	1306.61	0.444977	5.34696	8.94437e-08	1.4103e-06		Bradi2g54680	0.97943	892.663	1779.27	0.182748	5.35945	8.34744e-08	1.22595e-06
Bradi2g52770	0.664889	3865.7	6141.52	0.124365	5.34626	8.97901e-08	1.415e-06		Bradi3g55475	-1.65842	1304.63	391.094	0.309474	-5.35884	8.37583e-08	1.22946e-06
Bradi4g06690	1.18441	3050.39	7016.92	0.221669	5.34315	9.13435e-08	1.43871e-06		Bradi5g14298	-1.00616	2603.32	1280.88	0.187803	-5.35752	8.43702e-08	1.23778e-06
Bradi4g02168	2.01602	112.512	484.471	0.377336	5.34276	9.15423e-08	1.44107e-06		Bradi1g30050	1.72338	121.482	426.416	0.321944	5.35304	8.64896e-08	1.26819e-06
Bradi1g63270	1.26926	2469.85	6042.58	0.237583	5.3424	9.17237e-08	1.44315e-06		Bradi4g08450	1.23165	857.371	2057.15	0.230113	5.35235	8.68175e-08	1.27232e-06
Bradi3g31510	1.28562	488.084	1208.32	0.240652	5.34225	9.17978e-08	1.44355e-06		Bradi3g22687	1.75451	234.028	842.981	0.327895	5.35084	8.75492e-08	1.28235e-06
Bradi3g07530	-0.86546	1839.26	1004.83	0.162006	-5.34214	9.18564e-08	1.4437e-06		Bradi4g43370	1.27756	1590.28	3950.68	0.238901	5.34764	8.91063e-08	1.30446e-06
Bradi4g05370	1.48209	445.945	1275.95	0.27745	5.34185	9.20006e-08	1.44519e-06		Bradi2g17440	1.27631	151.774	376.749	0.238757	5.34563	9.01031e-08	1.31835e-06
Bradi4g27490	1.47151	3531.3	10026.5	0.275739	5.33662	9.46945e-08	1.48671e-06		Bradi2g07460	-2.22231	139.571	25.8003	0.41577	-5.34505	9.03909e-08	1.32186e-06
Bradi2g52077	1.26149	774.701	1884.67	0.236427	5.33563	9.52149e-08	1.49409e-06		Bradi1g22290	-1.40677	1817.05	663.305	0.263259	-5.34369	9.10717e-08	1.3311e-06
Bradi5g25941	1.27032	289.235	708.603	0.238168	5.33371	9.62249e-08	1.50913e-06		Bradi3g51300	-1.05463	947.771	450.39	0.197495	-5.34001	9.29391e-08	1.35767e-06
Bradi2g57692	-0.786814	899.813	519.558	0.147595	-5.33089	9.77305e-08	1.53193e-06		Bradi4g06900	-1.50121	189.312	64.2342	0.281195	-5.33866	9.36339e-08	1.36709e-06
Bradi3g29620	1.80887	325.575	1193.19	0.33952	5.32773	9.94486e-08	1.55803e-06		Bradi4g37520	1.03839	557.828	1160.35	0.194515	5.33835	9.37984e-08	1.36877e-06
Bradi2g20550	0.784286	18135.1	31341.8	0.147401	5.32075	1.03342e-07	1.61787e-06		Bradi1g10200	3.4346	140.696	3569.38	0.643572	5.33678	9.46123e-08	1.37991e-06
Bradi4g33000	1.85878	816.292	3110.55	0.349351	5.32068	1.03378e-07	1.61787e-06		Bradi4g03160	-1.02741	4423.98	2143.38	0.192574	-5.33512	9.54797e-08	1.39182e-06
Bradi2g53033	2.92898	11.6129	110.331	0.550695	5.31869	1.04519e-07	1.63486e-06		Bradi2g04895	-1.62581	1620.74	498.451	0.305066	-5.32938	9.85461e-08	1.43576e-06
Bradi1g67365	1.04431	779.554	1620.97	0.196385	5.31767	1.05105e-07	1.64315e-06		Bradi3g18073	3.55294	2.16962	79.1234	0.66687	5.32779	9.94167e-08	1.44767e-06
Bradi5g08560	1.46806	491.169	1391.24	0.276182	5.31558	1.06321e-07	1.66127e-06		Bradi4g09090	-0.899543	9300.42	4944.14	0.168963	-5.32392	1.01554e-07	1.47801e-06
Bradi2g39220	1.16649	3696.32	8394.08	0.219527	5.31366	1.07444e-07	1.67793e-06		Bradi1g69637	-1.43813	4153.15	1479.03	0.27015	-5.32345	1.01817e-07	1.48105e-06
Bradi4g28367	1.13058	516.996	1143.75	0.212811	5.31259	1.08075e-07	1.68689e-06		Bradi1g09220	-2.42265	230.429	35.2971	0.455112	-5.32319	1.01965e-07	1.48241e-06
Bradi3g51820	1.18726	4140.54	9545.35	0.223523	5.31158	1.0868e-07	1.69543e-06		Bradi1g45670	0.934502	895.391	1727.45	0.175643	5.32045	1.03513e-07	1.50412e-06
Bradi3g29350	2.75349	21.0109	169.854	0.518694	5.30851	1.10528e-07	1.72334e-06		Bradi4g39435	1.31757	220.032	563.583	0.247677	5.31971	1.03932e-07	1.50942e-06
Bradi2g43810	-0.966496	426.702	216.87	0.182138	-5.3064	1.11809e-07	1.7424e-06		Bradi4g22590	-0.778875	3304.51	1915.48	0.146428	-5.31918	1.04234e-07	1.513e-06
Bradi1g64660	-0.527388	6550.06	4539.2	0.099406	-5.30539	1.12431e-07	1.75116e-06		Bradi5g22435	3.11654	4.28199	65.1004	0.586095	5.31746	1.05228e-07	1.52661e-06
Bradi1g69097	-0.628818	10522.1	6792.76	0.118594	-5.30226	1.14379e-07	1.78057e-06		Bradi3g51290	-1.43728	469.947	167.65	0.270341	-5.31653	1.05767e-07	1.53362e-06
Bradi2g03191	4.21934	3.22597	177.232	0.79586	5.30161	1.14785e-07	1.78594e-06		Bradi1g48790	1.32528	94.0234	242.488	0.249296	5.31608	1.06026e-07	1.53527e-06
Bradi2g58720	-1.16163	1643.22	726.354	0.219199	-5.29942	1.16171e-07	1.80655e-06		Bradi3g03510	-1.46546	1668.47	581.481	0.275661	-5.31614	1.05989e-07	1.53527e-06
Bradi1g13150	0.740379	7006.7	11739.8	0.139713	5.29928	1.16262e-07	1.80675e-06		Bradi3g37390	1.45811	230.977	658.835	0.274286	5.31604	1.06049e-07	1.53527e-06
Bradi2g02524	1.98623	244.319	1029.15	0.374816	5.29921	1.16307e-07	1.80675e-06		Bradi1g07120	-1.74047	882.034	247.294	0.327604	-5.31272	1.07999e-07	1.56267e-06
Bradi2g10915	2.45255	45.544	281.406	0.462861	5.29867	1.16649e-07	1.81111e-06		Bradi5g12080	-0.712573	4984.33	3029.22	0.134163	-5.31123	1.08885e-07	1.57467e-06
Bradi4g20745	3.65772	3.11509	67.7638	0.690414	5.29786	1.17167e-07	1.8182e-06		Bradi2g47269	-3.78149	30.4451	0	0.71202	-5.31094	1.09062e-07	1.5764e-06
Bradi5g14010	3.0426	6.79248	72.7609	0.574387	5.29712	1.17643e-07	1.82462e-06		Bradi1g47226	1.73051	796.114	2817.66	0.326213	5.30484	1.1277e-07	1.62828e-06
Bradi2g34800	0.968164	7940.87	15638.5	0.182804	5.29617	1.18255e-07	1.83314e-06		Bradi4g16670	1.29261	851.779	2141.27	0.243663	5.30491	1.12729e-07	1.62828e-06
Bradi3g44600	-0.618047	35135.1	22853.5	0.116706	-5.29577	1.18515e-07	1.8362e-06		Bradi1g57285	-3.79522	36.5005	0	0.715535	-5.30404	1.13269e-07	1.63462e-06
Bradi5g03217	3.89312	2.53399	77.3582	0.735225	5.29514	1.18928e-07	1.84163e-06		Bradi2g25460	1.16061	569.649	1296.41	0.218858	5.30302	1.13902e-07	1.64289e-06
Bradi3g55987	1.11655	552.472	1210.17	0.211026	5.29107	1.21603e-07	1.88207e-06		Bradi1g19010	0.814088	1220.53	2159.34	0.153662	5.29793	1.17125e-07	1.68671e-06
Bradi2g26670	1.24743	691.614	1665.63	0.23587	5.28863	1.23234e-07	1.9063e-06		Bradi2g51500	-1.57717	14073.5	4494.68	0.297689	-5.29803	1.1706e-07	1.68671e-06
Bradi5g23542	-4.51906	33.4367	0	0.854823	-5.28654	1.24651e-07	1.92721e-06		Bradi3g20000	-1.6925	15324	4463.48	0.319458	-5.29802	1.17064e-07	1.68671e-06
Bradi2g17840	2.45803	162.329	1009.04	0.465443	5.28106	1.2844e-07	1.98422e-06		Bradi1g17730	-0.645006	9286.57	5920.76	0.121749	-5.29782	1.17191e-07	1.68678e-06
Bradi4g10290	2.24546	977.953	5084.25	0.425195	5.28101	1.28473e-07	1.98422e-06		Bradi2g27140	-0.924466	166319	86831.1	0.17454	-5.29659	1.17985e-07	1.69687e-06
Bradi3g50030	0.8753	333.458	614.766	0.165779	5.27992	1.29243e-07	1.99505e-06		Bradi3g38500	-1.0142	516.329	252.602	0.191483	-5.29654	1.18016e-07	1.69687e-06
Bradi3g10730	1.38879	675.861	1806.09	0.263073	5.27911	1.29811e-07	2.00278e-06		Bradi3g06740	0.901952	4240.98	7992.21	0.170294	5.29643	1.18089e-07	1.69703e-06
Bradi3g07440	1.82171	807.267	2991.64	0.345126	5.27839	1.30323e-07	2.00963e-06		Bradi3g14150	-1.10674	6601.83	3016.97	0.209076	-5.29346	1.20026e-07	1.72395e-06
Bradi1g44385	4.31727	0.586541	52.3792	0.818257	5.27617	1.3191e-07	2.03303e-06		Bradi2g34600	3.73328	8.1965	615.156	0.705429	5.29221	1.20845e-07	1.73481e-06
Bradi4g23710	1.58449	246.94	763.119	0.300403	5.27455	1.33082e-07	2.05002e-06		Bradi4g03670	-0.968297	8240.36	4167.07	0.18301	-5.29096	1.21677e-07	1.74584e-06
Bradi3g09990	4.58585	0	46.4223	0.869699	5.27291	1.34275e-07	2.06732e-06		Bradi1g25487	1.42168	90.1401	249.7	0.268752	5.28994	1.22358e-07	1.75393e-06
Bradi1g34370	2.29212	106.757	577.423	0.434814	5.2715	1.35317e-07	2.08118e-06		Bradi2g61040	3.66925	0.361603	32.7788	0.69363	5.28992	1.22369e-07	1.75393e-06
Bradi3g03120	1.04697	7467.2	15560.6	0.198606	5.27158	1.35258e-07	2.08118e-06		Bradi4g13670	-0.981336	71846.5	35992.2	0.185568	-5.28828	1.23474e-07	1.76885e-06
Bradi2g01511	0.809055	4404.45	7746.52	0.153646	5.26571	1.39651e-07	2.14671e-06		Bradi1g29590	-0.93181	10728.6	5571.2	0.176209	-5.2881	1.23594e-07	1.76964e-06
Bradi1g09171	4.53631	0	34.5114	0.861649	5.26469	1.40428e-07	2.15753e-06		Bradi4g32660	0.701778	1171.04	1912.32	0.132719	5.2877	1.23861e-07	1.77254e-06
Bradi3g55940	3.58273	9.81605	192.733	0.680599	5.26408	1.4089e-07	2.16351e-06		Bradi1g46290	1.43262	147.339	411.992	0.271055	5.28534	1.25474e-07	1.79468e-06
Bradi4g19207	-0.671675	2762.49	1730.67	0.127615	-5.26328	1.41511e-07	2.17191e-06		Bradi2g25440	3.01208	27.7963	359.993	0.569986	5.28449	1.26058e-07	1.80116e-06
Bradi1g12727	-0.844146	4491.29	2490.87	0.160442	-5.26137	1.42984e-07	2.19337e-06		Bradi3g38227	-1.6737	1284.54	379.607	0.316713	-5.28458	1.25995e-07	1.80116e-06
Bradi3g07830	-0.439912	22623.5	16667.2	0.0836776	-5.25723	1.46239e-07	2.24213e-06		Bradi2g04690	-1.00391	18251.4	8993.23	0.1902	-5.2782	1.30459e-07	1.86307e-06
Bradi2g44830	1.9359	432.269	1752.21	0.368435	5.25438	1.48521e-07	2.27594e-06		Bradi2g54230	-1.11815	6181.86	2800.83	0.21189	-5.27702	1.31301e-07	1.87411e-06
Bradi1g29485	1.21121	1405.4	3297.88	0.230822	5.24735	1.54302e-07	2.36329e-06		Bradi4g20197	-1.66586	984.844	292.939	0.315734	-5.27613	1.31937e-07	1.88221e-06
Bradi3g59270	1.24891	22549.1	54387.3	0.238033	5.24678	1.54781e-07	2.36939e-06		Bradi2g22410	-1.39424	7105.33	2615.69	0.264348	-5.27426	1.33292e-07	1.90056e-06
Bradi1g29279	1.69014	62.6943	209.946	0.322136	5.24667	1.54876e-07	2.36961e-06		Bradi1g32160	2.65773	91.6906	771.06	0.504302	5.27013	1.36331e-07	1.94287e-06
Bradi2g60597	2.2603	63.881	336.639	0.430916	5.24533	1.55999e-07	2.38555e-06		Bradi2g09880	0.81179	3787.43	6690.1	0.154048	5.26971	1.36637e-07	1.94623e-06
Bradi5g01160	0.811893	3538.87	6237.04	0.15485	5.24309	1.57907e-07	2.41348e-06		Bradi3g03380	-1.08924	6886.93	3187.71	0.206745	-5.26851	1.37535e-07	1.958e-06
Bradi5g08460	2.61539	56.5728	404.486	0.498889	5.24243	1.58479e-07	2.42096e-06		Bradi2g34360	1.03202	267.509	553.686	0.19593	5.26729	1.3845e-07	1.97e-06
Bradi3g12470	1.21953	8238.09	19449.3	0.232644	5.24206	1.5879e-07	2.42445e-06		Bradi4g06420	1.9583	167.729	719.158	0.371927	5.26528	1.39975e-07	1.99067e-06
Bradi1g78220	0.94433	17636.5	34152.1	0.180188	5.2408	1.59885e-07	2.43991e-06		Bradi4g41940	-1.05964	1243.55	587.967	0.201255	-5.26515	1.40073e-07	1.99102e-06
Bradi1g34407	1.60528	129.812	407.449	0.306399	5.23919	1.6128e-07	2.45992e-06		Bradi4g11030	-0.934949	15759.7	8164.28	0.177584	-5.26482	1.40323e-07	1.99355e-06
Bradi5g15480	-0.597879	4879.3	3219.39	0.11426	-5.2326	1.6714e-07	2.54798e-06		Bradi5g14530	1.00989	2445.84	4985.98	0.191846	5.26409	1.40887e-07	2.00052e-06
Bradi3g11260	0.954048	564.191	1099.86	0.182453	5.22902	1.70413e-07	2.59653e-06		Bradi1g20910	-1.90513	3225.82	786.91	0.361993	-5.2629	1.41803e-07	2.01249e-06
Bradi5g21983	3.66191	5.11556	112.64	0.700763	5.22561	1.73582e-07	2.64344e-06		Bradi3g02810	1.6352	1234.07	4048.76	0.31076	5.26194	1.42544e-07	2.02195e-06
Bradi5g12020	1.9148	843.682	3366.55	0.366817	5.22004	1.78882e-07	2.72275e-06		Bradi1g71210	0.907342	2424.62	4587.72	0.172517	5.25944	1.44497e-07	2.0486e-06
Bradi1g74570	-0.871989	12979.8	7056.98	0.167132	-5.21737	1.81485e-07	2.76093e-06		Bradi3g14990	2.35957	678.229	4193.77	0.448649	5.25929	1.44614e-07	2.0492e-06
Bradi5g16900	1.9256	1243.89	5005.99	0.369129	5.2166	1.8224e-07	2.77099e-06		Bradi2g20760	1.48697	107.541	313.558	0.282757	5.25882	1.4498e-07	2.05332e-06
Bradi5g14490	-0.543796	8588.28	5884.84	0.10427	-5.21527	1.83546e-07	2.78941e-06		Bradi1g24747	-0.944654	8455.34	4349.47	0.179643	-5.25849	1.45242e-07	2.05597e-06
Bradi2g48290	2.09736	68.8875	317.713	0.40236	5.21264	1.86172e-07	2.82785e-06		Bradi3g46190	1.83887	159.106	617.694	0.349747	5.25772	1.45851e-07	2.06353e-06
Bradi3g34250	1.18978	18269.5	42216.6	0.228262	5.21233	1.86482e-07	2.8311e-06		Bradi3g29730	1.14331	334.445	752.307	0.217525	5.25598	1.47237e-07	2.08206e-06
Bradi2g36980	1.62609	4057.39	12955.7	0.312081	5.21047	1.88368e-07	2.85825e-06		Bradi5g26650	1.53323	1440.68	4359.87	0.291735	5.25557	1.47569e-07	2.08568e-06
Bradi1g61986	1.04672	911.037	1898.34	0.200901	5.21014	1.88703e-07	2.86186e-06		Bradi2g25700	2.2091	21.3862	114.369	0.420542	5.25298	1.49657e-07	2.11409e-06
Bradi4g05730	1.62124	375.255	1193.36	0.311296	5.20803	1.90861e-07	2.8931e-06		Bradi4g08120	1.10543	1882.05	4114.63	0.21046	5.25246	1.50083e-07	2.11902e-06
Bradi3g35880	1.00657	1068.09	2162.98	0.193467	5.20278	1.96329e-07	2.97445e-06		Bradi2g42110	-1.32104	424.593	165.296	0.251545	-5.25172	1.50688e-07	2.12647e-06
Bradi1g54650	1.69666	532.077	1793.04	0.32658	5.19525	2.04444e-07	3.0949e-06		Bradi4g36400	-2.87703	279.3	25.5885	0.547869	-5.25132	1.51016e-07	2.13e-06
Bradi2g62747	1.16658	929.179	2111.02	0.22455	5.19521	2.0449e-07	3.0949e-06		Bradi2g54550	0.709194	12746.9	20926.5	0.135061	5.2509	1.51358e-07	2.13373e-06
Bradi3g39467	-0.573832	5968.08	4004.39	0.110503	-5.19291	2.07028e-07	3.1317e-06		Bradi3g34697	-1.3767	279.137	104.17	0.2622	-5.25057	1.51633e-07	2.13651e-06
Bradi2g51770	1.09277	5269.91	11352.8	0.21045	5.19256	2.07427e-07	3.13613e-06		Bradi1g47107	1.41838	386.083	1069.45	0.270175	5.24984	1.52233e-07	2.14386e-06
Bradi4g30110	-0.794208	13355.4	7672.35	0.152956	-5.1924	2.07603e-07	3.13718e-06		Bradi5g12040	-2.6365	87.2142	10.5404	0.502245	-5.24943	1.52572e-07	2.14753e-06
Bradi1g68927	4.44623	10.8704	1332.4	0.857468	5.1853	2.15666e-07	3.25736e-06		Bradi1g71680	1.53034	2640.91	7976.14	0.29156	5.24882	1.53078e-07	2.15355e-06
Bradi3g50810	1.6849	482.474	1612.23	0.325138	5.18213	2.19371e-07	3.31162e-06		Bradi1g67760	-1.16701	23437.1	10239.8	0.222455	-5.24607	1.55377e-07	2.18477e-06
Bradi2g60380	1.10861	4455.73	9709.54	0.213963	5.18133	2.2031e-07	3.32408e-06		Bradi5g18830	1.52111	168.815	506.026	0.289966	5.24584	1.55572e-07	2.18639e-06
Bradi3g22980	1.2013	957.81	2231.95	0.231919	5.17981	2.22117e-07	3.34963e-06		Bradi2g59510	-0.703583	5177.16	3166.03	0.134137	-5.24526	1.56065e-07	2.19219e-06
Bradi3g50660	1.80885	347.959	1279	0.349411	5.17685	2.25659e-07	3.4013e-06		Bradi2g31760	-3.79612	1455.4	7.92145	0.72374	-5.24514	1.5616e-07	2.1924e-06
Bradi1g28430	1.10393	3885.34	8438.32	0.213343	5.17443	2.28605e-07	3.44217e-06		Bradi1g38420	3.17187	4.77237	82.0662	0.604782	5.24464	1.56586e-07	2.19523e-06
Bradi4g25717	0.728752	1532.14	2546.05	0.140837	5.17445	2.28581e-07	3.44217e-06		Bradi2g62300	0.847207	793.316	1437.03	0.161541	5.24453	1.56682e-07	2.19523e-06
Bradi1g25657	1.33821	1741.45	4487.05	0.258643	5.17394	2.29203e-07	3.44942e-06		Bradi3g33370	-0.851147	1076.94	592.525	0.162286	-5.24472	1.56518e-07	2.19523e-06
Bradi4g23350	-0.561454	19953.5	13502.2	0.108535	-5.17302	2.30343e-07	3.4648e-06		Bradi4g24280	-1.1307	4076.4	1829.32	0.215593	-5.2446	1.56625e-07	2.19523e-06
Bradi1g37642	2.68194	14.821	113.609	0.518844	5.16907	2.35262e-07	3.53698e-06		Bradi3g50000	-1.04004	4308.97	2067.78	0.198313	-5.2444	1.56789e-07	2.1956e-06
Bradi2g08910	-0.811947	2874.99	1630.7	0.157133	-5.16727	2.37534e-07	3.56932e-06		Bradi3g59992	1.67883	104.097	354.51	0.320223	5.24268	1.58259e-07	2.21507e-06
Bradi2g47730	1.47917	697.176	1994.19	0.286614	5.16085	2.45837e-07	3.69219e-06		Bradi2g34470	-0.885718	4187.14	2247.67	0.168994	-5.24113	1.59592e-07	2.23258e-06
Bradi3g39850	0.866156	14268.4	26138.7	0.167932	5.15777	2.49909e-07	3.75143e-06		Bradi3g33020	-0.827653	2493.01	1395.04	0.157926	-5.24078	1.59902e-07	2.23577e-06
Bradi4g20817	3.08295	66.4033	751.368	0.597764	5.15747	2.5031e-07	3.75555e-06		Bradi3g34980	-1.28747	3590.99	1433.2	0.245836	-5.23709	1.63125e-07	2.27967e-06
Bradi3g35422	4.11674	2.56186	128.579	0.798233	5.15731	2.50519e-07	3.75677e-06		Bradi1g26260	1.82822	1583.47	6087.39	0.349149	5.23622	1.639e-07	2.28934e-06
Bradi2g11170	1.339	980.678	2528.37	0.259678	5.15638	2.51773e-07	3.77365e-06		Bradi2g09690	-1.1044	11249.6	5148.41	0.211095	-5.23176	1.67906e-07	2.3441e-06
Bradi1g21440	0.660037	3395.13	5376.08	0.128021	5.15569	2.52694e-07	3.78552e-06		Bradi1g51070	-0.902355	884.165	469.172	0.172514	-5.23061	1.6895e-07	2.35748e-06
Bradi3g35430	3.00548	39.7386	415.355	0.58345	5.15123	2.58785e-07	3.87479e-06		Bradi1g26000	1.45513	670.686	1910.2	0.278281	5.22899	1.70443e-07	2.3771e-06
Bradi2g31510	1.56795	7944.38	24295.5	0.304427	5.15049	2.59814e-07	3.88822e-06		Bradi2g22800	-1.20258	400.067	170.192	0.230089	-5.22661	1.72645e-07	2.40659e-06
Bradi4g09060	0.72625	3089.95	5126.6	0.141035	5.14943	2.61275e-07	3.9081e-06		Bradi5g25900	1.1302	1645.4	3665.1	0.216338	5.22424	1.74875e-07	2.43642e-06
Bradi2g21060	1.13897	3953.15	8806.67	0.221215	5.14869	2.62307e-07	3.92155e-06		Bradi2g49580	-2.40084	215.248	33.2591	0.459748	-5.22207	1.7693e-07	2.4638e-06
Bradi3g36370	1.52053	410.586	1211.51	0.295495	5.1457	2.66519e-07	3.98249e-06		Bradi2g03330	3.48328	1.57978	57.5049	0.667144	5.22119	1.77779e-07	2.47437e-06
Bradi4g29087	4.42119	0	27.4935	0.860448	5.13824	2.77323e-07	4.14056e-06		Bradi1g23691	2.27108	807.386	4601.38	0.434989	5.221	1.77956e-07	2.47558e-06
Bradi5g18060	-0.655028	7173.61	4546.28	0.127482	-5.1382	2.77379e-07	4.14056e-06		Bradi5g14840	-0.984285	1935.42	967.357	0.188533	-5.22075	1.78196e-07	2.47765e-06
Bradi3g48051	3.62396	9.62731	208.6	0.706264	5.13116	2.87956e-07	4.29627e-06		Bradi1g71370	0.972789	6240.53	12384.4	0.186553	5.21456	1.84258e-07	2.56064e-06
Bradi2g12405	3.55925	19.6612	387.452	0.694008	5.12855	2.91984e-07	4.35416e-06		Bradi4g39060	-0.762209	2795.01	1639.06	0.146187	-5.21394	1.84873e-07	2.56789e-06
Bradi2g48735	1.56888	239.933	734.032	0.306059	5.12607	2.95846e-07	4.40951e-06		Bradi3g53540	-1.16467	2109.22	922.872	0.223407	-5.21322	1.85594e-07	2.5766e-06
Bradi4g00460	1.64722	742.072	2411.2	0.321371	5.12561	2.96578e-07	4.41819e-06		Bradi3g38493	1.06139	499	1057.13	0.203607	5.21297	1.85843e-07	2.57875e-06
Bradi3g09797	1.30371	1858.7	4669.86	0.254409	5.12447	2.98375e-07	4.44051e-06		Bradi5g15390	1.03793	371.552	773.238	0.199139	5.21209	1.86725e-07	2.58968e-06
Bradi5g22220	0.828335	16492.8	29415.5	0.161643	5.12447	2.98378e-07	4.44051e-06		Bradi3g08450	2.0757	562.811	2680.98	0.398281	5.21164	1.87181e-07	2.59468e-06
Bradi5g21520	1.28102	3413.29	8434.8	0.250086	5.12231	3.01813e-07	4.48936e-06		Bradi3g31865	1.99929	544.238	2423.71	0.383838	5.20869	1.90178e-07	2.63357e-06
Bradi3g07110	0.883061	7401.43	13723.9	0.172405	5.12201	3.02302e-07	4.49436e-06		Bradi5g19650	1.15117	3875.8	8769.19	0.221007	5.20873	1.90138e-07	2.63357e-06
Bradi3g35027	4.41683	0	28.747	0.862861	5.11882	3.07457e-07	4.56869e-06		Bradi1g09030	1.32112	76413.7	196460	0.253763	5.20612	1.92831e-07	2.66848e-06
Bradi3g58067	1.26648	2237.51	5470.73	0.247451	5.11811	3.08617e-07	4.58361e-06		Bradi3g29710	2.21155	4344.45	23439.4	0.424804	5.20606	1.92894e-07	2.66848e-06
Bradi1g34190	0.677207	9463.6	15168.7	0.132322	5.11786	3.09016e-07	4.58722e-06		Bradi5g25950	1.34451	104.576	273.642	0.258505	5.2011	1.9811e-07	2.73925e-06
Bradi2g23540	0.953012	2150.79	4191.59	0.186218	5.11771	3.09264e-07	4.58859e-06		Bradi2g19380	1.3968	5408.47	14735.3	0.268599	5.20032	1.98946e-07	2.74943e-06
Bradi4g35208	4.4054	0	27.3398	0.861445	5.11397	3.15465e-07	4.67824e-06		Bradi3g49440	-3.73384	36.5457	0	0.718217	-5.19876	2.0062e-07	2.77116e-06
Bradi2g47260	0.835801	1587.98	2847.45	0.163441	5.11377	3.15794e-07	4.68075e-06		Bradi4g01877	-2.41632	128.557	19.5847	0.464896	-5.19756	2.01923e-07	2.78776e-06
Bradi3g40307	1.1911	7243.1	16761.8	0.232958	5.11295	3.17174e-07	4.69884e-06		Bradi1g09820	-1.18441	2785.93	1201.17	0.227928	-5.19642	2.03167e-07	2.80352e-06
Bradi5g22240	-0.598997	8830.11	5820.41	0.117161	-5.11259	3.17775e-07	4.70537e-06		Bradi1g72457	0.829456	16292.1	29150.5	0.15964	5.19578	2.0386e-07	2.81166e-06
Bradi1g23722	1.34575	844.702	2189.17	0.263261	5.11185	3.19014e-07	4.72134e-06		Bradi5g07160	1.8213	2418.57	9258.06	0.350613	5.19461	2.0515e-07	2.82804e-06
Bradi1g63750	3.04615	5.03739	55.3823	0.595936	5.11154	3.19545e-07	4.72683e-06		Bradi2g24870	-1.46614	870.467	302.562	0.282274	-5.19403	2.05795e-07	2.83408e-06
Bradi3g35347	1.8644	50.7554	195.205	0.364898	5.10936	3.23248e-07	4.7792e-06		Bradi4g14234	3.72363	0	33.3506	0.716898	5.19409	2.05729e-07	2.83408e-06
Bradi5g22270	1.18018	256.526	588.736	0.231031	5.10834	3.25002e-07	4.80271e-06		Bradi1g78240	-3.23771	13523.3	713.637	0.623473	-5.19303	2.06902e-07	2.84789e-06
Bradi1g25487	1.5111	295.452	865.854	0.295963	5.10571	3.29549e-07	4.86746e-06		Bradi1g20670	-1.1156	3046.42	1382.56	0.214908	-5.19104	2.09121e-07	2.87699e-06
Bradi2g09900	1.34952	934.027	2428.01	0.264477	5.1026	3.35026e-07	4.94588e-06		Bradi2g09085	-0.90601	4838.93	2559.64	0.174573	-5.18986	2.10448e-07	2.89379e-06
Bradi2g61190	1.24798	1376.06	3319.42	0.244658	5.10093	3.37984e-07	4.98705e-06		Bradi5g23600	-0.943483	6777.13	3487.97	0.181802	-5.18962	2.10718e-07	2.89605e-06
Bradi3g09250	1.28403	7550.75	18703.5	0.25183	5.09877	3.41859e-07	5.04169e-06		Bradi5g07910	2.18673	241.165	1272.22	0.421429	5.18884	2.11608e-07	2.90683e-06
Bradi1g44640	1.44788	769.632	2152.2	0.284468	5.08977	3.58498e-07	5.28444e-06		Bradi4g42570	-2.18506	2441.11	463.076	0.421124	-5.18863	2.11845e-07	2.90862e-06
Bradi1g48410	0.753458	3658.65	6188.66	0.148077	5.08829	3.61312e-07	5.32325e-06		Bradi1g70730	2.65181	139.242	1178.09	0.511139	5.18804	2.12515e-07	2.91635e-06
Bradi1g77040	1.32984	3166.47	8113.32	0.261418	5.08703	3.63705e-07	5.35582e-06		Bradi4g41597	0.694346	2012.33	3268.82	0.133854	5.18732	2.13343e-07	2.92626e-06
[truncated: 32,312 more rows]

## Sheet: S4 Bd FHB and FRR Comparison
Table S4: B. distachyon RNA-seq gene sorting per treatment and expression direction. Comparison between FHB and FRR. Includes predicted gene function (Phytozome). Gene counts is the average between three biological replicates. Genes that were investigated for qPCR in Figure 6 are highlighted in pink.
Exclusively upregulated in FHB	FHB Log-fold change	Gene Count Mock Control	Gene Count Infected	p-value	p-adj	FRR Log-fold change	Gene Count Mock Control	Gene Count Infected	p-value	p-adj	Function	Exclusively downregulated in FHB	FHB Log-fold change	Gene Count Mock Control	Gene Count Infected	p-value	p-adj	FRR Log-fold change	Gene Count Mock Control	Gene Count Infected	p-value	p-adj	Function	Exclusively upregulated in FRR	FHB Log-fold change	Gene Count Mock Control	Gene Count Infected	p-value	p-adj	FRR Log-fold change	Gene Count Mock Control	Gene Count Infected	p-value	p-adj	Function	Exclusively Downregulated in FRR	FHB Log-fold change	Gene Count Mock Control	Gene Count Infected	p-value	p-adj	FRR Log-fold change	Gene Count Mock Control	Gene Count Infected	p-value	p-adj	Function	Upregulated in FHB and FRR	FHB Log-fold change
Bradi3g10037	8.48094	15.0622	6231.32	9.33308e-209	2.74598e-204	1.32802	1449.42	4570.25	0.0244266	0.0711306	PTHR10795//PTHR10795:SF377 - PROPROTEIN CONVERTASE SUBTILISIN/KEXIN // SUBFAMILY NOT NAMED (1 of 7)	Bradi3g51510	-2.91061	1752.54	216.523	1.32773e-17	4.24414e-16	-0.971171	763.747	371.233	0.00860949	0.0307966	zf-Dof	Bradi1g51090	-0.241421	486.457	409.503	0.436614	0.687875	5.7202	80.6845	5051.9	1.22619e-84	6.34033e-82	PF03386 - Early nodulin 93 ENOD93 protein (ENOD93) (1 of 3)	Bradi2g51170	0.536241	55.4246	82.0879	0.193327	0.428674	-6.53237	50085.1	515.262	0	0	histidine decarboxylase activity, aromatic-L-amino-acid decarboxylase activity, sulfinoalanine decarboxylase activity (Blast2GO)	Bradi3g18330	9.41215
Bradi2g12204	4.39176	482.953	10364	6.10634e-172	5.98869e-168	-0.562623	19447.5	13109.8	0.000298652	0.00187633	1.11.1.7 - Peroxidase / Lactoperoxidase (1 of 144)	Bradi3g09710	-2.6164	140.52	20.9421	9.35931e-11	1.91762e-09	0.677049	14.8596	27.8925	0.297274	0.459519	#N/A	Bradi1g33075	-0.400645	27.6389	20.1075	0.510436	0.745127	5.47019	22.9077	1209.06	7.7898e-73	3.33562e-70	#N/A	Bradi2g51120	0.654758	60.1323	100.343	0.266563	0.520879	-6.31025	47651.6	558.584	1.68002e-249	2.30204e-245	histidine decarboxylase activity, aromatic-L-amino-acid decarboxylase activity, sulfinoalanine decarboxylase activity (Blast2GO)	Bradi3g37980	6.32478
Bradi1g69710	6.43935	1153.85	107540	8.23827e-172	6.05966e-168	1.41513	4445.12	11999.2	3.93082e-18	1.81354e-16	D-glucose transmembrane transporter activity (Blast2GO)	Bradi1g05779	-4.84641	39.8032	0	6.60051e-09	1.15527e-07	NA	0	0	NA	NA	K02707 - photosystem II cytochrome b559 subunit alpha (psbE) (1 of 4)	Bradi3g52358	-0.241353	18.6072	15.4845	0.676244	0.857347	5.70454	12.8494	836.117	8.00728e-69	3.00602e-66	#N/A	Bradi3g39780	-0.655779	48535.5	30685.9	0.000129193	0.00120517	-6.01261	20583.3	299.324	3.45113e-246	3.15261e-242	#N/A	Bradi1g15695	7.23565
Bradi5g18030	4.89917	139.321	4300.85	5.31286e-158	3.1263e-154	0.739256	1301.66	2191.68	7.93914e-05	0.000595599	glucuronosyltransferase activity (Blast2GO)	Bradi5g23542	-4.51906	33.4367	0	1.24651e-07	1.92721e-06	-0.314624	58.1293	24.4715	0.627641	0.760143	#N/A	Bradi2g00810	0.0686229	908.614	954.885	0.855106	0.945228	4.20137	45.9614	916.486	2.60407e-68	9.51527e-66	chlorophyllase activity (Blast2GO)	Bradi1g17877	-0.191939	41.0036	35.0465	0.776131	0.909335	-8.31229	11697.8	30.4868	1.55508e-229	1.06542e-225	1.11.1.7 - Peroxidase / Lactoperoxidase (1 of 144)	Bradi3g22880	5.45014
Bradi2g14590	6.08567	432.514	31389.9	6.02423e-156	2.95408e-152	1.44601	2092.7	6097.32	5.73823e-05	0.000449303	CTPase activity, ATPase activity (Blast2GO)	Bradi4g23944	-3.57989	18.1733	0	6.83057e-05	0.00067872	NA	0	0	NA	NA	#N/A	Bradi3g06695	0.0111467	975.737	983.129	0.954456	0.983127	3.15254	476.474	4398.24	2.25487e-61	6.94323e-59	#N/A	Bradi1g75430	-0.708438	343.989	193.759	0.277189	0.533001	-5.98227	5407.49	79.9277	1.06437e-221	5.83382e-218	leucine-rich repeat protein kinase, putative, expressed, subfamily LRR-XI	Bradi2g61030	7.59687
Bradi1g44680	5.91163	171.363	11079.8	6.00625e-134	2.52451e-130	0.127836	8098.55	9341.98	0.858873	0.917638	#N/A	Bradi1g10510	-3.49077	18.396	0	0.000113155	0.00106775	0.112223	0	0.303771	0.813319	NA	two-component sensor activity (Blast2GO)	Bradi1g35592	-0.0817667	45.9348	42.7379	0.91213	0.966096	6.11306	13.8031	1312.6	4.6743e-60	1.36276e-57	#N/A	Bradi4g11997	0.936626	1.54724	5.0787	0.309131	0.568667	-8.66391	6380.85	12.5093	1.26241e-211	5.76606e-208	PF14547 - Hydrophobic seed protein (Hydrophob_seed) (1 of 20)	Bradi1g32160	4.09894
Bradi2g42260	5.64707	875.137	46700.2	8.53605e-132	3.13934e-128	1.47334	16361.7	68486	0.0274021	0.077793	PTHR11260//PTHR11260:SF200 - GLUTATHIONE S-TRANSFERASE, GST, SUPERFAMILY, GST DOMAIN CONTAINING // SUBFAMILY NOT NAMED (1 of 7)	Bradi5g23934	-3.45119	16.4752	0	0.00013412	0.00124758	0.737833	0	6.08361	0.218554	0.369972	PF03140 - Plant protein of unknown function (DUF247) (1 of 56)	Bradi1g33860	0.593364	17583.4	26747.4	0.0208682	0.0863306	3.2107	1665.34	16082.6	1.18748e-57	3.25428e-55	ATPase activity (Blast2GO)	Bradi1g64880	-0.103641	6.71127	5.40776	0.905341	0.963599	-8.40432	5830.01	13.6829	1.81225e-199	7.09496e-196	PF00407 - Pathogenesis-related protein Bet v I family (Bet_v_1) (1 of 7)	Bradi4g39330	5.48255
Bradi4g40490	5.18348	127.299	4863.09	5.07004e-128	1.3561e-124	1.46902	506.432	1620.52	0.00268292	0.0119022	protein serine/threonine phosphatase activity (Blast2GO)	Bradi5g15410	-3.42854	16.208	0	0.000150496	0.0013807	NA	0	0	NA	NA	PTHR31495:SF0 - PEROXYGENASE 1-RELATED (1 of 1)	Bradi1g20185	-1.05633	5.00498	0.310898	0.225699	0.471703	3.81064	99.1069	1501.66	2.02993e-56	5.40099e-54	PTHR21495:SF40 - DIRIGENT PROTEIN 12-RELATED (1 of 2)	Bradi1g24230	0.0282953	16899.3	17240.9	0.913114	0.966391	-4.53851	12186.8	504.539	3.71031e-171	1.27101e-167	PF08263//PF13855 - Leucine rich repeat N-terminal domain (LRRNT_2) // Leucine rich repeat (LRR_8) (1 of 15)	Bradi1g25697	5.04312
Bradi2g46345	5.1222	201.378	7367.17	4.84259e-126	1.18732e-122	0.244764	3960.99	5247.27	0.735553	0.837815	#N/A	Bradi3g51092	-3.00439	34.8264	1.98856	0.000170811	0.00153735	NA	0	0	NA	NA	#N/A	Bradi2g57427	-0.193077	2123.11	1361.29	NA	NA	5.07357	26.9134	1099.82	6.81114e-56	1.74448e-53	3.2.1.15 - Polygalacturonase / Pectinase (1 of 35)	Bradi3g27820	-0.638112	7.67106	3.50606	0.486797	0.727882	-7.34261	3580.75	18.3622	2.02308e-170	6.16027e-167	#N/A	Bradi1g63700	5.2647
Bradi5g10720	6.26248	17.2478	1448.05	6.18776e-122	1.40043e-118	1.2898	4.40733	29.6792	0.0816087	0.180517	testosterone 6-beta-hydroxylase activity, NADPH-hemoprotein reductase activity, steroid 21-monooxygenase activity (Blast2GO)	Bradi3g55670	-3.42197	3207.73	7.7063	0.00020339	0.00179327	-0.18151	254.183	182.42	NA	NA	2.3.1.115 - Isoflavone-7-O-beta-glucoside 6''-O-malonyltransferase / Flavone/flavonol 7-O-beta-D-glucoside malonyltransferase (1 of 9)	Bradi2g56850	0.808267	186.325	349.828	0.164337	0.386473	4.32406	452.882	10153.5	9.05466e-55	2.27654e-52	PTHR31155:SF3 - ACYL-[ACYL-CARRIER-PROTEIN] DESATURASE 6, CHLOROPLASTIC (1 of 1)	Bradi2g46120	-0.679044	9930.56	6147.26	0.00685048	0.0354289	-3.78485	28046	1986.23	2.86571e-158	7.85348e-155	low-density lipoprotein receptor activity (Blast2GO)	Bradi1g26040	3.10783
Bradi1g49805	6.80038	25.4769	3231.76	3.33039e-116	6.99904e-113	0.963023	2418.82	4851.24	0.0010121	0.00529454	#N/A	Bradi1g53815	-3.23207	16.8339	0	0.000407922	0.003281	NA	0	0	NA	NA	#N/A	Bradi1g17961	-0.262549	92.3022	76.4347	0.497655	0.736147	6.93626	13.8793	3143.48	3.20695e-52	7.26334e-50	K09286 - EREBP-like factor (EREBP) (1 of 27)	Bradi3g32950	0.643554	8.60299	15.686	0.428323	0.681271	-8.3693	23575.3	53.2537	5.1476e-156	1.28246e-152	PF14547 - Hydrophobic seed protein (Hydrophob_seed) (1 of 20)	Bradi1g06970	5.38592
Bradi1g20240	6.76884	265.026	32929.6	3.11027e-112	6.10069e-109	-0.0325746	11260.6	10949.9	0.955562	0.974619	testosterone 6-beta-hydroxylase activity, testosterone 16-alpha-hydroxylase activity (Blast2GO)	Bradi1g68430	-3.22539	2673.93	4.98955	0.000484633	0.00379938	-1.12197	2690.9	54.8558	NA	NA	acyltransferase activity (Blast2GO)	Bradi3g04585	-0.0822698	277.687	262.322	0.744491	0.894057	3.12522	288.336	2635.28	1.2751e-48	2.40994e-46	PF12609 - Wound-induced protein (DUF3774) (1 of 11)	Bradi3g03370	-0.472274	3320.88	2388.7	0.00230812	0.0143815	-4.25785	5520.31	278.23	3.8997e-154	8.90594e-151	PTHR32093:SF36 - EXTENSIN-LIKE PROTEIN (1 of 2)	Bradi2g01817	5.25996
Bradi1g20260	4.1988	1372.72	25999.7	8.20012e-110	1.5079e-106	-0.262336	5055.58	3787.31	NA	NA	testosterone 6-beta-hydroxylase activity, testosterone 16-alpha-hydroxylase activity (Blast2GO)	Bradi2g23667	-3.05666	13.8582	0	0.000870883	0.00632045	0.690649	12.806	22.7633	0.210581	0.360483	3.4.19.12 - Ubiquitinyl hydrolase 1 / Ubiquitin thiolesterase (1 of 88)	Bradi3g14500	-0.37389	3269.58	2517.78	0.0243361	0.0974305	7.22892	1.26382	555.903	1.48894e-48	2.79482e-46	PTHR24326:SF294 - HOMEOBOX-LEUCINE ZIPPER PROTEIN MERISTEM L1-RELATED (1 of 2)	Bradi1g61550	-0.0389173	1.81264	1.70523	0.966381	NA	-6.08822	4262.13	56.0011	2.27887e-152	4.80403e-149	1.11.1.7 - Peroxidase / Lactoperoxidase (1 of 144)	Bradi1g44390	5.53064
Bradi2g57370	5.49389	69.1735	3350.32	1.34818e-107	2.3333e-104	1.08485	25847.3	66003.2	0.0658383	0.153657	1.6.5.2//1.6.5.3 - NAD(P)H dehydrogenase (quinone) / Vitamin-K reductase // NADH:ubiquinone reductase (H(+)-translocating) / Ubiquinone reductase (1 of 3)	Bradi4g07985	-2.98723	12.7618	0	0.00115865	0.00807434	0.4167	0	2.75735	0.398902	NA	#N/A	Bradi3g33150	-0.646913	16268	10305.4	0.00839545	0.0418237	2.3165	3522.92	17942.8	1.83115e-41	2.93467e-39	PF03330 - Rare lipoprotein A (RlpA)-like double-psi beta-barrel (DPBB_1) (1 of 60)	Bradi1g78350	-0.496016	4347.53	3062.62	0.0484007	0.164004	-3.96296	20562.1	1276.11	6.25616e-136	1.22464e-132	PF03330 - Rare lipoprotein A (RlpA)-like double-psi beta-barrel (DPBB_1) (1 of 60)	Bradi1g35600	4.77522
Bradi1g45880	4.95952	185.885	6109.95	4.67837e-105	7.64705e-102	1.78596	1507.86	7385.11	0.0035627	0.0150319	PTHR22893//PTHR22893:SF63 - NADH OXIDOREDUCTASE-RELATED // SUBFAMILY NOT NAMED (1 of 1)	Bradi3g27203	-2.6612	138.197	10.6935	0.00121519	0.00840658	1.09288	108.838	237.952	2.86494e-05	0.000245125	#N/A	Bradi5g24200	1.94751	23.5919	332.448	0.0349752	0.128582	4.91323	250.347	9617.99	1.04374e-40	1.63449e-38	1.11.1.7 - Peroxidase / Lactoperoxidase (1 of 144)	Bradi3g11290	-0.767991	185.593	104.122	0.12682	0.32477	-6.71161	2947.07	23.5742	1.93577e-130	3.3156e-127	PF00892 - EamA-like transporter family (EamA) (1 of 57)	Bradi1g38525	2.89053
Bradi3g31820	4.55896	699.782	17191.6	5.50661e-105	8.52714e-102	0.938319	8435.26	16690.5	0.00275419	0.0121577	glutathione dehydrogenase (ascorbate) activity (Blast2GO)	Bradi3g08544	-2.77235	10.5535	0	0.00268529	0.0163236	-0.969223	25.2615	9.93245	0.145257	0.27675	#N/A	Bradi4g05540	-0.451937	659.502	466.681	0.404593	0.660652	3.06278	1288.44	11360.8	2.78843e-40	4.24539e-38	ion channel activity (Blast2GO)	Bradi2g20850	-0.516121	4997.6	3470.36	0.0419753	0.147439	-6.16996	10665.9	129.705	2.61439e-130	4.21456e-127	1.11.1.7 - Peroxidase / Lactoperoxidase (1 of 144)	Bradi3g37990	6.96093
Bradi1g57657	6.4009	18.2357	1745.52	2.56563e-103	3.7743e-100	0.640267	452.569	732.024	0.107281	0.221004	PF00069//PF00139 - Protein kinase domain (Pkinase) // Legume lectin domain (Lectin_legB) (1 of 52)	Bradi5g22984	-2.76744	10.5823	0	0.00273627	0.0165856	-0.772438	6.27488	0	0.203879	0.352579	PTHR12802//PTHR12802:SF50 - SWI/SNF COMPLEX-RELATED // SUBFAMILY NOT NAMED (1 of 3)	Bradi2g02720	1.11114	124.945	279.958	0.00430058	0.0241703	2.55594	595.205	3612.7	4.04219e-40	6.12023e-38	ABI3VP1 transcription factor	Bradi1g38780	-0.419715	10045.9	7470.26	0.0888108	0.255426	-3.22008	6722.66	708.103	2.74521e-127	4.17958e-124	IgE binding (Blast2GO)	Bradi3g15816	7.26184
Bradi2g06775	3.88863	383.241	5824.04	6.48177e-103	9.08127e-100	0.578003	1536.27	2604.24	0.361472	0.527806	#N/A	Bradi2g42421	-2.37621	26.0734	1.93134	0.00699594	0.0360445	NA	0	0	NA	NA	#N/A	Bradi1g32280	-0.345632	122.832	94.8499	0.475457	0.720038	5.06872	6.67512	299.596	2.48315e-39	3.60057e-37	K13065 - shikimate O-hydroxycinnamoyltransferase (E2.3.1.133, HCT) (1 of 7)	Bradi1g51554	0.294573	2.10682	3.16115	0.7506	0.897879	-7.37509	2728.27	12.8125	9.70564e-125	1.32991e-121	#N/A	Bradi3g14850	5.46073
Bradi5g26160	6.63726	177.01	20240.5	9.98018e-101	1.27668e-97	0.231593	3947.94	4964.86	0.732902	0.835547	PF03168 - Late embryogenesis abundant protein (LEA_2) (1 of 62)	Bradi4g11871	-2.42282	9.51915	0	0.00895211	0.0439954	-0.408516	2.21169	0	0.405123	NA	PTHR11709//PTHR11709:SF119 - MULTI-COPPER OXIDASE // SUBFAMILY NOT NAMED (1 of 10)	Bradi1g44980	1.70031	2736.41	9225.38	8.51666e-08	1.34502e-06	2.6216	223.506	1422.73	2.52039e-39	3.63533e-37	PTHR13902//PTHR13902:SF23 - SERINE/THREONINE-PROTEIN KINASE WNK WITH NO LYSINE -RELATED // SUBFAMILY NOT NAMED (1 of 1)	Bradi4g11960	-0.0647845	2.34616	1.86241	0.929191	NA	-8.05442	2672.83	7.07536	2.06522e-124	2.69511e-121	PF14547 - Hydrophobic seed protein (Hydrophob_seed) (1 of 20)	Bradi2g41010	6.43643
Bradi1g57670	7.42939	9.8121	2061.71	4.17075e-99	4.90848e-96	1.14519	113.594	261.143	0.00026909	0.00171738	lectin-like receptor kinase, putative, expressed, subfamily L-LEC	Bradi3g30165	-2.41739	8.42242	0	0.00910926	0.0446613	NA	0	0	NA	NA	#N/A	Bradi1g30950	-1.3765	72.5792	26.0259	0.00351569	0.0204748	5.16423	43.6673	2122.23	3.98677e-39	5.66101e-37	N-acetyltransferase activity (Blast2GO)	Bradi4g16440	0.183168	29.6475	34.7368	0.801453	0.921143	-4.70832	3453.97	124.191	3.5096e-123	4.37185e-120	tyrosine transaminase activity (Blast2GO)	Bradi2g47410	3.98304
Bradi1g37000	4.7604	113.434	3233.85	2.44529e-98	2.76713e-95	1.92832	177.87	765.139	2.68675e-06	2.93348e-05	D-glucose transmembrane transporter activity (Blast2GO)	Bradi2g32908	-2.39748	12.4134	0	0.00965788	0.0468283	NA	0	0	NA	NA	#N/A	Bradi2g03160	-0.847329	3027.87	1667.47	0.000250843	0.00215546	7.33202	0	318.276	4.71232e-38	6.42493e-36	PF04784//PF14389 - Protein of unknown function, DUF547 (DUF547) // Leucine-zipper of ternary complex factor MIP1 (Lzipper-MIP1) (1 of 11)	Bradi3g11140	0.0210634	1856.79	1885.19	0.954222	0.983091	-6.36017	6376.34	66.2416	2.40986e-122	2.8714e-119	phosphatidylcholine transmembrane transporter activity, phosphatidylinositol transporter activity (Blast2GO)	Bradi3g18070	5.69342
Bradi2g12540	5.69154	138.567	7835.04	1.01607e-97	1.10721e-94	-0.706278	4577.1	2070.33	NA	NA	hydrogen-translocating pyrophosphatase activity, inorganic diphosphatase activity (Blast2GO)	Bradi4g41216	-2.08757	30.2643	4.25837	0.00970376	0.0470043	NA	0	0	NA	NA	#N/A	Bradi2g60480	0.514481	837.645	1204.33	0.0400769	0.142443	2.97303	131.576	1090.05	1.11206e-37	1.49392e-35	PF08224 - Domain of unknown function (DUF1719) (DUF1719) (1 of 23)	Bradi3g28417	1.4416	6.32045	26.5624	0.089187	0.256106	-6.28373	3319.31	36.5682	1.27555e-121	1.45652e-118	PTHR11654:SF73 - PROTEIN NRT1/ PTR FAMILY 5.2-RELATED (1 of 2)	Bradi3g14730	4.79176
Bradi2g17520	5.18015	27.9615	1085.63	5.7852e-95	6.07901e-92	1.66596	40.8091	146.977	0.000165681	0.00113371	WAK receptor-like protein kinase, expressed, subfamily WAK/LRK10L-1												#N/A	Bradi1g71510	-0.206808	14612.4	12650.7	0.133926	0.336577	2.36975	888.101	4715.89	4.98811e-37	6.57208e-35	secondary active sulfate transmembrane transporter activity, chloride channel activity, anion exchanger activity (Blast2GO)	Bradi3g27450	0.0025881	1.46635	1.48993	0.997151	NA	-6.65495	1994.96	15.9899	8.59179e-113	9.05607e-110	PF03330 - Rare lipoprotein A (RlpA)-like double-psi beta-barrel (DPBB_1) (1 of 60)	Bradi1g75310	7.2047
Bradi3g31727	5.36459	511.016	22714.9	7.76456e-95	7.87755e-92	0.828097	14594.8	34584.1	0.235659	0.390887	PTHR11260//PTHR11260:SF269 - GLUTATHIONE S-TRANSFERASE, GST, SUPERFAMILY, GST DOMAIN CONTAINING // SUBFAMILY NOT NAMED (1 of 4)												#N/A	Bradi1g73100	0.244143	144.979	172.411	0.30935	0.568857	3.17991	830.091	8064.26	7.0843e-36	9.03001e-34	#N/A	Bradi3g20030	NA	0	0	NA	NA	-5.79672	1832.1	29.0098	5.71295e-112	5.79865e-109	1.14.13.121 - Premnaspirodiene oxygenase / Hyoscymus muticus premnaspirodiene oxygenase (1 of 22)	Bradi2g41000	7.4557
Bradi1g74760	4.58774	1383.9	34902.8	1.51601e-93	1.43884e-90	0.517154	3760.22	5596.93	0.242051	0.39783	PTHR13789//PTHR13789:SF247 - MONOOXYGENASE // SUBFAMILY NOT NAMED (1 of 1)												#N/A	Bradi5g23140	1.24964	15.3685	43.1276	0.0657157	0.205885	5.82824	10.779	1073.64	2.03824e-35	2.55059e-33	PF12609 - Wound-induced protein (DUF3774) (1 of 11)	Bradi3g20960	-0.711091	3.5153	0	0.338837	NA	-6.19715	5312.39	61.6324	1.67663e-110	1.641e-107	YUCCA-like flavin monooxygenase	Bradi1g16010	6.98726
Bradi4g30840	5.71118	36.3067	2090.91	2.01013e-93	1.84819e-90	0.26643	649.01	789.357	0.435844	0.597155	extracellular-glutamate-gated ion channel activity (Blast2GO)												#N/A	Bradi2g53750	0.35948	1280.23	1645.36	0.0307324	0.116163	2.97672	84.1673	702.735	6.68097e-35	8.17375e-33	PTHR22814:SF60 - HEAVY METAL TRANSPORT/DETOXIFICATION SUPERFAMILY PROTEIN (1 of 1)	Bradi1g20020	-0.415888	15.4285	10.4161	0.611739	0.819329	-4.70908	25839.3	922.093	2.46254e-110	2.3271e-107	1.11.1.7 - Peroxidase / Lactoperoxidase (1 of 144)	Bradi1g23691	4.72641
Bradi2g53760	6.24303	496.901	42777.8	1.32497e-90	1.11381e-87	1.81382	1146.26	4430.12	1.61416e-06	1.84689e-05	WRKY transcription factor												#N/A	Bradi1g33070	0.0889612	253.199	271.222	0.874671	0.952074	3.08609	989.409	8971.12	1.35765e-34	1.65361e-32	PF12609 - Wound-induced protein (DUF3774) (1 of 11)	Bradi2g10960	-0.577037	7963.52	5309.13	0.00710187	0.0365044	-3.68854	2719.26	204.068	7.38024e-106	6.74185e-103	copper ion binding (Blast2GO)	Bradi1g35290	7.25939
Bradi2g01120	4.37166	222.405	4805.74	1.7352e-90	1.41814e-87	1.04812	170.467	367.931	0.00222335	0.0102164	protein kinase family protein, putative, expressed, subfamily LRK10L-2												#N/A	Bradi1g17870	0.0507573	707.007	734.289	0.915751	0.967302	3.15758	371.06	3563.52	2.30773e-33	2.64616e-31	1.11.1.7 - Peroxidase / Lactoperoxidase (1 of 144)	Bradi3g57440	-0.0987053	1696.97	1583.48	0.581503	0.798892	-5.14952	1633.29	41.9214	1.51113e-105	1.33589e-102	4.2.2.23 - Rhamnogalacturonan endolyase / Rhamnogalacturonase B (1 of 4)	Bradi2g25050	8.63188
Bradi2g35930	6.28377	85.5502	7613.52	9.17969e-90	7.1075e-87	1.99115	908.968	3905.33	2.17805e-09	4.07436e-08	PTHR11260//PTHR11260:SF211 - GLUTATHIONE S-TRANSFERASE, GST, SUPERFAMILY, GST DOMAIN CONTAINING // SUBFAMILY NOT NAMED (1 of 2)												#N/A	Bradi5g10650	1.82424	125.554	464.948	4.7422e-08	7.67886e-07	2.82438	83.5012	624.013	1.18267e-32	1.33379e-30	U-box, subfamily armadillo/beta-catenin repeat family protein / U-box domain-containing protein	Bradi3g27460	NA	0	0	NA	NA	-7.00219	1992.15	11.7557	1.42891e-103	1.22372e-100	PF03330 - Rare lipoprotein A (RlpA)-like double-psi beta-barrel (DPBB_1) (1 of 60)	Bradi4g20710	4.04332
Bradi5g22930	2.98123	300.332	2405.35	1.27839e-88	9.64428e-86	-0.365013	234.656	180.464	0.184343	0.328089	protein kinase family protein, putative, expressed, subfamily SD-1c												#N/A	Bradi3g50730	0.720621	0	3.42127	0.333006	NA	2.89676	1422.31	11232.4	5.78999e-32	6.3217e-30	PTHR31692:SF3 - BETA EXPANSIN 6-RELATED (1 of 3)	Bradi1g59520	-0.340348	5.22826	2.48718	0.695271	0.868024	-7.87858	9576.56	27.5738	2.26996e-103	1.8851e-100	1.11.1.7 - Peroxidase / Lactoperoxidase (1 of 144)	Bradi2g48540	7.11492
Bradi3g10390	6.98807	118.33	18164.2	2.78607e-87	2.04929e-84	-0.923089	851.263	425.681	0.0188212	0.0579089	ATPase activity (Blast2GO)												#N/A	Bradi1g29611	0.0296971	263.778	269.444	0.920943	0.969049	2.7951	511.848	3748.31	2.15985e-31	2.32121e-29	PTHR14155:SF74 - RING-H2 FINGER PROTEIN ATL45-RELATED (1 of 6)	Bradi1g42294	-0.145155	25.639	23.0263	0.788605	0.915555	-5.19467	1962.83	48.5279	6.18184e-103	4.98275e-100	PTHR27001:SF132 - PROLINE-RICH RECEPTOR-LIKE PROTEIN KINASE PERK8 (1 of 2)	Bradi3g49160	5.12218
Bradi2g52295	5.23442	85.4285	3476.39	3.80209e-87	2.72842e-84	0.334437	676.903	979.055	0.640404	0.769698	#N/A												#N/A	Bradi4g34430	-0.565995	2492.64	1672.43	0.0180411	0.0772415	3.15368	456.617	4404.78	9.1464e-31	9.53068e-29	PTHR10366:SF431 - UDP-GLUCURONATE 4-EPIMERASE 6 (1 of 1)	Bradi2g51688	-0.488367	3134.15	2212.35	0.11068	0.296739	-4.55043	3576.72	142.839	3.52396e-101	2.75926e-98	#N/A	Bradi1g64987	4.66383
Bradi1g53527	4.74601	193.242	5493.45	6.43524e-87	4.50804e-84	1.40028	655.427	1835.19	5.01174e-05	0.000399496	2.4.1.118 - Cytokinin 7-beta-glucosyltransferase / Uridine diphosphoglucose-zeatin 7-glucosyltransferase (1 of 1)												#N/A	Bradi3g53601	-0.0812815	62.535	58.6604	0.899191	0.961478	3.32923	82.0394	907.659	3.31129e-30	3.36096e-28	PTHR31579:SF15 - F2401.16 (1 of 1)	Bradi1g19720	0.0262088	274.245	279.601	0.951606	0.981909	-4.7623	6074.3	206.437	2.82983e-100	2.15421e-97	PTHR23024//PTHR23024:SF152 - MEMBER OF 'GDXG' FAMILY OF LIPOLYTIC ENZYMES // SUBFAMILY NOT NAMED (1 of 3)	Bradi1g58057	5.233
Bradi3g59841	7.73401	18.772	5313.22	9.62738e-84	6.58737e-81	1.95739	15.1257	106.799	0.00383358	0.0159762	#N/A												#N/A	Bradi2g16800	0.0430192	364.87	376.543	0.916625	0.967514	2.58409	75.9628	475.731	5.15948e-30	5.16042e-28	Rho guanyl-nucleotide exchange factor activity (Blast2GO)	Bradi2g57740	-0.181058	131.257	114.854	0.682749	0.860807	-3.50996	4060.99	345.379	8.46116e-98	6.26697e-95	PF01190 - Pollen proteins Ole e I like (Pollen_Ole_e_I) (1 of 27)	Bradi5g06523	7.11167
Bradi2g52227	4.53967	1480.97	36292.4	4.64522e-83	3.10617e-80	1.1259	2492.9	5802.48	0.0042102	0.0172287	PF03514 - GRAS domain family (GRAS) (1 of 63)												#N/A	Bradi5g19266	0.603605	219.652	337.209	0.0313465	0.118059	2.97181	395.016	3317.01	6.97116e-30	6.92191e-28	#N/A	Bradi1g62050	-0.463933	42.7244	30.3458	0.302606	0.561332	-5.85807	1076.57	15.6874	2.22091e-97	1.60168e-94	secondary active sulfate transmembrane transporter activity, chloride channel activity, anion exchanger activity (Blast2GO)	Bradi2g10110	5.78777
Bradi1g07930	3.95425	7477.29	119973	1.50725e-82	9.85473e-80	1.1036	31780	72987.7	0.00602279	0.0231009	steroid 17-alpha-monooxygenase activity (Blast2GO)												#N/A	Bradi2g27920	0.780854	36.9407	69.5363	0.230687	0.477875	3.60644	480.022	6637.37	7.66068e-30	7.55183e-28	PTHR31190:SF21 - ETHYLENE-RESPONSIVE TRANSCRIPTION FACTOR 13 (1 of 1)	Bradi3g32620	0.648996	12.4479	21.3983	0.346383	0.607058	-7.60646	9988.05	35.1562	1.23541e-95	8.68115e-93	PTHR31614:SF13 - POLLEN OLE E 1 ALLERGEN AND EXTENSIN FAMILY PROTEIN (1 of 1)	Bradi1g23710	5.168
Bradi2g13020	4.77592	375.059	10930.1	1.97803e-82	1.26517e-79	0.513413	87254.2	127285	0.136773	0.264537	PTHR11260//PTHR11260:SF235 - GLUTATHIONE S-TRANSFERASE, GST, SUPERFAMILY, GST DOMAIN CONTAINING // SUBFAMILY NOT NAMED (1 of 2)												#N/A	Bradi1g22700	-0.154805	2244.14	2001.73	0.728154	0.886267	2.37663	195.258	1049.63	1.69225e-29	1.64455e-27	cysteine protease inhibitor activity (Blast2GO)	Bradi4g14870	-0.197734	20341.4	17704.7	0.341449	0.602285	-4.15447	12122.1	643.867	3.06161e-94	2.09758e-91	steroid hormone receptor binding (Blast2GO)	Bradi3g28088	5.79346
Bradi3g15250	6.8883	44.0962	6337.81	2.98368e-82	1.86778e-79	0.0431591	12284.8	12973.8	0.95332	0.97369	manganese ion binding (Blast2GO)												#N/A	Bradi1g71040	1.39869	451.258	1209.84	4.38965e-09	7.78026e-08	3.75012	34.3997	540.492	3.32783e-28	3.02987e-26	Glycosyl hydrolase (GH), subfamily GH10	Bradi3g36697	-0.192364	1248.31	1089.3	0.479127	0.722436	-3.74542	2198.6	157.062	4.16159e-92	2.78167e-89	PTHR32044:SF21 - MANNAN SYNTHASE 7-RELATED (1 of 1)	Bradi3g41560	6.09059
Bradi1g71430	3.08467	696.005	6000.8	6.58133e-82	4.03408e-79	1.77848	4789.05	17813.1	5.89342e-07	7.40528e-06	serine O-acetyltransferase activity (Blast2GO)												#N/A	Bradi5g23158	-0.0124352	282.127	279.805	0.964258	0.986539	2.64606	1785.62	11771.3	9.14369e-28	8.08332e-26	PF12609 - Wound-induced protein (DUF3774) (1 of 11)	Bradi2g20546	-0.606072	65.5556	41.333	0.256145	0.509003	-6.03119	5036	63.9855	3.7821e-90	2.46782e-87	#N/A	Bradi4g33970	6.19418
Bradi1g15610	5.61486	341.199	18532.4	8.47306e-82	5.08764e-79	2.05316	184.217	3830.29	NA	NA	potassium ion transmembrane transporter activity (Blast2GO)												#N/A	Bradi2g50280	-0.292722	5724.92	4599.65	0.543316	0.770457	3.59709	162.781	2266.09	4.10082e-27	3.50103e-25	PTHR10209:SF171 - GIBBERELLIN 2-BETA-DIOXYGENASE 2-RELATED (1 of 1)	Bradi2g09650	-0.24813	37.1229	30.7967	0.620194	0.824589	-3.46505	4595.96	402.657	1.41265e-89	9.00316e-87	PTHR31388:SF4 - PEROXIDASE 9 (1 of 1)	Bradi1g38740	5.74877
Bradi4g30100	5.43864	682.915	32526.9	3.6561e-81	2.1514e-78	1.38639	3898.65	11278.6	0.00143927	0.00709537	myosin heavy chain binding, actin filament binding (Blast2GO)												#N/A	Bradi2g51777	0.0792795	156.534	166.65	0.895766	0.960297	6.44934	0	170.318	6.93531e-27	5.86612e-25	PF00651//PF03000 - BTB/POZ domain (BTB) // NPH3 family (NPH3) (1 of 12)	Bradi1g60777	0.312858	347.119	432.428	0.125426	0.322381	-5.23787	12689.3	297.686	7.53516e-89	4.58891e-86	PF00656//PF06943 - Caspase domain (Peptidase_C14) // LSD1 zinc finger (zf-LSD1) (1 of 3)	Bradi2g38560	4.24608
Bradi2g44840	4.07406	593.066	10389.7	8.31457e-80	4.70445e-77	1.05967	762.139	1731.94	0.0198393	0.0602433	PF07816 - Protein of unknown function (DUF1645) (DUF1645) (1 of 9)												#N/A	Bradi3g14690	1.81699	0	19.2757	0.0448074	0.154969	5.48707	3.33756	304.502	1.12952e-26	9.46622e-25	copper ion binding (Blast2GO)	Bradi2g03930	-0.193849	4.36815	3.59521	0.822689	0.930753	-6.19102	4682.55	52.0562	1.77389e-88	1.05681e-85	PF01190 - Pollen proteins Ole e I like (Pollen_Ole_e_I) (1 of 27)	Bradi4g28612	5.00678
Bradi3g01290	6.08316	17.7228	1381.39	7.06452e-79	3.92174e-76	-0.550077	181.928	2.12639	0.316936	0.480959	organophosphate:inorganic phosphate antiporter activity (Blast2GO)												#N/A	Bradi3g30265	-0.526516	18.7905	12.282	0.422521	0.67568	6.40313	0	170.507	3.49304e-26	2.8238e-24	#N/A	Bradi3g09080	-0.57273	6394.82	4212.74	0.151817	0.366996	-3.58651	10371.7	831.264	7.93963e-88	4.62948e-85	1.11.1.7 - Peroxidase / Lactoperoxidase (1 of 144)	Bradi4g19060	5.56892
Bradi5g15560	3.68609	608.211	8061.38	1.87431e-78	1.02122e-75	0.635597	650.032	1071.84	0.185979	0.330358	NBS LRR												#N/A	Bradi4g40165	0.604675	0	1.54507	0.391747	NA	4.02049	28.0826	569.436	9.71834e-26	7.63126e-24	#N/A	Bradi1g46020	1.89137	4.80077	32.3659	0.0267653	0.104608	-6.34634	1026.66	9.809	2.90563e-86	1.65893e-83	Similar to fucosyltransferase CAZy family GT37	Bradi4g05530	5.30864
Bradi4g35650	4.90425	100.647	3235.05	3.32372e-78	1.77801e-75	0.845012	101.689	192.72	0.040747	0.105916	PF00847 - AP2 domain (AP2) (1 of 161)												#N/A	Bradi1g05000	-0.0520037	474.493	456.736	0.904891	0.96358	2.52772	714.87	4327.5	9.93075e-26	7.77578e-24	procollagen-proline 4-dioxygenase activity (Blast2GO)	Bradi3g09625	0.0293738	11.2451	11.6168	0.97027	0.988561	-6.17018	2307.87	25.8257	5.42371e-86	3.03341e-83	#N/A	Bradi1g22830	5.14794
Bradi3g38140	7.90089	5.38277	1798.67	5.22573e-78	2.74556e-75	-0.283952	7.23205	2.41268	0.624716	0.757571	PF00847 - AP2 domain (AP2) (1 of 161)												#N/A	Bradi3g35383	NA	0	0	NA	NA	6.2998	0	151.402	2.42452e-25	1.8664e-23	#N/A	Bradi1g25480	0.66274	9.78001	17.445	0.377767	0.635922	-5.56646	10705.1	193.968	7.33195e-86	4.01864e-83	copper ion binding (Blast2GO)	Bradi3g19390	5.41292
Bradi2g00280	3.6426	1004.99	12916.7	6.76692e-78	3.49292e-75	0.787321	8341.31	14638.5	0.00176326	0.00843317	WRKY transcription factor												#N/A	Bradi2g36606	-0.326235	324.275	255.852	0.401885	0.658293	2.62564	530.841	3467.72	7.11099e-25	5.30999e-23	#N/A	Bradi3g04690	-1.10394	17.3617	3.72482	0.233572	0.481378	-6.60744	1165.98	9.10323	3.67529e-85	1.97493e-82	serine-type endopeptidase activity (Blast2GO)	Bradi1g76217	4.66193
Bradi3g31865	6.48834	16.5582	1780.39	1.4322e-77	7.14207e-75	1.99929	544.238	2423.71	1.90178e-07	2.63357e-06	PTHR11260//PTHR11260:SF200 - GLUTATHIONE S-TRANSFERASE, GST, SUPERFAMILY, GST DOMAIN CONTAINING // SUBFAMILY NOT NAMED (1 of 7)												#N/A	Bradi2g62587	0.851669	478.94	877.546	0.00348359	0.0203097	2.91918	59.0672	485.386	1.53596e-24	1.11949e-22	PF00190 - Cupin (Cupin_1) (1 of 22)	Bradi4g21920	0.0953809	38.6698	41.5761	0.862627	0.947642	-3.82891	5220.25	350.008	6.53565e-85	3.44441e-82	PF02458 - Transferase family (Transferase) (1 of 99)	Bradi3g06070	3.41155
Bradi1g32370	3.20986	561.585	5298.97	1.90532e-77	9.34305e-75	0.986832	954.03	1919.08	3.55038e-06	3.77857e-05	PF00249 - Myb-like DNA-binding domain (Myb_DNA-binding) (1 of 229)												#N/A	Bradi2g47640	-0.414598	2240.21	1672.11	0.0894676	0.256636	3.58672	41.2455	584.395	3.72839e-24	2.6678e-22	phosphate transmembrane transporter activity (Blast2GO)	Bradi2g58520	-0.563839	114.385	73.8896	0.329416	0.590332	-3.69294	6755.43	499.832	1.1988e-82	6.08391e-80	PF14368 - Probable lipid transfer (LTP_2) (1 of 72)	Bradi3g14765	6.91879
Bradi2g47510	5.99414	248.805	18124.8	2.19832e-77	1.06031e-74	1.9342	191.326	884.329	7.56181e-05	0.0005712	STE_MEKK_ste11_MAP3K.14 - STE kinases include homologs to sterile 7, sterile 11 and sterile 20 from yeast, expressed, subfamily MEKK_ste11_MAP3K												#N/A	Bradi5g09010	0.226038	223.673	263.899	0.580942	0.79857	2.52371	90.7207	549.48	4.09812e-24	2.91712e-22	#N/A	Bradi2g11410	-0.589437	2107.07	1393.65	0.00376123	0.0216265	-3.2747	2103.08	210.72	5.70948e-80	2.84488e-77	Glycosyl hydrolase (GH), subfamily GH3	Bradi3g59853	6.26965
Bradi1g64050	4.3863	686.917	15117.4	4.68869e-77	2.18969e-74	0.558074	4266.84	7081.5	0.375183	0.540696	PF05678 - VQ motif (VQ) (1 of 37)												#N/A	Bradi3g51890	-0.534918	531.64	365.572	0.0024952	0.0153482	3.12482	116.369	1126.02	9.36862e-24	6.533e-22	extracellular-glutamate-gated ion channel activity (Blast2GO)	Bradi2g51684	-0.767564	48.1754	27.0817	0.117425	0.309024	-9.64812	1919.18	0	1.07742e-79	5.27263e-77	#N/A	Bradi5g16150	5.79444
Bradi1g33870	6.97719	17.4035	2739.97	7.83296e-77	3.60096e-74	1.38129	46.8224	165.507	0.0291964	0.0817039	Homeodomain-Leucine Zipper II family protein, subfamily D												#N/A	Bradi3g07980	0.442242	4106.78	5609.34	0.0657666	0.205981	2.37519	4403.84	23881.4	1.06398e-23	7.38184e-22	#N/A	Bradi2g24100	0.235113	501.956	597.227	0.598287	0.810703	-3.08109	13580.2	1562.45	1.87384e-79	9.00924e-77	inorganic diphosphatase activity (Blast2GO)	Bradi1g67240	4.99902
Bradi1g23030	6.15121	122.791	10119.8	3.69946e-76	1.67455e-73	1.44206	1337.43	13921.9	NA	NA	#N/A												#N/A	Bradi3g57480	1.33585	48.1266	125.798	0.000165592	0.00149741	2.4792	276.729	1623.17	1.81149e-23	1.238e-21	PTHR32285:SF55 - PROTEIN TRICHOME BIREFRINGENCE-LIKE 4 (1 of 1)	Bradi3g05800	-0.0311365	1410.94	1380.67	0.873024	0.951583	-2.56179	7666.9	1278.53	3.06684e-78	1.44908e-75	Homologous to barley CONSTANS-Like protein CO7	Bradi1g23730	5.82496
Bradi2g44160	4.63349	252.964	6679.03	6.66265e-76	2.97013e-73	-0.448005	8549.95	5143.43	0.534915	0.683866	testosterone 6-beta-hydroxylase activity (Blast2GO)												#N/A	Bradi1g00438	0.867123	0	4.79538	0.269195	0.52393	6.17727	0	157.829	1.8676e-23	1.27001e-21	5.99.1.2 - DNA topoisomerase / Untwisting enzyme (1 of 18)	Bradi1g78540	-0.452821	907.881	658.775	0.0855926	0.248805	-5.76861	1784.77	27.0657	4.84401e-78	2.25e-75	zinc ion binding (Blast2GO)	Bradi3g39980	5.43648
Bradi3g40250	6.62646	69.7845	8341.81	3.05489e-75	1.34151e-72	1.06879	807.369	1737.64	6.48504e-05	0.000498941	PF00139//PF07714 - Legume lectin domain (Lectin_legB) // Protein tyrosine kinase (Pkinase_Tyr) (1 of 9)												#N/A	Bradi1g00587	-0.580914	281.762	186.257	0.0482415	0.163596	3.52095	219.248	2944.22	2.13069e-23	1.4445e-21	PTHR23023//PTHR23023:SF145 - DIMETHYLANILINE MONOOXYGENASE // SUBFAMILY NOT NAMED (1 of 2)	Bradi5g26010	1.88194	7.73347	34.8832	0.00277282	0.0167864	-7.1405	11809	56.389	3.13281e-77	1.43091e-74	Glycosyl hydrolase (GH), subfamily GH9	Bradi5g12580	4.83639
Bradi2g33380	3.50983	1571.71	18386.7	9.49027e-75	4.10622e-72	0.897623	3576.58	6724.76	4.53014e-07	5.84779e-06	fructokinase activity, mannokinase activity, glucokinase activity, ATPase activity (Blast2GO)												#N/A	Bradi5g27057	0.783644	1049.58	1843.94	0.0234361	0.094496	3.32209	61.7476	705.624	2.13473e-23	1.4445e-21	PF00892 - EamA-like transporter family (EamA) (1 of 57)	Bradi5g13110	0.197454	0	0.310898	0.777312	NA	-7.03878	1376.01	7.03416	4.25066e-77	1.90966e-74	PF02469 - Fasciclin domain (Fasciclin) (1 of 24)	Bradi2g15270	7.08261
Bradi1g77491	6.71826	40.5582	5227.42	1.35069e-74	5.7594e-72	1.19014	103.483	259.71	0.00860621	0.0307902	#N/A												#N/A	Bradi1g20801	-0.197276	32.8998	24.3375	0.830749	0.934545	4.4696	10.8212	351.049	2.34664e-23	1.58398e-21	PTHR31744:SF10 - NAC DOMAIN CONTAINING PROTEIN 87 (1 of 2)	Bradi3g10290	0.211419	21.3439	25.3804	0.751114	0.898053	-4.15172	4902.79	257.527	8.22897e-77	3.63734e-74	Glycosyl hydrolase (GH), subfamily GH16	Bradi3g22830	5.27073
Bradi4g40727	3.32255	1211.25	12395.3	1.3792e-74	5.79697e-72	0.52559	1803.28	2627.5	0.0451004	0.11444	PF00931//PF12799 - NB-ARC domain (NB-ARC) // Leucine Rich repeats (2 copies) (LRR_4) (1 of 1)												#N/A	Bradi1g24845	-0.614303	1043.09	679.294	0.000310043	0.00258709	2.67508	188.474	1286.55	3.02699e-23	2.02543e-21	PF12609 - Wound-induced protein (DUF3774) (1 of 11)	Bradi3g53630	-0.403467	157.253	117.547	0.27875	0.534702	-4.69324	1499.24	52.1196	7.37338e-73	3.20742e-70	PTHR10334:SF222 - PROTEIN SCL-23 (1 of 1)	Bradi2g18840	5.26776
Bradi5g06903	5.10373	41.1753	1547.14	5.63321e-74	2.27042e-71	1.40157	44.8863	146.015	0.0131743	0.0436145	#N/A												#N/A	Bradi1g34120	0.625563	2076.22	3215.62	0.000301981	0.00252914	2.17373	882.127	4123.85	1.11967e-22	7.25402e-21	PF14009 - Domain of unknown function (DUF4228) (DUF4228) (1 of 38)	Bradi2g20830	-0.317788	421.264	329.851	0.566144	0.787782	-6.78874	20331.6	127.911	1.83548e-71	7.73868e-69	1.11.1.7 - Peroxidase / Lactoperoxidase (1 of 144)	Bradi3g46062	6.02885
Bradi3g15160	4.17532	372.1	7043.18	7.59593e-73	2.97983e-70	1.29081	1429.87	3806.63	0.00192174	0.0090599	F-Box												#N/A	Bradi3g58060	-0.378189	8545.2	5169.32	NA	NA	2.28661	5213.83	26528.4	1.93391e-22	1.2354e-20	PF14368 - Probable lipid transfer (LTP_2) (1 of 72)	Bradi5g23770	-0.491673	7303.2	5124.97	0.164556	0.38686	-6.6911	1815.78	12.1823	7.25087e-71	3.01076e-68	PF14547 - Hydrophobic seed protein (Hydrophob_seed) (1 of 20)	Bradi5g06542	7.00573
Bradi2g54470	6.02938	23.2762	1771.91	1.63501e-72	6.32966e-70	0.815325	117.768	213.814	0.0143207	0.0466268	zinc ion binding (Blast2GO)												#N/A	Bradi2g33200	-0.201679	2404.03	2078.33	0.577763	0.796203	2.07933	157.733	688.372	3.09697e-22	1.95559e-20	PTHR11034//PTHR11034:SF22 - N-MYC DOWNSTREAM REGULATED // SUBFAMILY NOT NAMED (1 of 1)	Bradi1g28726	-0.0719964	36.105	34.0153	0.920688	0.969028	-7.75924	915.933	1.82262	4.83193e-70	1.9764e-67	PTHR26402//PTHR26402:SF544 - RESPONSE REGULATOR OF TWO-COMPONENT SYSTEM // SUBFAMILY NOT NAMED (1 of 2)	Bradi3g08450	5.01735
Bradi2g47501	5.49976	329.261	16625.5	2.32907e-72	8.89948e-70	1.80555	257.364	1702.32	0.00955535	0.0335208	#N/A												#N/A	Bradi2g01170	0.606263	96.1592	149.46	0.14109	0.349042	4.02907	8.66329	185.625	4.33813e-22	2.68367e-20	protein kinase family protein, putative, expressed, subfamily LRK10L-2	Bradi1g51270	-0.458081	1245.86	904.397	0.015849	0.0696607	-3.45291	1701.29	148.907	5.38568e-70	2.17051e-67	Homeodomain-Leucine Zipper II family protein, subfamily C	Bradi2g15650	6.39602
Bradi3g45800	5.58674	71.5854	3865.01	3.07695e-72	1.16064e-69	0.179457	3109.18	3867.82	0.806714	0.885812	Putative glycogenin-like starch initiation protein, CAZy family GT8												#N/A	Bradi2g58350	0.00399051	2260.14	2266.52	0.98838	0.995487	2.54979	6106.57	37968.7	4.65971e-22	2.87611e-20	#N/A	Bradi2g41020	0.8678	114.705	217.82	0.0498111	0.167548	-4.00777	911.089	52.7179	9.54304e-70	3.79024e-67	microtubule motor activity (Blast2GO)	Bradi3g48197	3.62112
Bradi1g25187	5.37836	111.731	5152.37	9.81728e-72	3.61055e-69	1.38537	909.531	2444.77	2.64754e-08	4.17467e-07	PF00954//PF01453//PF07714//PF08276 - S-locus glycoprotein domain (S_locus_glycop) // D-mannose binding lectin (B_lectin) // Protein tyrosine kinase (Pkinase_Tyr) // PAN-like domain (PAN_2) (1 of 20)												#N/A	Bradi2g62490	0.703168	1024.2	1691.22	0.0222625	0.0907843	2.93454	158.038	1328.65	1.19734e-21	7.18012e-20	PF06136 - Domain of unknown function (DUF966) (DUF966) (1 of 7)	Bradi1g52381	-0.118364	277.04	254.476	0.716833	0.879558	-3.36011	2740.47	256.65	1.09442e-69	4.28467e-67	#N/A	Bradi3g31841	6.12805
Bradi1g36790	5.84049	99.2006	6501.98	2.40502e-71	8.73585e-69	-0.346488	83.1848	63.6787	0.452323	0.612598	F5H (At4g36220) (Ferulate 5-hydroxylase)												#N/A	Bradi2g04030	0.101356	222.415	239.042	0.791867	0.916896	2.90466	85.2197	699.299	1.38332e-21	8.24128e-20	#N/A	Bradi3g16307	-0.614156	68073.5	43756.6	0.0783284	0.234324	-2.88875	57608.1	7584.64	2.39003e-69	9.22517e-67	PTHR13301//PTHR13301:SF75 - X-BOX TRANSCRIPTION FACTOR-RELATED // SUBFAMILY NOT NAMED (1 of 1)	Bradi1g13127	6.87283
Bradi2g54367	6.49324	30.7712	3364.57	5.20107e-71	1.86617e-68	-0.13734	1300.08	1042.13	NA	NA	PTHR11614//PTHR11614:SF109 - PHOSPHOLIPASE-RELATED // SUBFAMILY NOT NAMED (1 of 1)												#N/A	Bradi4g43061	-0.091448	168.844	158.092	0.808637	0.924594	2.4489	84.1137	485.86	2.95749e-21	1.73184e-19	PTHR10579//PTHR10579:SF50 - CALCIUM-ACTIVATED CHLORIDE CHANNEL REGULATOR // SUBFAMILY NOT NAMED (1 of 2)	Bradi3g10500	-0.503088	6611.52	4645.34	0.0123325	0.0571051	-6.43321	1767.32	14.8011	1.98516e-68	7.35181e-66	PF05558 - DREPP plasma membrane polypeptide (DREPP) (1 of 2)	Bradi2g27782	5.30972
Bradi1g22110	5.03518	267.846	9570.58	9.87323e-71	3.49988e-68	0.691253	2261.79	3691.95	0.00158746	0.00770669	PTHR10992:SF872 - METHYLESTERASE 13, CHLOROPLASTIC-RELATED (1 of 1)												#N/A	Bradi1g34920	-0.450257	2289.85	1668.07	0.0474867	0.161726	3.16652	372.627	3817.27	1.89997e-20	1.0648e-18	pectin methylesterase Inhibitor (PMEI)	Bradi2g23350	-0.0818835	2694.34	2537.68	0.843597	0.940436	-4.15	4616.94	240.624	3.39695e-68	1.22491e-65	di-, tri-valent inorganic cation transmembrane transporter activity (Blast2GO)	Bradi4g08830	5.96592
Bradi2g17802	5.19591	35.2911	1424.17	1.15144e-70	4.03305e-68	-0.0994706	134.009	123.65	0.845508	0.909529	#N/A												#N/A	Bradi1g17116	1.40157	93.1817	264.746	0.00279781	0.0169133	3.16389	95.158	974.413	2.34424e-20	1.3001e-18	#N/A	Bradi1g76630	-0.486856	4495.16	2789.84	0.563641	0.785907	-4.28344	3400.4	160.053	1.41464e-67	5.03484e-65	PF02469 - Fasciclin domain (Fasciclin) (1 of 24)	Bradi2g43056	4.08384
Bradi4g05360	5.0688	375.568	13763.4	1.47463e-70	5.1043e-68	1.33008	1644.64	4399.38	0.00022126	0.00145332	PF07887 - Calmodulin binding protein-like (Calmodulin_bind) (1 of 12)												#N/A	Bradi2g10340	-0.524672	125.001	78.0214	0.500412	0.738164	2.22174	527.189	2565.73	2.34829e-20	1.3001e-18	MYB transcrition factor	Bradi1g18630	-0.123291	0.613503	0.310898	0.860161	NA	-7.80543	1023.66	2.02712	7.438e-67	2.58023e-64	estradiol 17-beta-dehydrogenase activity, testosterone 17-beta-dehydrogenase (NADP+) activity (Blast2GO)	Bradi1g71360	2.8049
Bradi4g09417	5.67724	640.61	37139	1.6727e-70	5.72257e-68	0.516517	83777	121199	0.0425375	0.109562	PTHR11177:SF214 - ACIDIC ENDOCHITINASE (1 of 2)												#N/A	Bradi4g33000	1.85878	816.292	3110.55	1.03378e-07	1.61787e-06	2.42462	253.89	1441.33	2.54355e-20	1.40536e-18	zf-Dof	Bradi3g01640	-0.236582	1457.08	1230.18	0.461915	0.709437	-3.52017	5975.99	496.111	1.1467e-66	3.92817e-64	metallocarboxypeptidase activity (Blast2GO)	Bradi5g12165	4.95501
Bradi5g20718	5.90289	31.5017	2185.18	5.30005e-70	1.77202e-67	1.47409	41.6454	167.71	0.0241988	0.0705422	2.4.1.207//3.2.1.151 - Xyloglucan:xyloglucosyl transferase / Xyloglucan endotransglycosylase // Xyloglucan-specific endo-beta-1,4-glucanase / Xyloglucanendohydrolase (1 of 8)												#N/A	Bradi3g10815	1.24103	4.16302	20.651	0.178522	0.407848	4.02847	8.03138	177.833	2.72447e-20	1.49928e-18	#N/A	Bradi3g03556	0.36201	0	0.772537	0.604092	NA	-7.70264	801.604	1.72335	8.12509e-66	2.71546e-63	#N/A	Bradi2g48590	5.30658
Bradi1g57240	4.74697	146.54	4228.35	5.62931e-70	1.86096e-67	1.93416	34.2934	156.541	4.46318e-05	0.000359322	PF05078 - Protein of unknown function (DUF679) (DUF679) (1 of 11)												#N/A	Bradi4g27680	1.00013	998.292	2408.61	0.18717	0.420507	2.60192	1361.31	8868.01	2.78042e-20	1.527e-18	1.11.1.7 - Peroxidase / Lactoperoxidase (1 of 144)	Bradi5g13120	-0.375332	6082.22	4684.52	0.00110782	0.00776425	-2.38092	5082.56	961.112	2.25012e-64	7.34103e-62	glycerophosphodiester phosphodiesterase activity (Blast2GO)	Bradi1g06241	5.45273
Bradi5g19100	6.61609	315.332	37971.6	6.34571e-70	2.07448e-67	-0.0164918	5639.04	5574.01	0.932846	0.962126	PTHR11751:SF284 - 1-AMINOCYCLOPROPANE-1-CARBOXYLATE SYNTHASE-LIKE PROTEIN 1 (1 of 1)												#N/A	Bradi2g14650	-0.349472	89.8233	69.3762	0.458524	0.706651	3.82727	15.8792	289.906	4.81729e-20	2.60905e-18	lysophospholipase activity (Blast2GO)	Bradi3g09340	0.129429	219.347	240.95	0.743283	0.89341	-4.93763	1877.25	52.9675	1.55722e-63	5.02066e-61	bZIP transcription factor	Bradi1g13060	3.94269
Bradi1g49690	5.66347	120.25	6913.77	7.84102e-70	2.53515e-67	1.22792	1196.93	2887.78	4.28548e-06	4.48258e-05	#N/A												#N/A	Bradi5g14650	-0.17354	1642.69	1453.53	0.442312	0.69266	2.74764	127.312	929.654	6.66817e-20	3.5902e-18	serine-type endopeptidase activity (Blast2GO)	Bradi5g15727	-1.15093	66.4	22.5419	0.157064	0.375367	-3.82643	2857.13	188.633	2.18894e-63	6.97534e-61	PTHR11615//PTHR11615:SF132 - NITRATE, FROMATE, IRON DEHYDROGENASE // SUBFAMILY NOT NAMED (1 of 1)	Bradi2g48580	8.57685
Bradi1g33653	2.81753	222.098	1588.14	1.34075e-69	4.28777e-67	-0.351181	109.947	84.7021	0.320452	0.484468	PF00069//PF00954//PF08276 - Protein kinase domain (Pkinase) // S-locus glycoprotein domain (S_locus_glycop) // PAN-like domain (PAN_2) (1 of 3)												#N/A	Bradi5g23150	0.486989	903.693	1280.93	0.140422	0.347947	2.22205	5371.26	26190.6	8.06147e-20	4.30652e-18	PF12609 - Wound-induced protein (DUF3774) (1 of 11)	Bradi1g18185	0.0123633	10.0136	10.1052	0.987779	0.995257	-8.34881	1289.32	1.03401	1.50013e-62	4.72542e-60	PF05498 - Rapid ALkalinization Factor (RALF) (RALF) (1 of 14)	Bradi4g33710	3.48206
Bradi5g18830	5.36355	113.126	5190.97	2.20271e-68	6.82191e-66	1.52111	168.815	506.026	1.55572e-07	2.18639e-06	antiporter activity (Blast2GO)												#N/A	Bradi1g60610	-0.231547	264.892	219.928	0.716968	0.879676	2.36987	93.5778	510.369	9.51077e-20	5.04145e-18	serine-type carboxypeptidase activity (Blast2GO)	Bradi1g76100	NA	0	0	NA	NA	-8.88555	1174.88	0	8.88951e-62	2.76837e-59	PTHR10699 - NEUROMODULIN (1 of 1)	Bradi2g11658	6.30733
Bradi3g35390	5.07745	516.646	19113.5	4.49308e-68	1.37704e-65	-0.64971	7197.61	4365.34	0.142554	0.272885	ATPase activity, coupled to movement of substances (Blast2GO)												#N/A	Bradi2g35490	0.622225	422.581	656.478	0.0181097	0.0774789	2.65912	219.062	1496.16	1.08676e-19	5.71643e-18	KOG4579 - Leucine-rich repeat (LRR) protein associated with apoptosis in muscle tissue (1 of 7)	Bradi1g77840	-0.660648	9125.21	5702.27	0.0253718	0.100551	-3.4848	3864.78	327.84	2.64387e-61	8.05059e-59	galacturonate binding (Blast2GO)	Bradi5g09020	5.8657
Bradi4g31582	6.88442	98.9363	14882.9	1.1778e-67	3.5725e-65	0.844372	6933.48	14414.7	0.154233	0.289404	PTHR16007//PTHR16007:SF29 - EPIDIDYMAL MEMBRANE PROTEIN E9-RELATED // SUBFAMILY NOT NAMED (1 of 1)												#N/A	Bradi2g11331	-0.15121	41.5985	35.1624	0.866394	0.949104	3.57311	15.8242	233.617	2.68472e-19	1.37523e-17	#N/A	Bradi2g38690	-0.243672	6.12959	4.60765	0.790512	0.916552	-6.92419	17077.8	87.3882	5.46446e-61	1.64564e-58	1.11.1.7 - Peroxidase / Lactoperoxidase (1 of 144)	Bradi3g15956	5.22314
Bradi1g09177	4.99622	496.647	17304.2	1.68794e-67	5.06762e-65	0.641622	933.6	1473.18	0.00587582	0.0226384	PTHR12565//PTHR12565:SF164 - STEROL REGULATORY ELEMENT-BINDING PROTEIN // SUBFAMILY NOT NAMED (1 of 1)												#N/A	Bradi2g08870	1.65464	119.589	405.135	0.000181344	0.00162025	3.54249	331.266	4745.8	3.89034e-19	1.95624e-17	serine-type endopeptidase inhibitor activity (Blast2GO)	Bradi2g08780	0.0875099	4.15667	4.72942	0.92443	0.970164	-7.48419	681.358	1.51885	2.22267e-60	6.6209e-58	PF03330 - Rare lipoprotein A (RlpA)-like double-psi beta-barrel (DPBB_1) (1 of 60)	Bradi2g18530	3.65883
Bradi1g53237	6.89977	69.4055	10589.8	1.71684e-67	5.10232e-65	1.93333	26.7775	165.354	0.00293876	0.01281	PTHR21141//PTHR21141:SF38 - 60S ACIDIC RIBOSOMAL PROTEIN FAMILY MEMBER // SUBFAMILY NOT NAMED (1 of 3)												#N/A	Bradi1g78340	-0.726958	5693.79	3281.71	0.160929	0.381184	2.83361	2374.79	18698.2	4.19456e-19	2.09384e-17	PF03330 - Rare lipoprotein A (RlpA)-like double-psi beta-barrel (DPBB_1) (1 of 60)	Bradi2g52090	0.356253	123.295	161.609	0.498068	0.736423	-2.58358	38129.7	6230.5	2.66635e-60	7.85715e-58	ATP binding (Blast2GO)	Bradi2g11430	7.00789
Bradi3g03070	6.16913	79.5739	6789.7	2.76449e-67	8.13367e-65	0.912944	873.383	2159.05	0.17853	0.320902	PF07816 - Protein of unknown function (DUF1645) (DUF1645) (1 of 9)												#N/A	Bradi3g41543	0.0199361	1582.55	1604.35	0.892378	0.959247	2.12746	159.83	726.738	6.56068e-19	3.23373e-17	PF00847 - AP2 domain (AP2) (1 of 161)	Bradi2g17030	-0.351968	614.193	478.624	0.210436	0.45114	-3.86331	1532.09	97.9265	5.68781e-59	1.64078e-56	aspartic-type endopeptidase activity (Blast2GO)	Bradi5g17490	6.23166
Bradi3g53180	5.39732	174.88	8247.76	5.38845e-67	1.5543e-64	0.675902	4033.03	6473.64	4.15585e-06	4.36699e-05	lectin-like receptor kinase, putative, expressed, subfamily L-LEC												#N/A	Bradi2g08293	0.44842	52.5271	72.3376	0.173791	0.401225	2.80944	171.346	1329.98	2.22881e-18	1.05493e-16	#N/A	Bradi3g34295	-0.371447	318.343	243.426	0.301397	0.559758	-3.47094	1438.33	123.06	8.07951e-59	2.30645e-56	PTHR23160//PTHR23160:SF9 - MYOSIN HEAVY CHAIN-RELATED // SUBFAMILY NOT NAMED (1 of 1)	Bradi3g18160	3.21942
Bradi2g11970	5.01357	227.098	8027.53	1.59936e-66	4.56859e-64	1.46434	5097.06	30077	NA	NA	K00306 - sarcosine oxidase / L-pipecolate oxidase (PIPOX) (1 of 3)												#N/A	Bradi1g46675	0.786798	0.29327	3.29075	0.341705	NA	5.46315	0.314809	128.33	4.36248e-18	2.00593e-16	PTHR11945:SF153 - AGAMOUS-LIKE MADS-BOX PROTEIN AGL36-RELATED (1 of 4)	Bradi5g04120	0.130555	2.88209	4.46978	0.862271	0.947642	-8.68735	977.689	0	1.19205e-58	3.36786e-56	PTHR31867:SF4 - EXPANSIN-A11 (1 of 1)	Bradi1g55440	4.50659
Bradi2g04720	5.05012	733.467	26659.3	2.64654e-66	7.48716e-64	1.38649	3874.7	11067.6	0.000757821	0.00415279	glucuronosyltransferase activity (Blast2GO)												#N/A	Bradi3g54160	0.180128	153.114	174.774	0.67933	0.859297	2.18934	81.3777	388.39	4.5166e-18	2.06986e-16	PTHR31194//PTHR31194:SF15 - SHN SHINE , DNA BINDING / TRANSCRIPTION FACTOR // SUBFAMILY NOT NAMED (1 of 2)	Bradi5g11950	-0.27764	324.627	265.693	0.439854	0.690723	-2.70618	6077.98	908.694	2.79368e-58	7.81232e-56	PTHR11926//PTHR11926:SF210 - GLUCOSYL/GLUCURONOSYL TRANSFERASES // SUBFAMILY NOT NAMED (1 of 1)	Bradi4g11390	4.3477
Bradi3g59690	5.00331	250.872	8809.14	4.60126e-66	1.28932e-63	0.134978	5584.42	6278.43	0.820292	0.893628	#N/A												#N/A	Bradi1g34600	0.0764342	129.692	137.373	0.865555	0.948791	2.08491	233.057	1028.65	6.74393e-18	3.03477e-16	#N/A	Bradi2g37040	-0.0834908	487.595	459.242	0.802497	0.921786	-3.97622	4375.96	256.327	3.08186e-58	8.53115e-56	1.11.1.7 - Peroxidase / Lactoperoxidase (1 of 144)	Bradi1g13990	4.28877
Bradi1g00460	4.77117	2536.88	74917.8	1.05538e-65	2.92936e-63	0.244282	31073.8	36908.8	0.19002	0.335664	ATPase activity, coupled to transmembrane movement of substances (Blast2GO)												#N/A	Bradi1g11240	0.208431	7023.67	8133.41	0.354178	0.614263	2.36819	6026.39	33075.2	8.52989e-18	3.80719e-16	copper ion binding (Blast2GO)	Bradi1g53207	-0.212492	15754.6	13574.3	0.275231	0.531131	-2.26076	37805.9	7773.31	5.71738e-57	1.55134e-54	PTHR13301//PTHR13301:SF73 - X-BOX TRANSCRIPTION FACTOR-RELATED // SUBFAMILY NOT NAMED (1 of 3)	Bradi1g37080	5.72979
Bradi5g11630	4.43507	781.841	18005.3	1.34963e-65	3.71111e-63	1.0071	12128.7	55777.9	0.173248	0.314473	bile acid transmembrane transporter activity (Blast2GO)												#N/A	Bradi1g38360	-0.00694824	1300.88	1294.42	0.980222	0.992433	3.4569	27.4832	370.982	9.26267e-18	4.12754e-16	#N/A	Bradi3g56210	-0.86861	2.15983	0.310898	0.327429	NA	-7.6487	757.439	1.33793	1.24609e-56	3.34796e-54	PF14416 - PMR5 N terminal Domain (PMR5N) (1 of 47)	Bradi2g06970	5.83703
Bradi3g55006	7.88782	3.65406	1357.86	1.5338e-65	4.17848e-63	-0.40133	74.4469	53.2827	0.471247	0.629516	PTHR23155//PTHR23155:SF605 - LEUCINE-RICH REPEAT-CONTAINING PROTEIN // SUBFAMILY NOT NAMED (1 of 13)												#N/A	Bradi3g34320	-0.275048	1065.39	871.237	0.501987	0.739201	2.20769	580.702	2820.14	1.64053e-17	7.26314e-16	PTHR26312:SF53 - CARBOXYLATE CLAMP-TETRATRICOPEPTIDE REPEAT PROTEIN (1 of 1)	Bradi1g17520	0.753761	12.5264	23.5686	0.273413	0.528781	-4.95682	3401.02	92.3914	2.78622e-56	7.34196e-54	PTHR22814//PTHR22814:SF139 - COPPER TRANSPORT PROTEIN ATOX1-RELATED // SUBFAMILY NOT NAMED (1 of 1)	Bradi1g06210	4.70328
Bradi2g16357	5.2799	69.7852	3027.9	1.61896e-65	4.36999e-63	0.59543	80.7982	138.975	0.34693	0.512706	PF03106 - WRKY DNA -binding domain (WRKY) (1 of 89)												#N/A	Bradi1g28130	0.13868	921.795	1016.27	0.485408	0.72719	2.00002	2060.05	8548.29	1.89471e-17	8.32123e-16	PF01357 - Pollen allergen (Pollen_allerg_1) (1 of 66)	Bradi2g20840	-0.524945	3015.55	2088.6	0.00329955	0.0194353	-3.3203	15421.1	1471.23	3.86829e-56	1.00962e-53	1.11.1.7 - Peroxidase / Lactoperoxidase (1 of 144)	Bradi3g23280	5.16883
Bradi2g08620	4.01168	3377.97	57062.4	2.64139e-65	7.00134e-63	0.783773	10084.4	17534.8	6.84682e-05	0.000523833	WRKY transcription factor												#N/A	Bradi5g27220	0.705871	4034.2	6611.5	9.72098e-05	0.000933456	2.08715	29754.8	131944	3.08373e-17	1.33296e-15	1.11.1.7 - Peroxidase / Lactoperoxidase (1 of 144)	Bradi1g76420	-0.699835	93.1425	54.1477	0.224857	0.470771	-3.70613	2817.07	201.789	9.60155e-56	2.43639e-53	PTHR33147:SF9 - DEFENSIN-LIKE PROTEIN 1-RELATED (1 of 3)	Bradi1g25552	4.18226
Bradi1g05817	5.13911	211.835	8248.52	3.40725e-65	8.95073e-63	NA	0	0	NA	NA	PTHR13256//PTHR13256:SF45 - N-ACETYLTRANSFERASE 9 // SUBFAMILY NOT NAMED (1 of 5)												#N/A	Bradi2g10903	2.07156	2.77424	21.2162	0.0131808	0.0601902	2.26721	202.125	1028.05	3.32011e-17	1.42838e-15	#N/A	Bradi1g68420	-0.15103	15.6209	13.8758	0.825413	0.931507	-3.43921	2143.02	186.908	2.10168e-54	5.18888e-52	#N/A	Bradi2g51842	5.78164
Bradi4g11740	5.33325	259.466	11703.5	4.25148e-65	1.10697e-62	1.85923	77.3444	311.238	1.76305e-06	1.99737e-05	leucine-rich repeat protein kinase, putative, expressed, subfamily LRR-XII												#N/A	Bradi3g32462	1.11854	5.09585	16.6167	0.202948	0.441749	4.72071	2.5242	153.721	4.61076e-17	1.96513e-15	#N/A	Bradi3g12975	-0.525289	231.339	158.456	0.145268	0.355936	-3.95098	4549	269.968	2.92643e-54	7.1606e-52	PTHR11615:SF116 - CASPARIAN STRIP MEMBRANE PROTEIN 1-RELATED (1 of 1)	Bradi4g38932	5.21974
Bradi3g49010	6.78983	8.23912	1185.75	7.3441e-65	1.89542e-62	1.92503	71.3895	358.505	0.000590811	0.00336195	PF02519 - Auxin responsive protein (Auxin_inducible) (1 of 61)												#N/A	Bradi2g11610	-0.237451	52.9905	42.8476	0.760177	0.902049	5.52634	22.8114	6506.69	5.33057e-17	2.25439e-15	PF00582 - Universal stress protein family (Usp) (1 of 37)	Bradi3g39740	-0.734904	9660.89	5767.69	0.000370041	0.00301755	-2.91312	6714.11	862.096	4.78501e-54	1.16047e-51	PTHR32077:SF3 - FASCICLIN-LIKE ARABINOGALACTAN PROTEIN 7 (1 of 1)	Bradi3g22850	5.16558
Bradi4g01950	4.20283	4290.75	83379.4	8.91253e-65	2.28021e-62	1.1543	13700.9	31173.1	1.3954e-06	1.61695e-05	WRKY transcription factor												#N/A	Bradi3g13275	1.27856	343.591	862.3	0.000249886	0.00214787	3.07475	554.42	5429.24	5.37759e-17	2.27077e-15	PF04043 - Plant invertase/pectin methylesterase inhibitor (PMEI) (1 of 59)	Bradi1g72230	0.234296	1.28093	3.09015	0.747958	0.8961	-4.558	1446.5	53.619	8.72354e-54	2.09709e-51	PF02458 - Transferase family (Transferase) (1 of 99)	Bradi4g14920	3.3753
Bradi1g30980	5.17323	150.876	6028.95	1.06009e-64	2.6888e-62	0.862898	609.253	1131.49	0.00142083	0.00701896	PF00226 - DnaJ domain (DnaJ) (1 of 91)												#N/A	Bradi2g41840	0.182965	335.048	387.954	0.772711	0.908088	2.73609	945.816	6983.57	6.33991e-17	2.66072e-15	iron ion binding (Blast2GO)	Bradi3g38820	-0.360204	74.1885	57.1677	0.368963	0.628728	-3.84807	1399.64	89.9105	8.99171e-54	2.14276e-51	#N/A	Bradi4g00397	6.17893
Bradi1g66270	4.41346	385.849	8753.98	1.27241e-64	3.19974e-62	1.09475	1958.01	4314.18	0.00014467	0.00100857	antiporter activity (Blast2GO)												#N/A	Bradi2g33437	-0.586853	700.064	442.532	0.317875	0.577997	3.72308	33.6472	594.363	6.67521e-17	2.79289e-15	PF13229 - Right handed beta helix region (Beta_helix) (1 of 1)	Bradi2g50220	-0.515481	2950.21	2054.05	0.0161533	0.0707445	-5.59859	4960.82	77.9111	1.70046e-53	4.01733e-51	bZIP transcription factor	Bradi2g37150	3.41651
Bradi1g30870	5.69828	328.046	19582.3	2.12529e-64	5.29918e-62	1.8921	693.622	2779.43	2.31274e-08	3.67637e-07	WRKY transcription factor												#N/A	Bradi2g54560	-0.406541	5346.33	4024.38	0.0112109	0.0528155	2.40124	178.075	1007.54	7.8654e-17	3.27586e-15	PF00314 - Thaumatin family (Thaumatin) (1 of 34)	Bradi4g33490	-0.390436	2330.4	1758.98	0.270462	0.525179	-2.4924	15771.5	2743.97	4.29822e-53	1.00678e-50	PF02469 - Fasciclin domain (Fasciclin) (1 of 24)	Bradi2g49250	5.95553
Bradi1g32060	6.08247	490.827	39490.2	2.27142e-64	5.61594e-62	1.37139	874.221	4423.57	0.0593212	0.141735	PTHR33179:SF7 - GENOMIC DNA, CHROMOSOME 3, P1 CLONE:MKA23 (1 of 2)												#N/A	Bradi5g23182	-0.584827	764.939	508.005	0.000890542	0.00643456	2.50717	2299.58	14142.5	9.25919e-17	3.82727e-15	PF12609 - Wound-induced protein (DUF3774) (1 of 11)	Bradi4g39910	0.187829	570.705	656.143	0.680725	0.859768	-4.00204	70859.9	4030.78	1.0659e-52	2.47551e-50	IgA binding (Blast2GO)	Bradi2g35950	5.95591
Bradi2g47420	5.84629	63.9068	4303.16	3.35774e-63	8.03182e-61	1.14831	5223.53	15253	0.0757407	0.170989	PTHR11926//PTHR11926:SF260 - GLUCOSYL/GLUCURONOSYL TRANSFERASES // SUBFAMILY NOT NAMED (1 of 3)												#N/A	Bradi4g40110	-0.615434	45.0693	28.3632	0.201091	0.439196	5.28692	21.0691	3265.83	9.6813e-17	3.98972e-15	Glycosyl hydrolase (GH), subfamily GH18	Bradi2g14690	-0.467115	1789.11	1291.94	0.000276334	0.00233831	-3.22767	4117.35	418.847	1.40623e-52	3.23847e-50	phosphoprotein phosphatase activity (Blast2GO)	Bradi1g44040	3.02786
Bradi1g59450	5.31962	135.967	6092.99	5.5263e-63	1.31125e-60	0.018823	2702.83	2740.93	0.957747	0.9758	PTHR30546//PTHR30546:SF4 - FLAVODOXIN-RELATED PROTEIN WRBA-RELATED // SUBFAMILY NOT NAMED (1 of 2)												#N/A	Bradi4g34770	-0.290678	299.308	242.286	0.466154	0.712942	2.3085	113.283	597.468	1.29299e-16	5.27299e-15	PTHR31614:SF3 - POLLEN OLE E 1 ALLERGEN AND EXTENSIN FAMILY PROTEIN (1 of 1)	Bradi1g69571	-0.235708	978.768	827.716	0.405925	0.66135	-2.46175	9616.68	1709.92	1.96129e-52	4.4791e-50	PTHR31495:SF3 - CALEOSIN-RELATED FAMILY PROTEIN-RELATED (1 of 1)	Bradi4g21510	6.01121
Bradi2g48531	6.42394	42.9086	4542.83	7.45029e-63	1.75362e-60	1.10758	74.5878	172.233	0.00604061	0.0231528	PTHR27003:SF79 - U-BOX DOMAIN-CONTAINING PROTEIN 34-RELATED (1 of 1)												#N/A	Bradi4g35376	1.85533	73.5604	271.83	6.62457e-16	1.91462e-14	2.61861	81.484	548.609	2.35639e-16	9.35898e-15	PF01535//PF13041//PF13812 - PPR repeat (PPR) // PPR repeat family (PPR_2) // Pentatricopeptide repeat domain (PPR_3) (1 of 58)	Bradi1g18990	0.0552819	1.28093	1.55449	0.939154	NA	-7.30142	552.584	1.21508	5.89005e-52	1.31233e-49	phospholipase A2 inhibitor activity, phosphatidylinositol-4,5-bisphosphate binding (Blast2GO)	Bradi2g60503	5.57593
Bradi2g26250	6.29155	16.7415	1605.17	1.27159e-62	2.96926e-60	0.483145	90.372	141.034	0.450864	0.611413	#N/A												#N/A	Bradi2g17610	1.54866	250.061	762.881	1.2303e-05	0.0001437	2.20612	385.369	1875.68	2.42242e-16	9.60729e-15	PTHR31140:SF3 - AP2/ERF AND B3 DOMAIN-CONTAINING TRANSCRIPTION REPRESSOR RAV2-RELATED (1 of 1)	Bradi1g24880	-0.0964305	226.665	211.123	0.832632	0.93542	-4.15572	2738.04	138.068	6.56168e-52	1.45018e-49	di-, tri-valent inorganic cation transmembrane transporter activity (Blast2GO)	Bradi3g08350	3.48975
Bradi3g61100	8.0992	2.50794	1167.35	5.2527e-62	1.21689e-59	1.76523	66.4347	672.402	0.0165762	0.052444	PTHR11260//PTHR11260:SF264 - GLUTATHIONE S-TRANSFERASE, GST, SUPERFAMILY, GST DOMAIN CONTAINING // SUBFAMILY NOT NAMED (1 of 4)												#N/A	Bradi3g55680	0.528032	6.48222	13.6418	0.568892	0.789972	2.50707	347.052	2139.69	2.63296e-16	1.03917e-14	PF03195 - Protein of unknown function DUF260 (DUF260) (1 of 28)	Bradi3g20770	-0.539397	1276.07	875.769	0.000685563	0.00514426	-3.39699	1885.79	169.299	8.10755e-52	1.7775e-49	Glycosyl hydrolase (GH), subfamily GH17	Bradi3g27854	5.98846
Bradi1g57590	5.44138	210.934	10402.6	7.57088e-62	1.74024e-59	0.498964	195.581	286.302	0.250256	0.407115	K13449 - pathogenesis-related protein 1 (PR1) (1 of 3)												#N/A	Bradi4g20690	1.7714	788.86	2769.59	1.17736e-10	2.39891e-09	2.21837	441.134	2168.54	3.0314e-16	1.18849e-14	RING, subfamily zinc finger (C3HC4-type RING finger) family protein	Bradi1g07942	0.355005	6.00022	9.07306	0.69556	0.868024	-2.74253	1180.32	171.365	1.44388e-51	3.14045e-49	PF07714//PF11721 - Protein tyrosine kinase (Pkinase_Tyr) // Di-glucose binding within endoplasmic reticulum (Malectin) (1 of 12)	Bradi1g06260	3.44641
Bradi1g13760	3.5018	176.717	2067.45	1.08753e-61	2.48042e-59	1.1225	488.553	1160.31	0.0119155	0.0401373	9-cis-epoxycarotenoid dioxygenase-like												#N/A	Bradi5g09270	0.388735	13.4244	20.0538	0.655575	0.845026	2.73259	404.509	2994.5	3.10335e-16	1.2115e-14	Homologous to Arabidopsis CENTRORADIALIS	Bradi1g76650	-1.22707	44.3307	16.8543	0.0420508	0.147622	-4.62277	620.175	21.7112	1.64644e-51	3.52506e-49	PTHR37767:SF1 - HYDROXYPROLINE-RICH GLYCOPROTEIN FAMILY PROTEIN (1 of 1)	Bradi2g18980	5.19389
Bradi1g02210	3.42129	385.831	4262.86	3.92155e-61	8.87538e-59	-0.397406	450.005	332.475	0.344344	0.509952	PF00069//PF13947 - Protein kinase domain (Pkinase) // Wall-associated receptor kinase galacturonan-binding (GUB_WAK_bind) (1 of 27)												#N/A	Bradi4g03864	0.664523	268.17	448.796	0.243158	0.493324	2.33313	88.1441	473.62	3.53929e-16	1.37385e-14	PF08137 - DVL family (DVL) (1 of 15)	Bradi2g04570	1.02312	257.47	549.571	0.0247882	0.0988905	-4.39498	2657.31	110.939	1.88605e-51	4.00675e-49	PTHR10374//PTHR10374:SF18 - LACTOYLGLUTATHIONE LYASE GLYOXALASE I // SUBFAMILY NOT NAMED (1 of 1)	Bradi1g37112	5.07577
Bradi4g30310	3.26023	605.494	5955.47	5.20031e-61	1.16797e-58	0.699603	1387.11	2275.48	0.000859405	0.00462166	PF05910 - Plant protein of unknown function (DUF868) (DUF868) (1 of 12)												#N/A	Bradi1g20000	-1.26373	28.1648	10.5457	0.0272461	0.106108	2.23519	252.535	1259.79	3.72948e-16	1.4375e-14	ATP binding (Blast2GO)	Bradi1g77610	-0.441565	4442.97	3244.53	0.137438	0.3426	-3.11128	2717.14	301.138	3.29512e-51	6.94636e-49	THX transcription factor	Bradi4g39950	4.54788
Bradi2g28050	4.98919	1836.44	64363.7	1.56907e-60	3.47107e-58	1.62387	423.216	2050.81	0.0149915	0.0483912	ubiquitin-protein ligase activity (Blast2GO)												#N/A	Bradi3g49460	1.79876	32.4371	146.708	0.0103544	0.0495602	5.32521	0	90.918	4.08797e-16	1.57126e-14	Glycosyl hydrolase (GH), subfamily GH35	Bradi2g14700	-0.456123	1148.99	833.442	0.0459983	0.1579	-3.08765	2670	300.715	3.68e-51	7.69851e-49	PTHR22904//PTHR22904:SF329 - TPR REPEAT CONTAINING PROTEIN // SUBFAMILY NOT NAMED (1 of 3)	Bradi3g59830	5.39255
Bradi4g01540	4.01909	40.4391	689.247	2.49394e-60	5.47587e-58	-0.158331	1271.45	1133.8	0.599602	0.737016	potassium:hydrogen antiporter activity (Blast2GO)												#N/A	Bradi2g61120	0.28685	5333.54	6521.99	0.153243	0.369293	2.3323	1688.41	9085.61	6.0945e-16	2.31329e-14	PTHR31604:SF2 - PROTEIN SHI RELATED SEQUENCE 6 (1 of 1)	Bradi3g33112	-0.507144	1.17308	0	0.471086	NA	-5.95036	658.665	7.38019	6.50268e-51	1.35005e-48	PF03330 - Rare lipoprotein A (RlpA)-like double-psi beta-barrel (DPBB_1) (1 of 60)	Bradi1g35690	5.08403
Bradi5g13450	4.40858	20.1472	458.903	9.93174e-60	2.16453e-57	1.44765	18.4924	60.3266	0.00658348	0.0247898	NAC transcrition factor												#N/A	Bradi1g21540	0.523658	187.142	270.908	0.0443384	0.153727	3.12767	298.9	3107.1	6.32396e-16	2.39376e-14	PTHR21229//PTHR21229:SF20 - LUNG SEVEN TRANSMEMBRANE RECEPTOR // SUBFAMILY NOT NAMED (1 of 1)	Bradi1g74720	-0.634386	2.56186	0	0.377116	NA	-6.19393	3335.83	30.0278	9.13871e-51	1.88305e-48	PF03330 - Rare lipoprotein A (RlpA)-like double-psi beta-barrel (DPBB_1) (1 of 60)	Bradi1g32208	5.82551
Bradi4g28980	6.74815	10.6147	1496.49	3.26525e-59	7.06399e-57	1.98104	192.778	2322.51	0.0068202	0.0255025	PTHR24078 - DNAJ HOMOLOG SUBFAMILY C MEMBER (1 of 96)												#N/A	Bradi4g11450	1.46758	11.1443	78.8832	0.112319	0.299687	5.21732	0	74.3902	1.24818e-15	4.67941e-14	4-hydroxyphenylpyruvate dioxygenase activity (Blast2GO)	Bradi2g09680	-0.266511	2122.37	1758.84	0.273849	0.529242	-3.26335	20831.2	2060.79	1.94504e-50	3.9779e-48	PTHR31388:SF3 - PEROXIDASE 36-RELATED (1 of 3)	Bradi2g57945	6.53761
Bradi2g50840	3.81572	1452.74	21377.1	3.34073e-59	7.17452e-57	1.09994	22796.4	52502.2	0.00811786	0.0294272	K14487 - auxin responsive GH3 gene family (GH3) (1 of 7)												#N/A	Bradi4g34918	-0.49162	1.89443	0.372482	0.530736	NA	3.02679	15.6439	150.532	1.26507e-15	4.72977e-14	#N/A	Bradi3g01230	-0.340755	552.51	434.662	0.13927	0.345876	-2.28536	3748.68	755.764	6.65679e-50	1.34139e-47	leucine-rich repeat protein kinase, putative, expressed, subfamily LRR-XI	Bradi5g01770	6.69633
Bradi1g05450	6.97839	109.515	18584.8	3.43761e-59	7.32908e-57	-0.0648483	69.1915	65.9556	0.871975	0.925108	tryptophan synthase activity (Blast2GO)												#N/A	Bradi2g25760	0.402452	284.665	377.495	0.0295853	0.112973	2.58419	65.8302	434.7	1.8084e-15	6.64332e-14	PTHR12396 - METHYL-CPG BINDING PROTEIN, MBD (1 of 6)	Bradi3g34490	0.808306	425.526	759.013	0.0131657	0.0601492	-3.07144	4774.57	543.587	8.58376e-50	1.71707e-47	cellulose synthase-like (CSL), subfamily D	Bradi1g73680	3.54562
Bradi3g40950	3.56854	1087.07	13371.6	9.34481e-59	1.97801e-56	1.28616	4650.03	11584	8.83116e-09	1.50322e-07	K13456 - RPM1-interacting protein 4 (RIN4) (1 of 2)												#N/A	Bradi3g26810	1.18318	358.623	827.851	5.59345e-06	6.93512e-05	2.80468	289.392	2289.97	1.92982e-15	7.07041e-14	Glycosyl hydrolase (GH), subfamily GH18	Bradi2g18040	-0.646408	678.22	430.304	0.00602576	0.0318695	-3.86739	680.169	42.482	9.81917e-50	1.94996e-47	Glycosyl hydrolase (GH), subfamily GH28	Bradi2g22446	7.36726
Bradi4g44970	5.91799	22.932	1650.53	1.55652e-58	3.27114e-56	-0.626334	933.912	579.192	0.141449	0.271525	myosin heavy chain binding (Blast2GO)												#N/A	Bradi1g42397	1.04619	605.579	1265	4.21917e-06	5.35764e-05	2.77255	53.3743	412.214	2.61341e-15	9.43616e-14	PF01657//PF07714 - Salt stress response/antifungal (Stress-antifung) // Protein tyrosine kinase (Pkinase_Tyr) (1 of 26)	Bradi4g16990	-0.411249	956.728	709.356	0.299076	0.557137	-3.81597	1692	110.159	1.03102e-49	2.03273e-47	Glycosyl hydrolase (GH), subfamily GH16	Bradi3g31704	4.09801
Bradi5g08707	3.58971	84.1048	1050.62	1.87677e-58	3.9162e-56	0.650156	293.044	482.884	0.14048	0.270098	PTHR22958//PTHR22958:SF9 - RELATED TO MULTIFUNCTIONAL CYCLIN-DEPENDENT KINASE-RELATED // SUBFAMILY NOT NAMED (1 of 2)												#N/A	Bradi2g13070	1.17303	38.1109	101.625	0.0928684	0.263336	3.46084	1000.28	14263.5	2.81182e-15	1.01392e-13	PTHR11260//PTHR11260:SF190 - GLUTATHIONE S-TRANSFERASE, GST, SUPERFAMILY, GST DOMAIN CONTAINING // SUBFAMILY NOT NAMED (1 of 4)	Bradi3g20930	-1.14892	139.651	56.3524	0.0587914	0.190131	-3.20155	4555.08	471.254	1.33279e-49	2.60894e-47	#N/A	Bradi2g45640	6.12811
Bradi5g10787	4.23201	163.06	3260.17	2.23541e-58	4.63171e-56	1.5177	418.729	1282.35	1.7502e-05	0.000158245	PTHR27003:SF38 - SERINE/THREONINE-PROTEIN KINASE-LIKE PROTEIN CCR4 (1 of 1)												#N/A	Bradi2g23170	1.50655	64.3791	195.131	0.000480297	0.00377136	2.3804	76.1936	426.937	3.84922e-15	1.37119e-13	PTHR11260//PTHR11260:SF211 - GLUTATHIONE S-TRANSFERASE, GST, SUPERFAMILY, GST DOMAIN CONTAINING // SUBFAMILY NOT NAMED (1 of 2)	Bradi1g25130	0.806728	6.79066	15.786	0.355817	0.615504	-6.77621	2448.68	12.2468	2.72567e-49	5.29765e-47	cellulose synthase-like (CSL), subfamily F	Bradi2g33540	3.94868
Bradi4g02250	4.1906	316.816	6142.44	2.25751e-58	4.64479e-56	0.722904	2125.5	4350.98	0.286859	0.44789	protein kinase family protein, putative, expressed, subfamily SD-2b												#N/A	Bradi2g22284	1.16155	148.096	405.747	0.117516	0.309098	3.90792	51.7463	1168.93	3.89026e-15	1.38099e-13	PTHR33076:SF1 - NON-SPECIFIC LIPID-TRANSFER PROTEIN 10-RELATED (1 of 3)	Bradi4g09720	NA	0	0	NA	NA	-3.187	5679.23	593.311	7.29741e-49	1.40835e-46	chitinase activity (Blast2GO)	Bradi1g38317	3.84209
Bradi3g08280	5.73037	13.6174	851.969	3.16943e-58	6.47575e-56	1.86305	11.079	70.5729	0.00581473	0.0224693	bHLH transcription factor												#N/A	Bradi4g28107	-0.635434	383.13	244.554	0.00928027	0.0453712	3.03507	14.3847	140.706	6.25334e-15	2.18867e-13	PF00069//PF00560//PF08263//PF13855 - Protein kinase domain (Pkinase) // Leucine Rich Repeat (LRR_1) // Leucine rich repeat N-terminal domain (LRRNT_2) // Leucine rich repeat (LRR_8) (1 of 38)	Bradi5g14346	-0.52041	2538.3	1381.7	0.56753	0.788778	-6.7076	603.599	2.93843	7.65336e-49	1.46672e-46	#N/A	Bradi2g50927	5.91194
Bradi4g42997	5.20711	247.931	10311	1.12977e-57	2.26123e-55	1.29476	2664.47	6950.96	0.000360794	0.0022036	2.4.1.116 - Cyanidin 3-O-rutinoside 5-O-glucosyltransferase / glucosyltransferase (1 of 2)												#N/A	Bradi5g26240	0.255845	440.546	530.073	0.49818	0.736423	2.76978	66.9909	517.635	7.63659e-15	2.65248e-13	zf-Dof	Bradi4g07800	-0.700375	467.908	285.16	0.0100255	0.0482214	-3.19161	1167.98	121.531	8.92124e-49	1.69782e-46	copper ion binding (Blast2GO)	Bradi5g03937	3.45826
Bradi5g03460	5.14757	1206.41	47971.3	1.86155e-57	3.67588e-55	0.833611	3219.7	6092.31	0.0539175	0.131729	xenobiotic-transporting ATPase activity, glutathione S-conjugate-exporting ATPase activity, lipid-transporting ATPase activity, bile acid-exporting ATPase activity (Blast2GO)												#N/A	Bradi4g01330	2.30886	0	12.2337	0.0125468	0.0578971	5.26906	0	154.661	8.44332e-15	2.92158e-13	RING, subfamily zinc finger (C3HC4-type RING finger) family protein	Bradi4g24680	0.0163866	266.839	269.757	0.935518	0.975297	-4.78962	1318.2	39.581	3.29631e-48	6.14527e-46	PTHR12542:SF15 - EXOCYST SUBUNIT EXO70 FAMILY PROTEIN C1-RELATED (1 of 1)	Bradi3g10230	3.5327
Bradi2g19177	5.12516	2784.25	108937	4.95311e-57	9.71537e-55	1.19098	19474.7	54058.1	0.0408148	0.106069	PTHR11926//PTHR11926:SF358 - GLUCOSYL/GLUCURONOSYL TRANSFERASES // SUBFAMILY NOT NAMED (1 of 4)												#N/A	Bradi3g54935	-0.110219	83.5265	76.7295	0.844244	0.940813	2.18698	50.9208	246.619	1.43678e-14	4.84913e-13	#N/A	Bradi2g11300	0.132005	0.957976	1.55449	0.85497	NA	-5.53813	1709.98	27.1782	6.35964e-48	1.17761e-45	1.11.1.7 - Peroxidase / Lactoperoxidase (1 of 144)	Bradi3g15560	3.01968
Bradi2g53260	4.73209	1840.12	53463.7	5.39333e-57	1.05088e-54	1.82041	2973.76	18615.4	0.00768452	0.028128	NAC transcrition factor												#N/A	Bradi2g31950	0.332526	156.116	202.861	0.578908	0.797098	4.3169	4.92206	192.998	1.6152e-14	5.40471e-13	PF01190 - Pollen proteins Ole e I like (Pollen_Ole_e_I) (1 of 27)	Bradi5g22590	-0.0632233	499.237	477.417	0.823078	0.930938	-2.75504	4763.81	683.085	2.69022e-47	4.94803e-45	#N/A	Bradi5g06504	7.23274
Bradi1g25727	3.23854	754.784	7324.68	8.77835e-57	1.69919e-54	0.558934	891.349	1321.94	0.00439838	0.0178574	PF01657//PF07714 - Salt stress response/antifungal (Stress-antifung) // Protein tyrosine kinase (Pkinase_Tyr) (1 of 26)												#N/A	Bradi2g36620	0.953866	16.1571	36.9769	0.200527	0.438427	3.15414	59.385	648.501	1.7651e-14	5.84917e-13	#N/A	Bradi4g21025	-0.254309	480.94	401.464	0.363227	0.6227	-4.69891	516.444	16.7046	4.52106e-47	8.25998e-45	PTHR19308:SF14 - PROTEIN T28D6.7 (1 of 1)	Bradi2g30818	5.4085
Bradi3g31750	6.0865	673.076	55863.4	2.27168e-56	4.34008e-54	1.99433	3067.01	21444	0.0028299	0.0124284	PTHR11260//PTHR11260:SF269 - GLUTATHIONE S-TRANSFERASE, GST, SUPERFAMILY, GST DOMAIN CONTAINING // SUBFAMILY NOT NAMED (1 of 4)												#N/A	Bradi4g44000	0.0140089	18876	19078.2	0.978846	0.99179	2.25117	1352.59	6886.89	2.40911e-14	7.93528e-13	NAC transcrition factor	Bradi1g27920	-0.231987	8489.86	7189.15	0.483895	0.726225	-2.97933	24424.4	2970.28	4.59884e-47	8.34644e-45	PTHR31388:SF8 - PEROXIDASE 53-RELATED (1 of 1)	Bradi2g05950	5.47894
Bradi2g59620	4.88575	658.415	21510.8	2.91949e-56	5.52073e-54	-0.0189734	107.396	100.884	NA	NA	potassium ion transmembrane transporter activity (Blast2GO)												#N/A	Bradi1g51080	0.289406	270.195	335.573	0.552318	0.777526	4.89434	280.985	32216.6	4.11739e-14	1.33063e-12	PF03386 - Early nodulin 93 ENOD93 protein (ENOD93) (1 of 3)	Bradi3g05590	-0.305055	660.263	533.436	0.135711	0.339821	-4.30881	1060.44	46.7411	7.86619e-47	1.41824e-44	hydrogen-exporting ATPase activity, phosphorylative mechanism, hydrogen ion transporting ATPase activity, rotational mechanism (Blast2GO)	Bradi3g23190	4.1123
Bradi3g60470	5.10269	6634.84	255626	2.92718e-56	5.52073e-54	1.5113	12407.8	52409.6	0.0216338	0.0644989	PTHR11935:SF104 - METALLO-BETA-LACTAMASE FAMILY PROTEIN (1 of 1)												#N/A	Bradi5g17333	0.603326	6.71672	12.9378	0.498332	0.736498	5.04547	0	79.6713	4.34223e-14	1.39834e-12	PTHR11467//PTHR11467:SF41 - HISTONE H1/H5 // SUBFAMILY NOT NAMED (1 of 1)	Bradi1g09260	-0.989979	59.479	27.1748	0.104238	0.285266	-3.39932	9201.34	817.983	2.56533e-46	4.59497e-44	iron ion binding, lipoxygenase activity (Blast2GO)	Bradi3g22840	3.32032
Bradi4g02287	5.23859	82.7218	3540.45	4.34242e-56	8.13775e-54	1.31324	975.88	2535.57	2.76898e-05	0.00023803	PF00069//PF01657 - Protein kinase domain (Pkinase) // Salt stress response/antifungal (Stress-antifung) (1 of 17)												#N/A	Bradi4g33760	NA	0	0	NA	NA	2.0028	215.002	904.527	5.3281e-14	1.69984e-12	Glycosyl hydrolase (GH), subfamily GH9	Bradi3g33130	0.696004	0	11.1923	0.343287	0.603868	-5.77969	7549.2	95.842	3.92141e-46	6.97833e-44	PF03330 - Rare lipoprotein A (RlpA)-like double-psi beta-barrel (DPBB_1) (1 of 60)	Bradi3g29710	3.38657
Bradi4g42540	5.1276	95.389	3744.55	4.52846e-56	8.43267e-54	0.322937	1023.81	1286.7	0.114949	0.232661	KOG0157 - Cytochrome P450 CYP4/CYP19/CYP26 subfamilies (1 of 103)												#N/A	Bradi3g01703	-0.458871	247.961	171.607	0.471484	0.716936	4.64732	1.57405	132.067	5.66436e-14	1.79666e-12	#N/A	Bradi5g17419	-0.536376	5407.56	3680.06	0.110566	0.296542	-4.00041	957.532	53.8635	5.42264e-46	9.58757e-44	#N/A	Bradi3g23675	5.77056
Bradi3g44990	3.43688	4062.39	45513	6.53059e-56	1.20845e-53	-1.70538	40299.8	11999.2	7.36892e-14	2.30006e-12	Glycosyl hydrolase (GH), subfamily GH32												#N/A	Bradi3g12590	1.68434	3.51924	27.1187	0.0646533	0.203767	2.90363	21.2012	187.03	5.96979e-14	1.88828e-12	inorganic phosphate transmembrane transporter activity, manganese ion transmembrane transporter activity (Blast2GO)	Bradi5g17150	-0.483207	8490.48	6027.69	0.07809	0.233741	-2.56976	6823.76	1117.02	9.69414e-44	1.68144e-41	THX transcription factor	Bradi2g02456	5.24039
Bradi3g07390	5.93865	6.58281	488.166	6.87186e-56	1.26365e-53	0.396948	0	1.7241	0.41399	NA	ion channel activity (Blast2GO)												#N/A	Bradi3g54341	0.0383389	4366.67	4485.39	0.78704	0.914582	2.09284	1387.56	6255.46	6.22309e-14	1.96027e-12	#N/A	Bradi2g31730	-0.040923	14.5611	14.0828	0.956605	0.983683	-3.95421	1022.73	58.8334	1.61805e-43	2.78884e-41	PF04788 - Protein of unknown function (DUF620) (DUF620) (1 of 7)	Bradi1g34727	4.83285
Bradi1g04348	4.85386	104.229	3324.48	7.6222e-56	1.39292e-53	0.891756	0	7.9283	0.158626	0.295183	#N/A												#N/A	Bradi4g13650	2.00594	14.1342	100.768	0.0165561	0.0721541	2.26909	720.289	3732.65	7.56382e-14	2.35553e-12	KOG0513 - Ca2+-independent phospholipase A2 (1 of 16)	Bradi2g11080	-0.0382804	417.68	406.533	0.881708	0.955133	-2.23365	4018.99	838.36	1.88664e-43	3.23146e-41	MYB transcrition factor	Bradi4g05040	3.44042
Bradi3g44310	4.84127	479.639	15164.2	9.58058e-56	1.74e-53	0.920248	1121.53	2165.63	0.000316647	0.0019731	nuclear hormone receptor binding, transcription coactivator activity (Blast2GO)												#N/A	Bradi2g01310	0.00848803	266.231	270.326	0.992496	0.99676	2.08752	576.574	2589.76	8.10355e-14	2.51211e-12	protein kinase family protein, putative, expressed, subfamily LRK10L-2	Bradi3g04106	0.212178	0.29327	0.772537	0.76163	NA	-7.86801	594.637	0	2.00584e-43	3.4143e-41	#N/A	Bradi2g11166	6.84367
Bradi1g49350	5.38511	102.58	4918.86	1.40853e-55	2.54245e-53	0.962481	1692.85	3488.76	0.0151499	0.0487761	2.3.1.84 - Alcohol O-acetyltransferase / AATASE (1 of 13)												#N/A	Bradi1g12673	0.862095	704.343	1292.46	0.000177349	0.00158939	2.22748	752.525	3772.79	8.57136e-14	2.64525e-12	#N/A	Bradi1g60520	-0.333661	585.095	463.512	0.0711718	0.218286	-2.26654	1597.93	325.506	3.09463e-43	5.20297e-41	protein serine/threonine phosphatase activity (Blast2GO)	Bradi2g60490	3.28925
Bradi4g22653	6.0367	665.537	53276.9	1.77321e-55	3.18118e-53	0.973879	765.353	2573.76	0.185137	0.329225	#N/A												#N/A	Bradi2g09876	0.460029	257.016	356.001	0.0644155	0.203304	2.77332	1116.4	8791.36	1.2443e-13	3.80581e-12	#N/A	Bradi5g23580	-0.216858	22.6993	19.0363	0.7543	0.899413	-5.12143	409.577	8.94009	1.34187e-42	2.22872e-40	bHLH transcription factor	Bradi5g09800	2.03325
Bradi5g10320	4.19171	117.66	2289	2.30213e-55	4.10505e-53	1.17614	2316.79	5478.03	0.000385169	0.00233427	GRAS transcription factor												#N/A	Bradi4g37170	-0.386655	65.5085	49.2105	0.335543	0.596733	2.54702	47.4593	308.202	1.385e-13	4.22672e-12	PTHR22814//PTHR22814:SF81 - COPPER TRANSPORT PROTEIN ATOX1-RELATED // SUBFAMILY NOT NAMED (1 of 1)	Bradi1g65785	-0.445703	952.247	693.041	0.142427	0.351198	-2.30478	5759.31	1141.31	1.36436e-42	2.25243e-40	KOG0149 - Predicted RNA-binding protein SEB4 (RRM superfamily) (1 of 8)	Bradi1g25497	2.07774
Bradi1g36630	5.18959	25.9292	1069.27	2.8078e-55	4.97657e-53	0.99122	1678.96	3388.84	4.58656e-06	4.75756e-05	PF05678 - VQ motif (VQ) (1 of 37)												#N/A	Bradi2g19690	0.907418	88.2646	170.796	0.0191472	0.0809239	2.69128	225.123	1652.1	1.39832e-13	4.26263e-12	PTHR22924//PTHR22924:SF54 - LEGHEMOGLOBIN-RELATED // SUBFAMILY NOT NAMED (1 of 1)	Bradi1g50397	0.0788506	10.5265	11.3089	0.907972	0.964624	-3.12328	682.184	74.1267	2.09549e-42	3.43874e-40	PTHR21562//PTHR21562:SF19 - NOTUM-RELATED // SUBFAMILY NOT NAMED (1 of 3)	Bradi4g33410	2.69393
Bradi3g29080	3.26018	354.595	3497.77	3.06774e-55	5.40472e-53	0.776605	2426	4209.19	0.000519258	0.0030168	protein disulfide oxidoreductase activity (Blast2GO)												#N/A	Bradi2g45000	-0.270795	18.765	14.0851	0.760261	0.902097	2.26815	595.461	3088.13	1.49367e-13	4.54317e-12	Homeodomain-Leucine Zipper II family protein, subfamily A	Bradi3g08240	-0.28875	1671.28	1366.56	0.0248267	0.0989727	-2.61047	1478.49	234.674	4.09616e-42	6.68186e-40	zinc ion binding (Blast2GO)	Bradi2g03265	6.87104
Bradi4g06780	7.31788	4.34572	1045.37	4.04413e-55	7.08252e-53	0.429604	3.97763	8.75781	0.550204	0.696427	PF07168 - Ureide permease (Ureide_permease) (1 of 4)												#N/A	Bradi1g72110	-0.579705	10006.6	5907.56	0.462342	0.709785	2.8368	83.5639	696.174	1.89969e-13	5.721e-12	aspartic-type endopeptidase activity (Blast2GO)	Bradi2g06790	-0.359056	982.617	764.721	0.0340063	0.125853	-3.16108	943.897	99.579	7.27391e-42	1.17954e-39	bZIP transcription factor	Bradi1g45960	3.29422
Bradi3g47390	4.17968	84.2466	1628.97	1.13342e-54	1.96161e-52	1.18797	40.7755	107.945	0.0260599	0.0748372	protein kinase family protein, putative, expressed, subfamily SD-2b												#N/A	Bradi1g57247	-0.259162	1452.4	1204.73	0.473618	0.718325	3.18892	10.4608	121.55	2.02773e-13	6.08651e-12	1.11.1.7 - Peroxidase / Lactoperoxidase (1 of 144)	Bradi3g10080	-0.0201119	1422.56	1402.05	0.952141	0.981975	-4.68404	536.718	17.1307	9.55504e-42	1.54033e-39	Rho guanyl-nucleotide exchange factor activity (Blast2GO)	Bradi4g00780	4.09382
Bradi1g45910	3.29443	408.738	4135.35	1.17813e-54	2.02707e-52	0.944012	1900.83	3688.03	1.28211e-08	2.12303e-07	PF07816 - Protein of unknown function (DUF1645) (DUF1645) (1 of 9)												#N/A	Bradi1g43531	-0.349543	10923	8111.89	0.627758	0.828637	3.41373	17.3256	248.047	2.10285e-13	6.29821e-12	PF02469 - Fasciclin domain (Fasciclin) (1 of 24)	Bradi2g50290	-0.408086	6016.24	4530.52	5.4573e-05	0.000555203	-2.17471	8239.41	1791.27	4.89268e-41	7.79558e-39	microtubule-severing ATPase activity (Blast2GO)	Bradi3g06175	4.52242
Bradi1g12410	7.02778	4.21363	806.079	1.4153e-54	2.42098e-52	NA	0	0	NA	NA	TKL_IRAK_DUF26-la.3 - DUF26 kinases have homology to DUF26 containing loci, subfamily DUF26-Ia												#N/A	Bradi2g01960	1.44918	92.0306	271.613	0.00254696	0.0156215	3.41081	37.5427	536.694	2.13264e-13	6.37349e-12	MYB transcrition factor	Bradi4g45037	-0.453683	7641.68	5529.42	0.138043	0.343759	-2.08942	11276.3	2606.45	5.46409e-41	8.65568e-39	K10257 - omega-3 fatty acid desaturase (delta-15 desaturase) (FAD8, desB) (1 of 3)	Bradi5g14430	4.82751
Bradi1g11250	3.80457	641.219	9398.84	2.25348e-54	3.83249e-52	0.72762	2255.17	4540.06	0.273284	0.433483	PTHR12161//PTHR12161:SF16 - UNCHARACTERIZED DUF292 // SUBFAMILY NOT NAMED (1 of 1)												#N/A	Bradi2g56820	-0.392387	3009.77	2276.06	0.189707	0.424111	2.05212	883.227	3870.01	2.26866e-13	6.75056e-12	pectin methylesterase (PME)	Bradi3g33200	-0.466586	3547.46	2553.55	0.046897	0.16015	-2.78938	1397.78	194.393	5.90875e-41	9.30629e-39	zinc ion binding (Blast2GO)	Bradi4g02480	6.08887
Bradi4g15800	4.31569	144.881	3098.54	2.46919e-54	4.1752e-52	0.710812	3122.31	5250.21	0.0308562	0.0852692	PTHR11926//PTHR11926:SF315 - GLUCOSYL/GLUCURONOSYL TRANSFERASES // SUBFAMILY NOT NAMED (1 of 1)												#N/A	Bradi2g34300	-0.328681	5275.1	4189.09	0.097011	0.271576	2.14458	134.483	632.826	2.92126e-13	8.62685e-12	pyrimidine nucleotide sugar transmembrane transporter activity (Blast2GO)	Bradi5g00871	0.24901	82.9741	99.4173	0.493107	0.732479	-3.58658	1091.46	83.2508	1.38261e-40	2.15287e-38	PTHR23155//PTHR23155:SF586 - LEUCINE-RICH REPEAT-CONTAINING PROTEIN // SUBFAMILY NOT NAMED (1 of 11)	Bradi2g46140	2.47179
Bradi1g03770	4.92057	146.95	4947.02	2.78988e-54	4.66386e-52	0.687628	440.635	847.409	0.296262	0.458289	zinc ion binding (Blast2GO)												#N/A	Bradi2g42820	1.63655	159.955	534.876	0.000201312	0.00177814	3.15046	147.083	1639.23	3.03535e-13	8.94448e-12	PTHR27004:SF17 - RECEPTOR LIKE PROTEIN 1 (1 of 2)	Bradi1g64890	0.676952	0	5.28527	0.353103	0.613644	-7.52521	379.516	0	1.74728e-40	2.70532e-38	PF00407 - Pathogenesis-related protein Bet v I family (Bet_v_1) (1 of 7)	Bradi2g12323	3.63797
[truncated: 1,331 more rows]
[truncated: 34 more columns]

## Sheet: S5 Bd GO-Enrichment Summary
Table S5: B. distachyon GO enrichment analysis. GO biological processes not highlighted in green were redundant and eliminated from REVIGO tool and not included in figures. Thresholds for gene selection log-fold change of -2 ≤ Log2 ≥ 2 with a p-adj < 0.05 in response to FHB and FRR
[truncated: 262 more rows]

## Sheet: S6 Bd Phytohormone Groups 
Table S6: B. distachyon RNA-seq phytohormone-related gene groups. Includes reference for gene identification and percentage homology with orthologoues sequence for certain genes. Gene counts is the average between three biological replicates. Red highlight denotes statistically non-signficant Log-fold change (P-adj < 0.05) and/or have a Log-fold change of less than 1. Phytozome (B. distachyon dat…
[truncated: 166 more rows]

[truncated: 2 more sheets: S7 Bd Putative Gene Groups, S8 Bd Hormone Comparison]
