# Supplementary material for: Tissue-specific transcriptome responses to Fusarium head blight and Fusarium root rot
Source: Front Plant Sci. 2022 Oct 24;13:1025161. doi: 10.3389/fpls.2022.1025161 (PMC9637937; doi:10.3389/fpls.2022.1025161)
Supplement: Supplementary file 2 [file DataSheet_2.xlsx]

## Sheet: S9 Fg Primers qPCR
Table S9: Primers used for time-course F. graminearum genes. Primer pairs were designed on Primer 3 (Kõressaar et al., 2018, Untergasser et al., 2012, Koressaar and Remm, 2007) unless otherwise stated: * From (Kim and Yun, 2011). Abbreviation: HK (Housekeeping), F (Forward primer), R (Reverse primer).
Gene function	Gene name	Gene ID	Gene ID in Figures	Primer Pair (F/R)	Tm (°C)	Product size (bp)
Fungal HK gene *	ubiquitin C-teminal	FGSG_01231.3	gzUBH	-GTTCTCGAGGCCAGCAAAAAGTCA - /	62.4	168
				- CGAATCGCCGTTAGGGGTGTCTG -	65.2
Fungal Predicted Effector	TOX2	FGRAMPH1_01G00199	Tox2	- CTACAGGCCCTTCTTGACCA - /	59.02	86
				- GTCAACTGCCCATCATCGAC -	58.99
Fungal Predicted Effector	Pectate Lyase	FGRAMPH1_01G16515	PecLy	-GTACCAAGACCCTCAGCACT - /	59.02	101
				- AGACTGGCCGGTACATTTCA -	59.02

## Sheet: S10 Fg qPCR data
Table S10: ΔΔCt values for F. graminearum gene time-course experiment inlcuding respective ± SE.
Figure	Gene	Condition	Time point (dpi)	ΔΔCt	SE
7C	TOX2	FHB	3	-0.89251	2.17711
7C	TOX2	FHB	5	-3.58322	5.00335
7C	TOX2	FHB	7	-4.51051	3.16061
7C	TOX2	FRR	1	5.79092	1.54293
7C	TOX2	FRR	3	7.30096	1.09017
7C	TOX2	FRR	5	4.50473	3.38024
7C	Pectate Lyase	FHB	3	-3.26671	3.00034
7C	Pectate Lyase	FHB	5	-3.5747	4.02522
7C	Pectate Lyase	FHB	7	-1.65064	2.39636
7C	Pectate Lyase	FRR	1	3.56963	0.652668
7C	Pectate Lyase	FRR	3	0.772363	1.64631
7C	Pectate Lyase	FRR	5	0.849946	2.14013

## Sheet: S11 Fg FHB
Table S11: F. graminearum RNA-seq complete dataset for FHB and in vitro control treatments. Includes whether gene is predicted to be an effector (Brown et al. 2012).
GeneID	log2(FC)	Gene Count in-vitro Control	Gene Count FHB	Standard error	Wald statistic	P-value	P-adj	Effector
FGRAMPH1_01G17689	7.57364	23.4348	4483.78	0.226064	33.5022	4.47432e-246	5.44435e-242	#N/A
FGRAMPH1_01G26169	-10.463	1.02482e+06	694.382	0.357816	-29.2411	5.82236e-188	3.54232e-184	#N/A
FGRAMPH1_01G13257	9.68196	10.8272	9470.39	0.333265	29.0518	1.45888e-185	5.91723e-182	Effector
FGRAMPH1_01G13955	10.1322	10.6329	12133.6	0.376036	26.9448	6.56293e-160	1.99644e-156	Non-effector
FGRAMPH1_01G13373	8.18197	14.4679	4403.39	0.308936	26.4844	1.4665e-154	3.56887e-151	#N/A
FGRAMPH1_01G13337	8.88881	154.305	75864	0.340839	26.0792	6.28247e-150	1.27408e-146	Non-effector
FGRAMPH1_01G13837	9.41872	18.3536	12944.9	0.371704	25.3393	1.17867e-141	2.04887e-138	Non-effector
FGRAMPH1_01G15791	10.9765	2.3704	4993.36	0.43358	25.3161	2.12515e-141	3.23236e-138	Non-effector
FGRAMPH1_01G13725	15.1649	0.673184	37096.2	0.601431	25.2146	2.76917e-140	3.74392e-137	Non-effector
FGRAMPH1_01G13287	12.2664	2.34911	12950.1	0.486635	25.2066	3.39367e-140	4.12941e-137	Non-effector
FGRAMPH1_01G04703	-7.23036	99296.3	647.483	0.288702	-25.0444	2.01007e-138	2.22351e-135	#N/A
FGRAMPH1_01G04419	5.86516	159.169	9399.29	0.239963	24.442	6.1266e-132	6.21237e-129	#N/A
FGRAMPH1_01G15699	9.33045	12.2735	8452.36	0.387213	24.0964	2.72403e-128	2.54969e-125	#N/A
FGRAMPH1_01G21215	-7.43287	312579	1768.09	0.308505	-24.0932	2.9459e-128	2.5604e-125	Non-effector
FGRAMPH1_01G21681	7.39033	16.9656	2902.1	0.317019	23.312	3.35263e-120	2.71965e-117	Non-effector
FGRAMPH1_01G11667	13.1437	0.874792	11334.7	0.576832	22.7861	6.30225e-115	4.79286e-112	Non-effector
FGRAMPH1_01G22311	13.4763	2.15538	25723.4	0.59352	22.7057	3.93603e-114	2.81727e-111	Non-effector
FGRAMPH1_01G08857	9.81904	6.71147	6633.45	0.435076	22.5685	8.831e-113	5.96976e-110	Non-effector
FGRAMPH1_01G22335	14.4878	0.456357	16167.1	0.651108	22.2509	1.10472e-109	7.07483e-107	Non-effector
FGRAMPH1_01G05725	11.7355	1.34817	5258.78	0.532831	22.0248	1.66534e-107	1.01319e-104	#N/A
FGRAMPH1_01G25271	13.9734	0.547422	11532.3	0.643654	21.7095	1.66721e-104	9.66028e-102	Non-effector
FGRAMPH1_01G27539	6.17093	36.8372	2670.32	0.285373	21.6241	1.06611e-103	5.89657e-101	#N/A
FGRAMPH1_01G21717	10.476	3.62751	5655.88	0.486065	21.5526	5.00035e-103	2.6454e-100	#N/A
FGRAMPH1_01G21615	12.1239	1.03886	5129.41	0.565182	21.4514	4.43244e-102	2.24725e-99	Non-effector
FGRAMPH1_01G21889	9.69761	9.761	8420.39	0.455299	21.2994	1.14935e-100	5.5941e-98	Non-effector
FGRAMPH1_01G12417	6.52855	16.2951	1563.53	0.311776	20.9399	2.32114e-97	1.08629e-94	#N/A
FGRAMPH1_01G13433	5.81985	16.3721	935.029	0.279377	20.8315	2.24198e-96	1.01038e-93	#N/A
FGRAMPH1_01G06235	-4.17715	63216.4	3478	0.201238	-20.7573	1.05333e-95	4.57746e-93	#N/A
FGRAMPH1_01G09955	4.5388	142.46	3347.83	0.219232	20.7032	3.24165e-95	1.36015e-92	#N/A
FGRAMPH1_01G06607	8.90228	3.73986	1856.45	0.43793	20.3281	7.25938e-92	2.9444e-89	#N/A
FGRAMPH1_01G16403	-5.54786	425430	8968.59	0.273421	-20.2905	1.56006e-91	6.12349e-89	#N/A
FGRAMPH1_01G08935	5.82905	37.0675	2154.13	0.288816	20.1826	1.39191e-90	5.29274e-88	#N/A
FGRAMPH1_01G14383	6.7032	7.71847	848.449	0.33538	19.9869	7.16284e-89	2.64113e-86	#N/A
FGRAMPH1_01G24033	-7.5168	23045.9	122.587	0.376448	-19.9677	1.05153e-88	3.76324e-86	#N/A
FGRAMPH1_01G13187	7.12476	87.7137	12663.4	0.357762	19.9148	3.02848e-88	1.05287e-85	Non-effector
FGRAMPH1_01G23695	5.5807	73.4159	3560.55	0.284404	19.6224	9.95183e-86	3.36372e-83	Non-effector
FGRAMPH1_01G15989	6.26498	15.0604	1179.46	0.320476	19.549	4.20662e-85	1.38341e-82	#N/A
FGRAMPH1_01G25089	7.81839	30.5429	7094.53	0.403371	19.3826	1.08153e-83	3.46317e-81	Non-effector
FGRAMPH1_01G27255	8.07836	12.1455	3429.52	0.417807	19.3352	2.71838e-83	8.48135e-81	#N/A
FGRAMPH1_01G15939	8.83076	2.93588	1449.91	0.457143	19.3173	3.84524e-83	1.16972e-80	#N/A
FGRAMPH1_01G25059	6.34253	86.9684	7249.32	0.332903	19.0522	6.29911e-81	1.86945e-78	#N/A
FGRAMPH1_01G25287	13.5191	0.456357	8321.76	0.714487	18.9214	7.59641e-80	2.20079e-77	#N/A
FGRAMPH1_01G05767	-4.22497	8882.93	474.852	0.223717	-18.8853	1.50612e-79	4.26196e-77	#N/A
FGRAMPH1_01G20977	19.4738	0	110284	1.03278	18.8556	2.64187e-79	7.30597e-77	Effector
FGRAMPH1_01G12947	4.46725	169.488	3791.89	0.237353	18.8211	5.06998e-79	1.37092e-76	#N/A
FGRAMPH1_01G15811	7.85373	22.1763	5443.15	0.422409	18.5927	3.68156e-77	9.73852e-75	Non-effector
FGRAMPH1_01G04205	7.24643	15.7575	2539.46	0.390588	18.5526	7.76418e-77	2.0101e-74	Non-effector
FGRAMPH1_01G12937	3.82842	66.3338	945.671	0.208606	18.3524	3.15848e-75	8.00673e-73	#N/A
FGRAMPH1_01G19825	4.44789	183.703	4041.38	0.242555	18.3377	4.1418e-75	1.02852e-72	#N/A
FGRAMPH1_01G19545	3.73334	2029.04	27121.2	0.204524	18.2538	1.931e-74	4.69927e-72	#N/A
FGRAMPH1_01G25377	7.42194	5.19638	983.909	0.407997	18.1912	6.06537e-74	1.44713e-71	#N/A
FGRAMPH1_01G21055	7.43323	6.81814	1244.18	0.408774	18.1842	6.88066e-74	1.5797e-71	#N/A
FGRAMPH1_01G27231	-3.82487	3742.52	264.275	0.210333	-18.1848	6.8094e-74	1.5797e-71	#N/A
FGRAMPH1_01G21895	10.6562	5.18258	9758.57	0.58662	18.1655	9.68925e-74	2.18331e-71	#N/A
FGRAMPH1_01G14181	7.49287	11.5281	2182.84	0.412513	18.1639	9.95956e-74	2.20342e-71	#N/A
FGRAMPH1_01G09985	-6.16436	49725.5	676.92	0.339438	-18.1605	1.06081e-73	2.30498e-71	#N/A
FGRAMPH1_01G12167	12.9461	0.783727	9752.69	0.714098	18.1293	1.8698e-73	3.99153e-71	#N/A
FGRAMPH1_01G16781	8.5304	95.6353	37793.4	0.471983	18.0735	5.14933e-73	1.08029e-70	#N/A
FGRAMPH1_01G08005	6.79071	6.93049	790.875	0.375791	18.0704	5.4479e-73	1.12356e-70	#N/A
FGRAMPH1_01G21719	8.10718	4.62909	1449.01	0.449513	18.0355	1.02598e-72	2.08068e-70	#N/A
FGRAMPH1_01G21087	6.44611	5.69466	497.661	0.357664	18.0228	1.29013e-72	2.57349e-70	#N/A
FGRAMPH1_01G13231	8.03081	11.9333	3226.44	0.446327	17.9931	2.20634e-72	4.33013e-70	#N/A
FGRAMPH1_01G05171	8.49555	10.2949	3895.86	0.473972	17.9241	7.64181e-72	1.47596e-69	Non-effector
FGRAMPH1_01G19703	-3.99004	132048	8258.29	0.223142	-17.8812	1.65237e-71	3.14157e-69	#N/A
FGRAMPH1_01G06317	8.46394	22.7007	8620.05	0.474295	17.8453	3.1442e-71	5.88594e-69	#N/A
FGRAMPH1_01G11757	-9.06438	197012	337.479	0.509368	-17.7953	7.67958e-71	1.41584e-68	#N/A
FGRAMPH1_01G25025	7.76084	3.36077	728.947	0.437267	17.7485	1.76967e-70	3.21394e-68	#N/A
FGRAMPH1_01G12833	12.8459	0.820617	6461.11	0.725878	17.697	4.42156e-70	7.91199e-68	#N/A
FGRAMPH1_01G20639	-6.72416	1.23765e+06	11335.6	0.380445	-17.6745	6.59682e-70	1.16333e-67	#N/A
FGRAMPH1_01G04995	7.79355	7.84578	1777.55	0.444612	17.5289	8.62394e-69	1.49909e-66	#N/A
FGRAMPH1_01G14147	8.4731	12.5336	4853.34	0.484069	17.5039	1.33771e-68	2.29257e-66	#N/A
FGRAMPH1_01G25053	-3.22927	6482.89	686.971	0.184851	-17.4696	2.44266e-68	4.12809e-66	Non-effector
FGRAMPH1_01G00591	13.7338	0.383738	5843.28	0.788356	17.4208	5.74014e-68	9.56794e-66	#N/A
FGRAMPH1_01G22211	4.85863	73.7593	2171.87	0.279471	17.3851	1.0695e-67	1.7586e-65	#N/A
FGRAMPH1_01G18779	9.03978	1.05692	659.927	0.52133	17.3398	2.35368e-67	3.81861e-65	#N/A
FGRAMPH1_01G27589	8.69825	3.97836	1676.64	0.50183	17.333	2.64927e-67	4.24163e-65	#N/A
FGRAMPH1_01G21737	18.3599	0	50623.4	1.05995	17.3215	3.24049e-67	5.12082e-65	Non-effector
FGRAMPH1_01G26199	9.24797	3.13245	2282.7	0.539466	17.1428	7.11021e-66	1.10919e-63	Non-effector
FGRAMPH1_01G26995	3.65098	266.985	3375.35	0.213911	17.0678	2.57902e-65	3.97235e-63	Non-effector
FGRAMPH1_01G10507	-2.66802	42609.3	6690.56	0.15726	-16.9656	1.4755e-64	2.21653e-62	#N/A
FGRAMPH1_01G27207	5.20222	198.498	7436.88	0.30662	16.9663	1.45732e-64	2.21653e-62	Non-effector
FGRAMPH1_01G25405	12.1886	2.05825	11551.2	0.719487	16.9407	2.25431e-64	3.34517e-62	Non-effector
FGRAMPH1_01G12655	7.89133	8.13523	2012.7	0.466048	16.9324	2.59403e-64	3.80291e-62	Non-effector
FGRAMPH1_01G17529	4.91328	57.7596	1750.47	0.290984	16.885	5.79923e-64	8.4006e-62	#N/A
FGRAMPH1_01G27243	-7.04669	52533.5	378.633	0.418378	-16.8429	1.18383e-63	1.69469e-61	#N/A
FGRAMPH1_01G12927	6.96542	14.173	1803.18	0.413653	16.8388	1.2676e-63	1.79351e-61	Effector
FGRAMPH1_01G16201	10.0136	3.00489	3861.37	0.595164	16.825	1.6019e-63	2.24046e-61	Non-effector
FGRAMPH1_01G23771	7.62031	8.65943	1861.79	0.453365	16.8083	2.11996e-63	2.93132e-61	#N/A
FGRAMPH1_01G01453	9.51579	132.044	107519	0.56856	16.7367	7.08638e-63	9.68844e-61	Non-effector
FGRAMPH1_01G07103	4.87168	25.6169	767.134	0.291367	16.7201	9.36374e-63	1.26598e-60	#N/A
FGRAMPH1_01G22295	17.616	0	28758.8	1.05644	16.6749	1.9962e-62	2.6692e-60	#N/A
FGRAMPH1_01G13733	-5.12649	5366.29	151.691	0.307593	-16.6665	2.29718e-62	3.03827e-60	#N/A
FGRAMPH1_01G25625	16.3398	0.145626	19728.7	0.980579	16.6634	2.41815e-62	3.16388e-60	Non-effector
FGRAMPH1_01G13423	3.68566	207.346	2679.53	0.22173	16.6223	4.80258e-62	6.21678e-60	#N/A
FGRAMPH1_01G03853	8.97854	5.71207	3024.22	0.540171	16.6216	4.85784e-62	6.22213e-60	#N/A
FGRAMPH1_01G21001	6.15287	62.3469	4551.33	0.371716	16.5526	1.53329e-61	1.94345e-59	Non-effector
FGRAMPH1_01G25557	4.42582	29.9988	651.231	0.267888	16.5212	2.5832e-61	3.24045e-59	#N/A
FGRAMPH1_01G19389	5.0147	403.913	13276.2	0.304251	16.4821	4.9314e-61	6.12299e-59	#N/A
FGRAMPH1_01G06647	-3.4768	230730	20617.5	0.211751	-16.4193	1.39215e-60	1.71108e-58	#N/A
FGRAMPH1_01G20959	7.79542	7.48036	1794.23	0.47499	16.4118	1.57585e-60	1.9175e-58	#N/A
FGRAMPH1_01G10755	-3.65769	11453.6	905.023	0.223074	-16.3968	2.01617e-60	2.42899e-58	#N/A
FGRAMPH1_01G22463	7.30941	52.7683	8852.42	0.446502	16.3704	3.11147e-60	3.7118e-58	Non-effector
FGRAMPH1_01G14961	5.06335	38.5962	1308.51	0.309365	16.3669	3.2958e-60	3.89353e-58	#N/A
FGRAMPH1_01G18495	4.76762	17.9768	491.234	0.291312	16.366	3.34311e-60	3.91144e-58	#N/A
FGRAMPH1_01G12729	5.16186	46.5484	1706.27	0.315424	16.3648	3.40941e-60	3.95102e-58	#N/A
FGRAMPH1_01G00455	6.15045	15.4033	1143.15	0.376516	16.3352	5.54738e-60	6.36797e-58	#N/A
FGRAMPH1_01G08931	12.3718	0.272808	3041.92	0.757797	16.326	6.44815e-60	7.33281e-58	Effector
FGRAMPH1_01G13089	10.6749	2.75478	5646.43	0.653961	16.3235	6.71635e-60	7.56709e-58	Non-effector
FGRAMPH1_01G22249	17.5115	0	27493	1.07342	16.3137	7.88287e-60	8.79988e-58	Non-effector
FGRAMPH1_01G05829	3.5545	158.739	1877.96	0.21898	16.2321	2.98936e-59	3.30678e-57	#N/A
FGRAMPH1_01G05203	9.98129	7.14719	7904.54	0.615142	16.226	3.3042e-59	3.62211e-57	#N/A
FGRAMPH1_01G17209	-3.99148	5296.46	328.376	0.246889	-16.1671	8.60657e-59	9.35042e-57	#N/A
FGRAMPH1_01G20635	-3.32274	17528	1740.43	0.205805	-16.1451	1.22889e-58	1.32329e-56	#N/A
FGRAMPH1_01G11823	13.947	0.200188	4851.04	0.865001	16.1237	1.73752e-58	1.85457e-56	Non-effector
FGRAMPH1_01G08997	11.6218	2.6205	10439.3	0.720924	16.1207	1.8266e-58	1.9327e-56	#N/A
FGRAMPH1_01G13805	15.629	0.218246	29623	0.969534	16.1201	1.84346e-58	1.93372e-56	#N/A
FGRAMPH1_01G14179	12.9746	0.767475	7424.85	0.807853	16.0605	4.82325e-58	5.01618e-56	#N/A
FGRAMPH1_01G08483	8.37716	8.89586	3205.19	0.52198	16.0488	5.82522e-58	6.00689e-56	Effector
FGRAMPH1_01G12949	17.2059	0	21973.3	1.07632	15.9858	1.60423e-57	1.64035e-55	Non-effector
FGRAMPH1_01G16469	15.6184	0.18355	11387.2	0.977095	15.9845	1.63752e-57	1.66045e-55	Effector
FGRAMPH1_01G13593	7.69753	4.54203	998.186	0.48178	15.9773	1.8401e-57	1.85044e-55	#N/A
FGRAMPH1_01G07513	4.79671	52.5551	1481.51	0.301272	15.9215	4.49145e-57	4.47967e-55	#N/A
FGRAMPH1_01G26591	-6.78416	39909.4	345.372	0.427793	-15.8585	1.22785e-56	1.21467e-54	Non-effector
FGRAMPH1_01G21509	11.1805	1.43782	3965.13	0.706063	15.8349	1.78603e-56	1.75261e-54	#N/A
FGRAMPH1_01G22469	-4.05316	10765.1	642.702	0.256234	-15.8182	2.32997e-56	2.26809e-54	#N/A
FGRAMPH1_01G08973	16.9069	0	17303.7	1.06898	15.8159	2.41582e-56	2.33299e-54	#N/A
FGRAMPH1_01G10099	6.52656	63.7383	6128.58	0.413677	15.7769	4.48347e-56	4.29566e-54	Non-effector
FGRAMPH1_01G22235	10.9101	0.67499	1236.73	0.692368	15.7577	6.07937e-56	5.7792e-54	#N/A
FGRAMPH1_01G13251	13.9725	0.329176	5501.61	0.886912	15.7541	6.43978e-56	6.07436e-54	Non-effector
FGRAMPH1_01G08671	6.46676	4.73023	416.059	0.411638	15.7098	1.29589e-55	1.21296e-53	#N/A
FGRAMPH1_01G19011	3.1078	335.391	2903.31	0.198688	15.6416	3.78847e-55	3.51893e-53	#N/A
FGRAMPH1_01G20895	5.24753	347.434	13442	0.335745	15.6295	4.58444e-55	4.22602e-53	#N/A
FGRAMPH1_01G12827	11.8239	0.854927	4977.47	0.759592	15.5661	1.2373e-54	1.13199e-52	#N/A
FGRAMPH1_01G26193	7.69643	3.62428	832.522	0.494822	15.5539	1.4961e-54	1.35855e-52	Non-effector
FGRAMPH1_01G21423	16.8505	0	17235.7	1.08906	15.4726	5.3155e-54	4.79104e-52	Non-effector
FGRAMPH1_01G04481	3.89963	135.739	2038.66	0.252732	15.4299	1.02999e-53	9.20238e-52	#N/A
FGRAMPH1_01G07051	-2.58012	14852.2	2477.79	0.16722	-15.4295	1.0361e-53	9.20238e-52	#N/A
FGRAMPH1_01G14085	9.18565	0.874792	699.279	0.596854	15.3901	1.90673e-53	1.68124e-51	#N/A
FGRAMPH1_01G26889	4.44656	71.1672	1570.99	0.289546	15.357	3.17972e-53	2.78351e-51	#N/A
FGRAMPH1_01G21085	16.5491	0	13500.8	1.07985	15.3254	5.17349e-53	4.4965e-51	Non-effector
FGRAMPH1_01G10133	3.66627	41.3708	528.583	0.239692	15.2958	8.15943e-53	7.04141e-51	#N/A
FGRAMPH1_01G14381	6.67355	14.7288	1612.45	0.436444	15.2907	8.81566e-53	7.55415e-51	#N/A
FGRAMPH1_01G03917	10.2313	3.94946	5927.69	0.669545	15.2809	1.02453e-52	8.71784e-51	Non-effector
FGRAMPH1_01G05661	16.1768	0	9837.85	1.05945	15.269	1.22975e-52	1.03914e-50	Non-effector
FGRAMPH1_01G01377	10.2662	0.492861	714.372	0.672527	15.265	1.30734e-52	1.09709e-50	#N/A
FGRAMPH1_01G25403	15.0098	0.0545616	7039.01	0.98539	15.2324	2.15612e-52	1.79696e-50	Non-effector
FGRAMPH1_01G18593	6.32094	49.4576	4126.08	0.415018	15.2305	2.21771e-52	1.83572e-50	#N/A
FGRAMPH1_01G11895	5.03066	77.7084	2601.63	0.330322	15.2296	2.25028e-52	1.85009e-50	#N/A
FGRAMPH1_01G15943	3.59997	453.872	5542.06	0.236823	15.2011	3.47744e-52	2.83983e-50	#N/A
FGRAMPH1_01G12173	6.42936	6.81505	604.952	0.423005	15.1992	3.57821e-52	2.90265e-50	#N/A
FGRAMPH1_01G26375	6.63722	36.3007	3734.91	0.437181	15.1818	4.66517e-52	3.75932e-50	Non-effector
FGRAMPH1_01G01413	-5.15658	18228.8	504.808	0.339905	-15.1706	5.53347e-52	4.42969e-50	#N/A
FGRAMPH1_01G13253	16.06	0	9030.22	1.06047	15.1442	8.27034e-52	6.57736e-50	Effector
FGRAMPH1_01G11995	6.06013	9.53642	673.642	0.400941	15.1148	1.29447e-51	1.0228e-49	#N/A
FGRAMPH1_01G15867	9.13431	0.656545	479.476	0.606552	15.0594	2.99553e-51	2.35159e-49	Non-effector
FGRAMPH1_01G21329	10.5978	1.66678	2846.33	0.704293	15.0474	3.59219e-51	2.80191e-49	#N/A
FGRAMPH1_01G21893	12.6333	0.218246	3127.53	0.839896	15.0415	3.92299e-51	3.04044e-49	#N/A
FGRAMPH1_01G14155	-3.18847	5885.92	644.569	0.212709	-14.9898	8.56276e-51	6.59441e-49	Non-effector
FGRAMPH1_01G21217	-4.88338	49965.1	1664.45	0.325978	-14.9807	9.82108e-51	7.5159e-49	#N/A
FGRAMPH1_01G17173	5.1732	67.1767	2458.68	0.345965	14.953	1.48988e-50	1.13305e-48	#N/A
FGRAMPH1_01G22087	16.5082	0	13760.7	1.10627	14.9224	2.35626e-50	1.7808e-48	#N/A
FGRAMPH1_01G27223	4.94821	241.52	7607.18	0.332403	14.8862	4.05099e-50	3.04274e-48	Non-effector
FGRAMPH1_01G13775	-2.94958	11063.2	1428.5	0.198189	-14.8827	4.27121e-50	3.18847e-48	Non-effector
FGRAMPH1_01G21111	15.9773	0	8692.33	1.07388	14.8782	4.56723e-50	3.38866e-48	Non-effector
FGRAMPH1_01G04521	7.69034	26.4431	5890.96	0.518023	14.8456	7.43263e-50	5.48123e-48	#N/A
FGRAMPH1_01G24399	5.56823	334.83	16327.7	0.375407	14.8325	9.03004e-50	6.61913e-48	#N/A
FGRAMPH1_01G25079	8.97865	5.37451	3211.34	0.607548	14.7785	2.01545e-49	1.4685e-47	Non-effector
FGRAMPH1_01G27423	7.10021	4.53661	703.902	0.480815	14.767	2.39069e-49	1.73155e-47	Non-effector
FGRAMPH1_01G25087	3.19889	105.355	969.228	0.216633	14.7664	2.41234e-49	1.73688e-47	#N/A
FGRAMPH1_01G11241	3.95109	446.872	6971.92	0.267636	14.7629	2.54003e-49	1.81806e-47	#N/A
FGRAMPH1_01G14497	3.50177	131.985	1499.19	0.237608	14.7376	3.69799e-49	2.63141e-47	#N/A
FGRAMPH1_01G01341	4.17164	21.8824	400.093	0.283511	14.7142	5.22826e-49	3.69869e-47	#N/A
FGRAMPH1_01G03779	4.28435	92.2693	1817.16	0.291408	14.7023	6.2342e-49	4.38484e-47	#N/A
FGRAMPH1_01G05507	-12.168	21986.4	2.74912	0.828886	-14.68	8.65959e-49	6.05574e-47	#N/A
FGRAMPH1_01G14013	15.9063	0	8402.84	1.08479	14.663	1.11187e-48	7.73101e-47	Effector
FGRAMPH1_01G25865	4.93277	56.3557	1767.98	0.336805	14.6458	1.43387e-48	9.91329e-47	#N/A
FGRAMPH1_01G04497	5.41321	46.3536	2044.31	0.36986	14.6358	1.65967e-48	1.14095e-46	#N/A
FGRAMPH1_01G12449	4.74881	53.6549	1458.19	0.324551	14.632	1.75669e-48	1.20086e-46	#N/A
FGRAMPH1_01G21387	14.5198	0.0545616	4956.04	0.994255	14.6037	2.66028e-48	1.8084e-46	Non-effector
FGRAMPH1_01G25027	14.6591	0.728132	31234.6	1.00442	14.5947	3.03676e-48	2.05285e-46	#N/A
FGRAMPH1_01G12249	9.21986	2.26876	1467.86	0.63411	14.5398	6.775e-48	4.55459e-46	#N/A
FGRAMPH1_01G28015	15.483	0	5938.94	1.06798	14.4974	1.25793e-47	8.41019e-46	#N/A
FGRAMPH1_01G04967	8.81486	49.2093	24915.2	0.608048	14.497	1.26593e-47	8.41741e-46	Non-effector
FGRAMPH1_01G25923	5.7318	364.305	19924.2	0.395926	14.477	1.69431e-47	1.12046e-45	#N/A
FGRAMPH1_01G23689	2.82302	236.804	1679.87	0.19513	14.4674	1.94774e-47	1.28109e-45	#N/A
FGRAMPH1_01G21727	9.92841	0.527557	813.101	0.689151	14.4067	4.69382e-47	3.07067e-45	#N/A
FGRAMPH1_01G05537	10.1012	2.21601	2601.09	0.701466	14.4001	5.16993e-47	3.36405e-45	#N/A
FGRAMPH1_01G08661	4.72341	34.2616	909.778	0.329248	14.3461	1.12764e-46	7.29847e-45	#N/A
FGRAMPH1_01G21625	14.0199	0.145626	3477.49	0.977638	14.3405	1.22104e-46	7.86115e-45	#N/A
FGRAMPH1_01G21219	-6.23226	86769.4	1110.29	0.438745	-14.2048	8.55994e-46	5.48196e-44	#N/A
FGRAMPH1_01G09701	3.94627	61.7736	968.49	0.278339	14.1779	1.25499e-45	7.99511e-44	#N/A
FGRAMPH1_01G11847	9.89802	0.418434	628.615	0.698352	14.1734	1.33848e-45	8.48259e-44	#N/A
FGRAMPH1_01G01577	3.35264	82.1528	839.315	0.236667	14.1661	1.48595e-45	9.3684e-44	#N/A
FGRAMPH1_01G12819	7.98526	8.8542	2541.26	0.564255	14.1519	1.81855e-45	1.14062e-43	#N/A
FGRAMPH1_01G16515	15.251	0	5077.7	1.0782	14.1449	2.00821e-45	1.25312e-43	Effector
FGRAMPH1_01G10923	8.21255	9.46019	3000.69	0.581664	14.1191	2.89854e-45	1.79946e-43	Non-effector
FGRAMPH1_01G04243	4.68499	104.68	2729.31	0.331879	14.1166	3.00292e-45	1.8548e-43	#N/A
FGRAMPH1_01G26857	-2.69027	10518.5	1624.79	0.191019	-14.0838	4.77614e-45	2.93515e-43	#N/A
FGRAMPH1_01G19409	5.08831	88.9088	3097.11	0.361362	14.0809	4.97567e-45	3.04241e-43	#N/A
FGRAMPH1_01G25597	14.1732	0.18355	4120.05	1.00831	14.0563	7.04272e-45	4.28479e-43	#N/A
FGRAMPH1_01G27299	12.2826	0.238111	1457.88	0.874016	14.053	7.38273e-45	4.46931e-43	#N/A
FGRAMPH1_01G21167	7.66044	7.80516	1640.55	0.545303	14.048	7.91991e-45	4.77076e-43	#N/A
FGRAMPH1_01G09867	-4.1748	43953.7	2407.7	0.297477	-14.034	9.65186e-45	5.78541e-43	#N/A
FGRAMPH1_01G12095	8.10916	12.5101	3862.03	0.578104	14.0272	1.06312e-44	6.34122e-43	Non-effector
FGRAMPH1_01G03987	3.15284	489.294	4378.51	0.224999	14.0126	1.30446e-44	7.74275e-43	#N/A
FGRAMPH1_01G19287	4.81771	57.7347	1659.6	0.344219	13.996	1.64799e-44	9.73436e-43	#N/A
FGRAMPH1_01G15319	6.88638	2.59045	305.686	0.49623	13.8774	8.68632e-44	5.10604e-42	Non-effector
FGRAMPH1_01G06445	9.22926	3.37237	2402.16	0.665334	13.8716	9.41425e-44	5.50734e-42	#N/A
FGRAMPH1_01G21327	8.18671	23.1901	7352.92	0.59047	13.8647	1.03613e-43	6.03238e-42	#N/A
FGRAMPH1_01G13483	13.6024	3.16638	67690.9	0.983668	13.8282	1.72159e-43	9.97538e-42	Non-effector
FGRAMPH1_01G16957	-8.94573	80389.4	142.274	0.648376	-13.7971	2.65242e-43	1.5296e-41	#N/A
FGRAMPH1_01G18917	6.58703	7.15441	729.238	0.477476	13.7955	2.71137e-43	1.55622e-41	Non-effector
FGRAMPH1_01G09217	5.92526	21.3331	1359.18	0.429666	13.7904	2.91207e-43	1.66357e-41	#N/A
FGRAMPH1_01G05201	10.9258	0.272808	1090.82	0.794692	13.7485	5.19968e-43	2.94278e-41	#N/A
FGRAMPH1_01G14177	15.2139	0.0545616	9551.97	1.10657	13.7487	5.18728e-43	2.94278e-41	#N/A
FGRAMPH1_01G11821	8.33623	7.09727	2620.61	0.607923	13.7126	8.5313e-43	4.80596e-41	Non-effector
FGRAMPH1_01G11085	-6.00564	54529.8	816.516	0.438636	-13.6916	1.13924e-42	6.38813e-41	#N/A
FGRAMPH1_01G13371	14.8353	0	3765.4	1.08555	13.6661	1.61792e-42	9.03067e-41	#N/A
FGRAMPH1_01G21929	9.25788	0.418434	398.402	0.678226	13.6501	2.0149e-42	1.11951e-40	Non-effector
FGRAMPH1_01G12823	-5.92847	4267.54	66.6997	0.434834	-13.6339	2.51901e-42	1.39324e-40	#N/A
FGRAMPH1_01G04391	10.9749	0.421661	816.688	0.805103	13.6316	2.59658e-42	1.42965e-40	#N/A
FGRAMPH1_01G17933	4.91365	72.2099	2236.84	0.360716	13.6219	2.96614e-42	1.62576e-40	Non-effector
FGRAMPH1_01G22213	14.6454	0	3220.92	1.07721	13.5957	4.2464e-42	2.31705e-40	#N/A
FGRAMPH1_01G14473	-3.43682	9663.43	884.715	0.253082	-13.5799	5.27263e-42	2.86417e-40	#N/A
FGRAMPH1_01G16011	5.60795	20.8903	1037.86	0.413091	13.5756	5.58986e-42	3.023e-40	Non-effector
FGRAMPH1_01G21735	14.5876	0	3076.8	1.07575	13.5604	6.87467e-42	3.70082e-40	#N/A
FGRAMPH1_01G25971	-3.80023	6522.71	463.253	0.280251	-13.5601	6.90405e-42	3.70082e-40	#N/A
FGRAMPH1_01G21147	12.4611	0.763862	7934.02	0.919258	13.5556	7.3399e-42	3.91719e-40	Non-effector
FGRAMPH1_01G20941	5.75046	110.382	6169.06	0.424298	13.5529	7.61658e-42	4.0471e-40	Non-effector
FGRAMPH1_01G12719	6.62848	3.61332	398.191	0.489374	13.5448	8.50189e-42	4.49787e-40	#N/A
FGRAMPH1_01G05457	-10.03	11451.5	10.2082	0.740914	-13.5373	9.41727e-42	4.96058e-40	#N/A
FGRAMPH1_01G25061	6.60977	7.88835	786.821	0.488972	13.5177	1.22989e-41	6.45054e-40	#N/A
FGRAMPH1_01G05425	6.09036	76.4295	5405.36	0.451419	13.4916	1.75331e-41	9.15634e-40	#N/A
FGRAMPH1_01G20427	-2.79211	18444.3	2651.16	0.20696	-13.491	1.76618e-41	9.18416e-40	#N/A
FGRAMPH1_01G13903	14.6416	0	3256.63	1.08588	13.4836	1.95315e-41	1.01132e-39	Non-effector
FGRAMPH1_01G13369	10.146	2.33635	3422.84	0.753215	13.4702	2.34242e-41	1.20773e-39	#N/A
FGRAMPH1_01G13571	11.3586	0.163685	993.599	0.844092	13.4566	2.81756e-41	1.44659e-39	#N/A
FGRAMPH1_01G21281	-2.81624	4138.33	583.262	0.209585	-13.4372	3.65821e-41	1.8703e-39	#N/A
FGRAMPH1_01G20441	7.10379	40.3932	5984.44	0.528749	13.4351	3.76673e-41	1.91772e-39	Effector
FGRAMPH1_01G10925	5.15843	166.249	6078.81	0.384532	13.4148	4.95003e-41	2.50966e-39	Effector
FGRAMPH1_01G23995	-2.72308	7420.93	1119.89	0.203119	-13.4063	5.55275e-41	2.80356e-39	#N/A
FGRAMPH1_01G11423	5.44939	22.6573	1011.49	0.407143	13.3844	7.45531e-41	3.7486e-39	#N/A
FGRAMPH1_01G10139	5.37553	39.8083	1717.7	0.401682	13.3826	7.64496e-41	3.82815e-39	#N/A
FGRAMPH1_01G13235	10.4603	1.0417	1916.94	0.782195	13.373	8.69692e-41	4.33706e-39	#N/A
FGRAMPH1_01G03723	4.34939	1252.32	25931.2	0.325744	13.3522	1.15038e-40	5.71342e-39	#N/A
FGRAMPH1_01G25757	6.72261	35.8934	4048.1	0.503504	13.3517	1.15841e-40	5.72991e-39	#N/A
FGRAMPH1_01G05853	-2.91241	4923.93	650.601	0.218483	-13.3301	1.54636e-40	7.61785e-39	#N/A
FGRAMPH1_01G13565	8.86753	0.601984	355.929	0.666106	13.3125	1.95809e-40	9.60725e-39	#N/A
FGRAMPH1_01G11329	-2.28424	7012.57	1437.88	0.17168	-13.3052	2.1597e-40	1.05539e-38	#N/A
FGRAMPH1_01G05587	-5.13513	9183.2	253.9	0.386632	-13.2817	2.95674e-40	1.43911e-38	#N/A
FGRAMPH1_01G21699	5.69167	47.6978	2549.15	0.428881	13.271	3.41077e-40	1.65347e-38	#N/A
FGRAMPH1_01G16195	8.37241	10.5418	3927.34	0.63126	13.263	3.79353e-40	1.83173e-38	#N/A
FGRAMPH1_01G08095	-5.63884	10694.9	210.921	0.425563	-13.2503	4.49296e-40	2.16088e-38	#N/A
FGRAMPH1_01G09501	5.40687	4.9041	221.023	0.408222	13.2449	4.82738e-40	2.31258e-38	#N/A
FGRAMPH1_01G19051	6.88329	98.2664	12394.2	0.520206	13.2318	5.74556e-40	2.74165e-38	Non-effector
FGRAMPH1_01G05909	-5.3444	44226.3	1055.63	0.40435	-13.2173	6.97573e-40	3.31565e-38	#N/A
FGRAMPH1_01G01887	5.28465	57.5229	2292.63	0.402014	13.1454	1.80777e-39	8.55912e-38	#N/A
FGRAMPH1_01G22341	7.59239	48.9743	10367	0.57826	13.1297	2.22502e-39	1.04938e-37	Non-effector
FGRAMPH1_01G28045	7.94174	2.14712	630.573	0.606731	13.0894	3.78584e-39	1.77861e-37	#N/A
FGRAMPH1_01G12475	10.4004	0.691242	1497.26	0.796336	13.0603	5.54977e-39	2.59729e-37	#N/A
FGRAMPH1_01G11993	5.64172	9.53074	503.869	0.432664	13.0395	7.2942e-39	3.40061e-37	#N/A
FGRAMPH1_01G01087	-5.09048	30487.9	874.551	0.390477	-13.0366	7.58014e-39	3.52042e-37	#N/A
FGRAMPH1_01G11461	11.7944	0.238111	1058.26	0.904864	13.0345	7.79007e-39	3.60417e-37	#N/A
FGRAMPH1_01G03929	8.5958	3.89567	1764.38	0.659596	13.0319	8.05465e-39	3.71246e-37	Non-effector
FGRAMPH1_01G12195	7.9546	23.9101	6519.61	0.611188	13.015	1.00566e-38	4.61769e-37	#N/A
FGRAMPH1_01G05639	14.1824	0	2328.3	1.09185	12.9893	1.40743e-38	6.43818e-37	#N/A
FGRAMPH1_01G24889	-3.20958	22210.6	2387.17	0.247123	-12.9878	1.43519e-38	6.54058e-37	#N/A
FGRAMPH1_01G23075	2.20257	1109.73	5115.98	0.169688	12.9801	1.58704e-38	7.20565e-37	#N/A
FGRAMPH1_01G15135	10.4476	0.218246	647.114	0.805135	12.9761	1.67072e-38	7.55735e-37	Non-effector
FGRAMPH1_01G12175	5.21335	288.365	10986.1	0.402097	12.9654	1.92182e-38	8.65604e-37	#N/A
FGRAMPH1_01G25303	4.46547	84.962	1915.33	0.34442	12.9652	1.92783e-38	8.65604e-37	#N/A
FGRAMPH1_01G14303	6.56334	92.1431	9186.31	0.506493	12.9584	2.10548e-38	9.41894e-37	#N/A
FGRAMPH1_01G12471	-4.33029	1665.74	81.3892	0.334294	-12.9535	2.24389e-38	1.00013e-36	#N/A
FGRAMPH1_01G12283	10.23	0.745804	1420.12	0.790298	12.9445	2.52429e-38	1.12101e-36	Non-effector
FGRAMPH1_01G00105	8.96793	3.39469	2060.33	0.693456	12.9322	2.96121e-38	1.31025e-36	Non-effector
FGRAMPH1_01G12883	4.48422	31.246	716.782	0.347144	12.9175	3.58643e-38	1.58115e-36	#N/A
FGRAMPH1_01G12487	4.30143	58.7986	1177.71	0.333042	12.9156	3.67655e-38	1.61503e-36	#N/A
FGRAMPH1_01G03041	2.21834	1388.36	6475.19	0.171843	12.9091	3.99867e-38	1.75021e-36	#N/A
FGRAMPH1_01G07975	7.89761	8.51381	2176.8	0.611934	12.906	4.16405e-38	1.81606e-36	#N/A
FGRAMPH1_01G03725	5.546	9.74228	484.931	0.429795	12.9038	4.2825e-38	1.86105e-36	#N/A
FGRAMPH1_01G27835	-4.07522	7793.58	453.28	0.31622	-12.8873	5.30813e-38	2.29855e-36	#N/A
FGRAMPH1_01G07367	-6.05246	180928	2605.71	0.470583	-12.8616	7.40286e-38	3.18683e-36	#N/A
FGRAMPH1_01G13329	12.1574	6.72436	45186.8	0.945258	12.8615	7.41184e-38	3.18683e-36	Non-effector
FGRAMPH1_01G26439	2.17298	973.973	4401.29	0.169011	12.8571	7.85122e-38	3.36386e-36	#N/A
FGRAMPH1_01G13319	12.6849	4.16551	45045.6	0.987448	12.8461	9.04526e-38	3.86185e-36	Effector
FGRAMPH1_01G00503	3.45432	274.154	3027.59	0.269172	12.8331	1.06946e-37	4.55006e-36	Non-effector
FGRAMPH1_01G13105	11.0944	0.491054	2005.04	0.864894	12.8275	1.15052e-37	4.87789e-36	#N/A
FGRAMPH1_01G18793	8.89451	8.62474	4637.12	0.693449	12.8265	1.16532e-37	4.92349e-36	#N/A
FGRAMPH1_01G20881	2.87359	169.324	1246.9	0.224042	12.8261	1.17089e-37	4.92987e-36	#N/A
FGRAMPH1_01G17197	4.46253	137.632	3083.26	0.348044	12.8217	1.23887e-37	5.19815e-36	#N/A
FGRAMPH1_01G12585	8.78124	36.1687	18210.4	0.685572	12.8086	1.46701e-37	6.13423e-36	Non-effector
FGRAMPH1_01G14329	5.80262	12.7656	758.79	0.453771	12.7875	1.92476e-37	8.02072e-36	#N/A
FGRAMPH1_01G21211	8.01965	3.44035	1059.28	0.628268	12.7647	2.58136e-37	1.07201e-35	Non-effector
FGRAMPH1_01G05911	-6.96999	29190.5	216.574	0.546093	-12.7634	2.62588e-37	1.08679e-35	#N/A
FGRAMPH1_01G00217	13.9036	0	1884.05	1.08984	12.7574	2.83598e-37	1.16977e-35	#N/A
FGRAMPH1_01G19883	-5.12258	1.1651e+06	32538.6	0.401943	-12.7445	3.34351e-37	1.37445e-35	#N/A
FGRAMPH1_01G06375	-4.86371	3982.12	133.028	0.381641	-12.7442	3.35894e-37	1.37615e-35	Non-effector
FGRAMPH1_01G12877	7.86509	9.22556	2452.27	0.61721	12.743	3.41205e-37	1.39321e-35	Effector
FGRAMPH1_01G03321	-5.04246	888831	26273.3	0.395857	-12.7381	3.632e-37	1.47807e-35	#N/A
FGRAMPH1_01G23311	-3.97211	221136	13913	0.311887	-12.7357	3.74406e-37	1.51859e-35	#N/A
FGRAMPH1_01G12921	10.0243	0.272808	573.127	0.787549	12.7284	4.10988e-37	1.65593e-35	#N/A
FGRAMPH1_01G22309	13.4686	0.145626	2669.33	1.05815	12.7284	4.10968e-37	1.65593e-35	Non-effector
FGRAMPH1_01G27573	6.27026	8.0888	659.22	0.492913	12.7208	4.53062e-37	1.81943e-35	#N/A
FGRAMPH1_01G14007	13.8387	0	1794.21	1.08924	12.7049	5.55303e-37	2.22267e-35	Non-effector
FGRAMPH1_01G22333	9.91908	1.01861	1505.88	0.780842	12.7031	5.68649e-37	2.26863e-35	#N/A
FGRAMPH1_01G15317	10.503	0.712913	1110.19	0.827143	12.6979	6.07645e-37	2.41628e-35	#N/A
FGRAMPH1_01G25683	9.38497	2.34769	1890.35	0.739274	12.6948	6.31545e-37	2.50314e-35	Non-effector
FGRAMPH1_01G24363	-2.99736	5350.22	669.484	0.236258	-12.6868	6.99683e-37	2.7642e-35	#N/A
FGRAMPH1_01G21843	11.203	2.82108	9097.39	0.887155	12.628	1.47977e-36	5.82712e-35	Non-effector
FGRAMPH1_01G08861	-5.52396	2307.57	51.4785	0.437666	-12.6214	1.60943e-36	6.31727e-35	#N/A
FGRAMPH1_01G01573	-6.65057	58186.1	543.953	0.527111	-12.617	1.70149e-36	6.65716e-35	#N/A
FGRAMPH1_01G11413	8.28464	1.66174	633.526	0.657435	12.6015	2.07282e-36	8.08398e-35	#N/A
FGRAMPH1_01G11415	2.87899	380.899	2810.76	0.228485	12.6004	2.10136e-36	8.16911e-35	#N/A
FGRAMPH1_01G08907	12.9226	1.09123	16316.7	1.02678	12.5855	2.53645e-36	9.82914e-35	Non-effector
FGRAMPH1_01G21367	13.8627	0	1858.55	1.10155	12.5847	2.56228e-36	9.89771e-35	Non-effector
FGRAMPH1_01G22083	4.3994	12.309	268.337	0.350432	12.5542	3.76883e-36	1.45124e-34	#N/A
FGRAMPH1_01G02525	-3.72297	9989.21	750.767	0.296607	-12.5519	3.88152e-36	1.48992e-34	#N/A
FGRAMPH1_01G15969	7.32213	2.37221	380.387	0.585126	12.5138	6.27836e-36	2.40236e-34	#N/A
FGRAMPH1_01G21315	9.50297	0.909489	1007.27	0.760967	12.488	8.67829e-36	3.31026e-34	Non-effector
FGRAMPH1_01G00053	12.2206	0.291253	1773.01	0.979672	12.4741	1.03319e-35	3.92869e-34	#N/A
FGRAMPH1_01G22039	11.3794	3.34709	13266.7	0.912578	12.4695	1.09445e-35	4.1487e-34	Non-effector
FGRAMPH1_01G22439	3.81293	108.532	1540.39	0.305817	12.468	1.11607e-35	4.21751e-34	Non-effector
FGRAMPH1_01G22979	5.09057	13.1476	449.78	0.408759	12.4537	1.33476e-35	5.02828e-34	Effector
FGRAMPH1_01G26597	-4.29849	12228.6	612.759	0.346091	-12.4201	2.03232e-35	7.6325e-34	#N/A
FGRAMPH1_01G14883	6.19522	25.5167	1992.92	0.499082	12.4132	2.21522e-35	8.29377e-34	#N/A
FGRAMPH1_01G27241	-4.34703	6872.01	328.888	0.350266	-12.4107	2.28786e-35	8.53948e-34	#N/A
FGRAMPH1_01G16877	-4.32709	18772.5	917.629	0.349171	-12.3925	2.87087e-35	1.06828e-33	#N/A
FGRAMPH1_01G12535	4.1549	85.9391	1560.59	0.335426	12.3869	3.07616e-35	1.14118e-33	#N/A
FGRAMPH1_01G10137	4.66909	117.895	3078.57	0.376976	12.3857	3.12491e-35	1.15574e-33	#N/A
FGRAMPH1_01G12115	5.66412	30.5757	1629.3	0.457493	12.3808	3.32072e-35	1.22444e-33	Effector
FGRAMPH1_01G13395	4.99798	7.26573	234.036	0.403793	12.3776	3.45516e-35	1.27016e-33	#N/A
FGRAMPH1_01G25097	7.75452	6.8393	1694.52	0.627611	12.3556	4.54311e-35	1.66508e-33	#N/A
FGRAMPH1_01G12631	-14.3576	24035.4	0	1.16405	-12.3342	5.93016e-35	2.16691e-33	#N/A
FGRAMPH1_01G22347	13.562	0	1484.21	1.10075	12.3207	7.01131e-35	2.5543e-33	#N/A
FGRAMPH1_01G17255	-3.51351	12403.4	1073.44	0.285241	-12.3177	7.2746e-35	2.64231e-33	#N/A
FGRAMPH1_01G21109	10.0295	4.0391	5554.52	0.816163	12.2885	1.04371e-34	3.77971e-33	Non-effector
FGRAMPH1_01G08141	4.42161	14.9073	328.036	0.359893	12.2859	1.07841e-34	3.8938e-33	#N/A
FGRAMPH1_01G08819	12.5666	0.734198	6140.14	1.02409	12.271	1.29716e-34	4.66978e-33	#N/A
FGRAMPH1_01G19077	6.03522	18.2975	1237.06	0.49308	12.2399	1.9038e-34	6.83348e-33	#N/A
FGRAMPH1_01G18961	3.66529	118.615	1523.9	0.299809	12.2254	2.2748e-34	8.1411e-33	#N/A
FGRAMPH1_01G27991	14.1251	0	2481.79	1.15646	12.2141	2.61307e-34	9.32431e-33	#N/A
FGRAMPH1_01G26927	4.39875	383.604	8238.43	0.360167	12.2131	2.6469e-34	9.41738e-33	#N/A
FGRAMPH1_01G11427	9.71267	0.347234	404.174	0.795342	12.212	2.68376e-34	9.52069e-33	#N/A
FGRAMPH1_01G16623	7.82852	39.6653	10140.5	0.641474	12.204	2.96092e-34	1.04734e-32	#N/A
FGRAMPH1_01G00941	4.00617	91.8745	1505.18	0.328396	12.1992	3.13894e-34	1.10709e-32	#N/A
FGRAMPH1_01G03729	2.75256	589.732	3988.49	0.225641	12.1988	3.1529e-34	1.1088e-32	#N/A
FGRAMPH1_01G22385	11.1864	0.709301	2961.76	0.917154	12.1969	3.22883e-34	1.13223e-32	#N/A
FGRAMPH1_01G27419	4.09855	83.3808	1446.27	0.336288	12.1876	3.61829e-34	1.26515e-32	#N/A
FGRAMPH1_01G21733	13.2466	0	1152.67	1.09138	12.1375	6.67978e-34	2.32893e-32	#N/A
FGRAMPH1_01G25539	12.854	1.14579	16695.9	1.05919	12.1357	6.82973e-34	2.3744e-32	#N/A
FGRAMPH1_01G18965	7.25779	5.35477	906.779	0.598467	12.1273	7.5714e-34	2.62475e-32	#N/A
FGRAMPH1_01G25031	4.38045	11.7001	248.482	0.361383	12.1213	8.14206e-34	2.81456e-32	#N/A
FGRAMPH1_01G09453	-7.277	5983.4	34.9698	0.600471	-12.1188	8.39527e-34	2.89387e-32	Non-effector
FGRAMPH1_01G01057	-5.98015	37307.4	565.356	0.493634	-12.1145	8.84615e-34	3.04068e-32	#N/A
FGRAMPH1_01G05535	5.93172	5.76947	352.393	0.489827	12.1098	9.36867e-34	3.21121e-32	#N/A
FGRAMPH1_01G11497	6.05697	65.6299	4625.55	0.500275	12.1073	9.66418e-34	3.3032e-32	#N/A
FGRAMPH1_01G21107	13.3456	0	1265.38	1.10385	12.0901	1.19108e-33	4.05968e-32	Effector
FGRAMPH1_01G13813	5.56352	55.8556	2767.46	0.460423	12.0835	1.29089e-33	4.38757e-32	#N/A
FGRAMPH1_01G04425	13.329	0	1251.47	1.10412	12.072	1.48432e-33	5.03098e-32	Non-effector
FGRAMPH1_01G14135	-7.54601	6608.15	31.2571	0.625736	-12.0594	1.73011e-33	5.84776e-32	#N/A
FGRAMPH1_01G26217	3.37445	103.214	1084.26	0.280015	12.051	1.91693e-33	6.46128e-32	#N/A
FGRAMPH1_01G04181	4.0621	38.5879	653.273	0.337159	12.048	1.98656e-33	6.67746e-32	#N/A
FGRAMPH1_01G12341	11.2728	0.329176	820.168	0.936234	12.0406	2.17468e-33	7.28967e-32	#N/A
FGRAMPH1_01G13609	8.04493	6.61641	1904.55	0.668366	12.0367	2.27865e-33	7.6172e-32	Effector
FGRAMPH1_01G25945	4.29777	24.6541	488.223	0.357396	12.0252	2.61852e-33	8.72935e-32	#N/A
FGRAMPH1_01G26493	-5.28929	14480.3	357.655	0.439972	-12.0219	2.72676e-33	9.06535e-32	#N/A
FGRAMPH1_01G09233	7.75278	0.969083	217.131	0.646105	11.9993	3.58491e-33	1.18859e-31	Non-effector
FGRAMPH1_01G16395	2.8857	76.3383	569.448	0.240666	11.9904	3.98777e-33	1.31856e-31	#N/A
FGRAMPH1_01G16177	13.0282	0	973.869	1.08706	11.9848	4.27021e-33	1.40813e-31	#N/A
FGRAMPH1_01G07101	8.86361	3.2933	1905.94	0.740038	11.9772	4.67679e-33	1.53803e-31	#N/A
FGRAMPH1_01G14189	6.58687	12.5947	1330.04	0.550369	11.9681	5.22099e-33	1.71237e-31	#N/A
FGRAMPH1_01G20207	8.67774	39.1585	18898.5	0.725465	11.9616	5.64477e-33	1.84639e-31	Non-effector
FGRAMPH1_01G11149	6.06801	10.8386	742.194	0.507857	11.9483	6.62994e-33	2.16282e-31	#N/A
FGRAMPH1_01G22187	11.3807	0.872985	4137.98	0.952796	11.9445	6.93867e-33	2.25748e-31	Non-effector
FGRAMPH1_01G27761	4.24074	73.275	1408.25	0.355091	11.9427	7.09133e-33	2.30099e-31	#N/A
FGRAMPH1_01G13293	13.2657	0	1207.61	1.1119	11.9306	8.19745e-33	2.65283e-31	Non-effector
FGRAMPH1_01G26033	2.32735	624.098	3139.59	0.195253	11.9197	9.34644e-33	3.01664e-31	Non-effector
FGRAMPH1_01G25067	3.71961	88.5343	1186.01	0.312084	11.9186	9.4677e-33	3.0477e-31	#N/A
FGRAMPH1_01G05227	13.3948	0	1356.13	1.12446	11.9122	1.02262e-32	3.28319e-31	#N/A
FGRAMPH1_01G15763	7.54518	7.50191	1497.75	0.633468	11.9109	1.03843e-32	3.32516e-31	#N/A
FGRAMPH1_01G27529	-2.34215	2972.58	585.554	0.196679	-11.9085	1.06874e-32	3.41325e-31	#N/A
FGRAMPH1_01G21477	7.77501	0.673184	202.178	0.652929	11.9079	1.0767e-32	3.42965e-31	#N/A
FGRAMPH1_01G12323	8.54093	0.82023	416.545	0.718177	11.8925	1.29461e-32	4.113e-31	Non-effector
FGRAMPH1_01G13961	8.40845	0.547422	226.691	0.708758	11.8636	1.82844e-32	5.79387e-31	#N/A
FGRAMPH1_01G03315	-3.32188	12449.9	1232.69	0.280015	-11.8633	1.83684e-32	5.80538e-31	#N/A
FGRAMPH1_01G05051	-9.08736	186527	283.7	0.767587	-11.8389	2.45778e-32	7.74772e-31	#N/A
FGRAMPH1_01G07999	13.5304	0	1546.91	1.14385	11.8288	2.77047e-32	8.71089e-31	#N/A
FGRAMPH1_01G13935	4.42422	9.73145	211.651	0.374467	11.8147	3.27572e-32	1.02465e-30	#N/A
FGRAMPH1_01G20963	8.43162	0.82023	386.334	0.71365	11.8148	3.27403e-32	1.02465e-30	#N/A
FGRAMPH1_01G11523	12.349	2.31145	21382.5	1.0453	11.8138	3.31215e-32	1.03339e-30	#N/A
FGRAMPH1_01G09213	10.6033	0.654739	1804.94	0.898607	11.7997	3.91713e-32	1.21902e-30	#N/A
FGRAMPH1_01G04431	5.01994	29.2324	968.05	0.425739	11.7911	4.33781e-32	1.34649e-30	#N/A
FGRAMPH1_01G25761	3.93664	274.855	4262.84	0.333939	11.7885	4.47466e-32	1.38544e-30	#N/A
FGRAMPH1_01G14621	3.85385	353.786	5187.74	0.327158	11.7798	4.96228e-32	1.53251e-30	#N/A
FGRAMPH1_01G15971	9.80302	0.436493	717.906	0.833704	11.7584	6.39356e-32	1.96954e-30	#N/A
FGRAMPH1_01G22677	-3.54704	14719.1	1243.9	0.301739	-11.7553	6.62866e-32	2.03681e-30	#N/A
FGRAMPH1_01G05585	-8.23357	9606.72	25.9203	0.700973	-11.7459	7.41154e-32	2.27163e-30	#N/A
FGRAMPH1_01G20801	-5.70835	11214.7	205.095	0.486924	-11.7233	9.68387e-32	2.96064e-30	#N/A
FGRAMPH1_01G21435	9.09602	2.57949	1687.75	0.775914	11.723	9.71993e-32	2.96421e-30	Non-effector
FGRAMPH1_01G26341	3.46621	36.5047	412.768	0.295806	11.7178	1.03264e-31	3.14129e-30	#N/A
FGRAMPH1_01G22091	5.97113	8.99661	583.679	0.510947	11.6864	1.49599e-31	4.53946e-30	#N/A
FGRAMPH1_01G04379	4.96777	23.1945	736.517	0.425453	11.6764	1.68246e-31	5.09257e-30	#N/A
FGRAMPH1_01G15479	10.6634	0.582506	1133.19	0.914392	11.6618	1.99833e-31	6.03368e-30	#N/A
FGRAMPH1_01G01651	5.3247	353.979	14710.9	0.457188	11.6466	2.38738e-31	7.17274e-30	#N/A
FGRAMPH1_01G16533	6.86649	76.82	9682.74	0.589562	11.6468	2.38361e-31	7.17274e-30	Non-effector
FGRAMPH1_01G08895	10.2914	0.491054	1131.55	0.885474	11.6224	3.16966e-31	9.49961e-30	#N/A
FGRAMPH1_01G23179	1.93661	1304.29	4999.1	0.166659	11.6202	3.25221e-31	9.72308e-30	#N/A
FGRAMPH1_01G13115	6.23243	8.04042	663.957	0.536425	11.6185	3.32098e-31	9.90432e-30	#N/A
FGRAMPH1_01G01933	4.5878	369.601	9112.48	0.395567	11.598	4.21675e-31	1.25451e-29	#N/A
FGRAMPH1_01G00097	5.7881	24.9944	1462.9	0.499335	11.5916	4.54415e-31	1.34862e-29	#N/A
FGRAMPH1_01G25579	8.24835	1.15083	436.024	0.711689	11.5898	4.64126e-31	1.37408e-29	#N/A
FGRAMPH1_01G19885	-3.07916	7596.7	896.663	0.266292	-11.5631	6.338e-31	1.87186e-29	#N/A
FGRAMPH1_01G21557	9.4866	0.436493	570.462	0.821709	11.545	7.82673e-31	2.30595e-29	#N/A
FGRAMPH1_01G06005	-2.96576	11307.7	1441.4	0.257491	-11.5179	1.07171e-30	3.1499e-29	#N/A
FGRAMPH1_01G08729	12.8309	0	872.435	1.11477	11.5099	1.17635e-30	3.44913e-29	#N/A
FGRAMPH1_01G11083	-4.47587	669.761	29.1532	0.38915	-11.5017	1.29406e-30	3.78511e-29	#N/A
FGRAMPH1_01G15341	-5.4016	828.126	17.6434	0.469736	-11.4992	1.33115e-30	3.88426e-29	#N/A
FGRAMPH1_01G04383	12.7978	0	849.627	1.11336	11.4948	1.4011e-30	4.07861e-29	#N/A
FGRAMPH1_01G15831	5.07117	119.837	4149.44	0.441763	11.4794	1.67429e-30	4.86224e-29	Non-effector
FGRAMPH1_01G13221	8.61566	5.0269	2241.04	0.750728	11.4764	1.73347e-30	5.02211e-29	Effector
FGRAMPH1_01G12059	4.05103	22.0207	372.214	0.353024	11.4752	1.75702e-30	5.07825e-29	#N/A
FGRAMPH1_01G10673	-3.04457	3000.48	364.306	0.265574	-11.4641	1.99831e-30	5.76196e-29	#N/A
FGRAMPH1_01G07253	-2.29216	192538	39190.1	0.19995	-11.4636	2.0089e-30	5.7788e-29	#N/A
FGRAMPH1_01G21153	5.91896	21.0341	1364.67	0.51649	11.46	2.09599e-30	6.01509e-29	#N/A
FGRAMPH1_01G06895	-3.66221	7549.89	591.61	0.319701	-11.4551	2.21732e-30	6.33352e-29	#N/A
FGRAMPH1_01G12525	-5.16408	9778.78	263	0.450811	-11.4551	2.21736e-30	6.33352e-29	#N/A
FGRAMPH1_01G08577	12.5395	0	683.659	1.09579	11.4433	2.53921e-30	7.23585e-29	#N/A
FGRAMPH1_01G09075	11.1619	0.291253	798.015	0.976389	11.4318	2.89897e-30	8.24175e-29	#N/A
FGRAMPH1_01G13311	10.5237	0.436879	735.792	0.920781	11.4291	2.99107e-30	8.48376e-29	#N/A
FGRAMPH1_01G01805	-2.94609	4106.81	528.639	0.257811	-11.4273	3.05403e-30	8.64219e-29	#N/A
FGRAMPH1_01G16315	-6.09934	8287.66	115.263	0.534388	-11.4137	3.57294e-30	1.00871e-28	#N/A
FGRAMPH1_01G25243	9.95832	10.7552	14311.7	0.873835	11.3961	4.37253e-30	1.2316e-28	Non-effector
FGRAMPH1_01G25915	-6.94131	12644.4	94.1094	0.609542	-11.3877	4.8131e-30	1.35256e-28	#N/A
FGRAMPH1_01G08797	11.6514	0.0545616	617.131	1.02323	11.3868	4.86282e-30	1.36338e-28	#N/A
FGRAMPH1_01G16087	10.043	0.163685	387.769	0.882036	11.3862	4.89873e-30	1.37029e-28	#N/A
FGRAMPH1_01G00589	11.1209	0.763862	3095.08	0.976849	11.3845	4.99531e-30	1.3941e-28	#N/A
FGRAMPH1_01G16067	13.7497	0	2043.23	1.20846	11.3779	5.38911e-30	1.50056e-28	#N/A
FGRAMPH1_01G11877	3.26173	90.5812	881.047	0.286935	11.3675	6.07225e-30	1.68692e-28	#N/A
FGRAMPH1_01G27877	12.5226	0	681.75	1.1017	11.3666	6.13129e-30	1.69944e-28	#N/A
FGRAMPH1_01G28085	11.04	0.163685	824.8	0.972743	11.3493	7.47392e-30	2.06688e-28	Non-effector
FGRAMPH1_01G08071	1.88233	1087.19	4012.75	0.166131	11.3304	9.27675e-30	2.55963e-28	#N/A
FGRAMPH1_01G06421	7.4406	2.038	420.726	0.657008	11.325	9.87099e-30	2.71743e-28	#N/A
FGRAMPH1_01G06787	-2.27994	10479.3	2152.42	0.20142	-11.3193	1.05271e-29	2.8915e-28	#N/A
FGRAMPH1_01G27481	2.68919	528.372	3426.92	0.237709	11.3129	1.13261e-29	3.10397e-28	#N/A
FGRAMPH1_01G16689	8.96283	2.14957	1438.61	0.792282	11.3127	1.13581e-29	3.10573e-28	#N/A
FGRAMPH1_01G09135	4.94405	15.9392	515.22	0.43724	11.3074	1.20602e-29	3.29034e-28	#N/A
FGRAMPH1_01G15537	7.58423	2.70022	622.867	0.671825	11.289	1.48723e-29	4.04847e-28	#N/A
FGRAMPH1_01G04103	8.68893	0.674604	412.131	0.769928	11.2854	1.54963e-29	4.20891e-28	Non-effector
FGRAMPH1_01G06395	7.81593	176.203	45248.1	0.69371	11.2669	1.91285e-29	5.18387e-28	#N/A
FGRAMPH1_01G15519	4.93091	37.1389	1177.2	0.437959	11.2589	2.09464e-29	5.66391e-28	#N/A
FGRAMPH1_01G07403	5.14121	52.6315	1939.23	0.457021	11.2494	2.33179e-29	6.27726e-28	#N/A
FGRAMPH1_01G17753	4.49888	96.8095	2247.91	0.399916	11.2496	2.32735e-29	6.27726e-28	#N/A
FGRAMPH1_01G04069	-5.01828	231295	6903.48	0.446126	-11.2486	2.35414e-29	6.32343e-28	#N/A
FGRAMPH1_01G11607	12.3308	0	585.644	1.09685	11.2421	2.53411e-29	6.79187e-28	Non-effector
FGRAMPH1_01G09885	9.31744	0.383738	251.075	0.829064	11.2385	2.63831e-29	7.05559e-28	#N/A
FGRAMPH1_01G08341	-2.16539	14886.1	3310.85	0.192942	-11.223	3.14395e-29	8.38939e-28	#N/A
FGRAMPH1_01G16733	2.65166	55.1386	347.918	0.236483	11.2129	3.5256e-29	9.38721e-28	#N/A
FGRAMPH1_01G21839	5.60229	6.58351	349.005	0.499958	11.2055	3.83063e-29	1.01771e-27	#N/A
FGRAMPH1_01G01085	-9.84119	378999	314.373	0.880263	-11.1798	5.11849e-29	1.3569e-27	#N/A
FGRAMPH1_01G09471	4.84111	30.2554	898.781	0.433057	11.1789	5.17119e-29	1.36629e-27	#N/A
FGRAMPH1_01G16141	-3.39586	20765.8	1954.27	0.303775	-11.1788	5.17636e-29	1.36629e-27	#N/A
FGRAMPH1_01G20475	3.68981	487.666	6382.95	0.330209	11.1741	5.45712e-29	1.43728e-27	#N/A
FGRAMPH1_01G15003	2.31526	205.112	1023.92	0.20766	11.1493	7.21874e-29	1.89714e-27	#N/A
FGRAMPH1_01G21433	5.06003	18.3379	646.107	0.453853	11.1491	7.23686e-29	1.8978e-27	#N/A
FGRAMPH1_01G11933	9.40818	1.07317	1111.15	0.844542	11.14	8.01431e-29	2.09716e-27	Non-effector
FGRAMPH1_01G15339	-9.00097	131559	209.252	0.808432	-11.1339	8.58399e-29	2.24142e-27	#N/A
FGRAMPH1_01G28079	4.96365	13.1802	431.201	0.445876	11.1324	8.72859e-29	2.27429e-27	#N/A
FGRAMPH1_01G12653	9.43932	0.383738	279.04	0.848835	11.1203	9.99113e-29	2.59769e-27	#N/A
FGRAMPH1_01G20889	-2.93846	1401.28	184.468	0.264676	-11.1021	1.22518e-28	3.17868e-27	#N/A
FGRAMPH1_01G06193	8.34175	29.1936	11244.9	0.751688	11.0974	1.29209e-28	3.34515e-27	Non-effector
FGRAMPH1_01G14205	-6.08414	673367	9333.16	0.548391	-11.0945	1.33348e-28	3.44497e-27	#N/A
FGRAMPH1_01G20373	4.28935	57.4627	1143.2	0.386694	11.0924	1.36643e-28	3.52261e-27	#N/A
FGRAMPH1_01G08727	12.333	0	597.206	1.11199	11.0909	1.38874e-28	3.57254e-27	#N/A
FGRAMPH1_01G13595	8.17883	2.34692	867.176	0.737687	11.0871	1.4487e-28	3.71895e-27	#N/A
FGRAMPH1_01G15685	12.5449	0	723.277	1.13151	11.0869	1.45278e-28	3.72157e-27	Non-effector
FGRAMPH1_01G14025	5.14151	156.271	5713.05	0.463811	11.0854	1.47757e-28	3.77712e-27	#N/A
FGRAMPH1_01G05441	10.5432	1.60215	3761.96	0.951325	11.0827	1.52247e-28	3.88373e-27	Non-effector
FGRAMPH1_01G02625	2.55625	93.2322	549.728	0.231506	11.0419	2.40024e-28	6.11008e-27	#N/A
FGRAMPH1_01G08117	-12.69	6740.01	0	1.15033	-11.0316	2.68983e-28	6.83295e-27	#N/A
FGRAMPH1_01G05471	8.60926	8.3545	4037.8	0.780984	11.0236	2.94053e-28	7.45424e-27	#N/A
FGRAMPH1_01G18645	5.24605	297.255	11724.5	0.476123	11.0183	3.12035e-28	7.89365e-27	#N/A
FGRAMPH1_01G22023	9.98079	1.17108	1387.12	0.907048	11.0036	3.67197e-28	9.26983e-27	#N/A
FGRAMPH1_01G13465	-4.95246	4744.44	149.395	0.450248	-10.9994	3.84676e-28	9.69096e-27	Non-effector
FGRAMPH1_01G24931	-6.38183	16325.4	183.29	0.580827	-10.9875	4.38987e-28	1.10364e-26	#N/A
FGRAMPH1_01G25169	10.0982	0.238111	308.568	0.919084	10.9872	4.40164e-28	1.10431e-26	#N/A
FGRAMPH1_01G16049	12.4067	0	648.349	1.12956	10.9837	4.57985e-28	1.14666e-26	Non-effector
FGRAMPH1_01G09865	-8.74648	325580	623.324	0.79771	-10.9645	5.66214e-28	1.41472e-26	#N/A
FGRAMPH1_01G05119	3.12487	1086.65	9552.83	0.285288	10.9534	6.40211e-28	1.59633e-26	#N/A
FGRAMPH1_01G12775	6.29313	33.8027	2824.79	0.574844	10.9475	6.82844e-28	1.69915e-26	Non-effector
FGRAMPH1_01G04705	-2.21512	11010.2	2367.19	0.202441	-10.9421	7.25113e-28	1.80065e-26	#N/A
FGRAMPH1_01G14753	-3.42505	27719	2548.79	0.313059	-10.9406	7.37389e-28	1.8274e-26	#N/A
FGRAMPH1_01G15731	4.33463	36.5862	748.471	0.396232	10.9396	7.45076e-28	1.8427e-26	#N/A
FGRAMPH1_01G13999	6.78183	61.5652	7369.53	0.620076	10.9371	7.66149e-28	1.89097e-26	Non-effector
FGRAMPH1_01G21941	12.2691	0	581.105	1.1235	10.9204	9.20963e-28	2.26848e-26	#N/A
FGRAMPH1_01G08749	12.4154	0	660.55	1.13834	10.9066	1.07233e-27	2.63599e-26	Non-effector
FGRAMPH1_01G19465	4.46903	62.7761	1430.38	0.410714	10.8811	1.41817e-27	3.47909e-26	#N/A
FGRAMPH1_01G04773	-4.21285	16628.5	877.107	0.387265	-10.8785	1.45975e-27	3.57388e-26	#N/A
FGRAMPH1_01G12569	5.49871	5.74884	277.539	0.50679	10.8501	1.99286e-27	4.86929e-26	#N/A
FGRAMPH1_01G02669	-2.8229	2935.99	410.703	0.260391	-10.841	2.2001e-27	5.36489e-26	#N/A
FGRAMPH1_01G27869	11.9607	0	448.626	1.10429	10.8311	2.45122e-27	5.96529e-26	#N/A
FGRAMPH1_01G21371	11.7326	10.8684	62486.4	1.08391	10.8243	2.64224e-27	6.41732e-26	Non-effector
FGRAMPH1_01G27871	10.1633	0.329176	360.146	0.939585	10.8168	2.86527e-27	6.94515e-26	#N/A
FGRAMPH1_01G25913	-7.00038	34208.2	242.523	0.647365	-10.8137	2.96616e-27	7.17538e-26	#N/A
FGRAMPH1_01G15489	6.95062	12.5276	1750.17	0.642961	10.8103	3.07589e-27	7.42609e-26	#N/A
FGRAMPH1_01G05699	3.35358	130.88	1353.46	0.310606	10.7969	3.56105e-27	8.58036e-26	#N/A
FGRAMPH1_01G11303	1.72168	1706.69	5638.59	0.159769	10.7761	4.46376e-27	1.07342e-25	#N/A
FGRAMPH1_01G14071	6.09117	27.6646	2029.5	0.565861	10.7644	5.0676e-27	1.21623e-25	#N/A
FGRAMPH1_01G03247	-3.46886	17991.2	1609.16	0.322596	-10.753	5.73923e-27	1.3747e-25	#N/A
FGRAMPH1_01G15973	11.8737	0	420.318	1.10629	10.7329	7.13057e-27	1.70461e-25	#N/A
FGRAMPH1_01G00221	6.98588	5.65159	756.659	0.650941	10.732	7.20412e-27	1.71882e-25	#N/A
FGRAMPH1_01G07825	4.4778	37.9857	877.836	0.417714	10.7198	8.21991e-27	1.95734e-25	#N/A
FGRAMPH1_01G15967	11.859	0	415.764	1.10651	10.7175	8.42493e-27	2.00224e-25	#N/A
FGRAMPH1_01G08621	4.1423	12.1467	222.866	0.386792	10.7094	9.19816e-27	2.18174e-25	#N/A
FGRAMPH1_01G09353	11.9204	0	441.262	1.11561	10.6851	1.19579e-26	2.83081e-25	#N/A
FGRAMPH1_01G00373	-4.86408	28969	961.985	0.455302	-10.6832	1.21997e-26	2.88245e-25	#N/A
FGRAMPH1_01G04807	5.41729	5.21199	237.902	0.507158	10.6817	1.24031e-26	2.92482e-25	#N/A
FGRAMPH1_01G27323	4.31985	634.071	12974.1	0.404468	10.6803	1.25843e-26	2.96182e-25	#N/A
FGRAMPH1_01G12629	8.67881	0.381931	288.146	0.814043	10.6614	1.54312e-26	3.62485e-25	Effector
FGRAMPH1_01G11727	-8.36561	39594.8	99.7269	0.784865	-10.6587	1.58856e-26	3.71473e-25	#N/A
FGRAMPH1_01G18507	-3.5664	5268.42	439.056	0.334604	-10.6586	1.59054e-26	3.71473e-25	#N/A
FGRAMPH1_01G18845	10.3543	0.872985	1982.14	0.971426	10.6589	1.58459e-26	3.71473e-25	#N/A
FGRAMPH1_01G05591	-5.93302	7979.91	124.118	0.556748	-10.6566	1.62505e-26	3.78804e-25	#N/A
FGRAMPH1_01G13791	12.0774	0	508.429	1.13336	10.6562	1.63049e-26	3.79347e-25	#N/A
FGRAMPH1_01G20061	2.54922	165.428	972.245	0.239316	10.6521	1.70459e-26	3.9557e-25	#N/A
FGRAMPH1_01G24951	-5.71272	21072.4	379.693	0.536305	-10.652	1.70672e-26	3.9557e-25	#N/A
FGRAMPH1_01G15335	-5.01778	35187.3	1046.62	0.472061	-10.6295	2.17227e-26	5.02513e-25	#N/A
FGRAMPH1_01G17211	-3.79574	1421.83	97.7885	0.357192	-10.6266	2.24111e-26	5.17453e-25	#N/A
FGRAMPH1_01G02145	-2.48926	110924	19668.2	0.234434	-10.6182	2.45349e-26	5.65419e-25	#N/A
FGRAMPH1_01G22237	10.4542	0.872985	2146.49	0.985697	10.6058	2.79919e-26	6.43867e-25	#N/A
FGRAMPH1_01G00609	2.60461	96.986	591.166	0.245643	10.6033	2.87798e-26	6.60741e-25	#N/A
FGRAMPH1_01G10577	-1.96939	4516.05	1146.93	0.185778	-10.6008	2.95482e-26	6.77104e-25	#N/A
FGRAMPH1_01G21317	9.3966	0.272808	367.629	0.886505	10.5996	2.99236e-26	6.84417e-25	Effector
FGRAMPH1_01G25711	11.7845	0	395.937	1.1119	10.5985	3.02899e-26	6.91497e-25	Non-effector
FGRAMPH1_01G21443	9.97627	4.32958	6240.01	0.941679	10.5941	3.17282e-26	7.22976e-25	Non-effector
FGRAMPH1_01G23055	2.51091	180.386	1033.95	0.237125	10.589	3.35221e-26	7.62424e-25	#N/A
FGRAMPH1_01G27873	12.1554	0	553.495	1.14921	10.5772	3.80185e-26	8.63077e-25	#N/A
FGRAMPH1_01G08669	9.32603	0.600177	665.923	0.881878	10.5752	3.88407e-26	8.801e-25	#N/A
FGRAMPH1_01G10089	-2.93773	11758.4	1522.81	0.277848	-10.5731	3.96941e-26	8.97694e-25	#N/A
FGRAMPH1_01G11513	10.9626	0.0545616	374.986	1.03685	10.573	3.97647e-26	8.97694e-25	#N/A
FGRAMPH1_01G01513	-2.69394	6770.49	1044.41	0.255039	-10.5628	4.4314e-26	9.98543e-25	#N/A
FGRAMPH1_01G18409	4.34562	233.663	4862.99	0.411695	10.5554	4.79429e-26	1.07832e-24	#N/A
FGRAMPH1_01G04955	2.87761	127.736	950.141	0.272899	10.5446	5.37828e-26	1.20521e-24	#N/A
FGRAMPH1_01G19219	4.89572	7.74968	238.901	0.464285	10.5447	5.3768e-26	1.20521e-24	Non-effector
FGRAMPH1_01G21531	11.789	0	403.086	1.11928	10.5327	6.10859e-26	1.36635e-24	Effector
FGRAMPH1_01G13385	11.865	0	431.551	1.12727	10.5254	6.59599e-26	1.47266e-24	#N/A
FGRAMPH1_01G03273	-3.82917	7209.68	497.322	0.364409	-10.5079	7.94426e-26	1.77044e-24	#N/A
FGRAMPH1_01G12761	6.92949	1.16746	178.971	0.660481	10.4916	9.44285e-26	2.10056e-24	#N/A
FGRAMPH1_01G12559	7.92292	9.64877	2685.73	0.75582	10.4825	1.03907e-25	2.30718e-24	#N/A
FGRAMPH1_01G04385	10.2738	0.200188	372.483	0.980232	10.481	1.0564e-25	2.34139e-24	#N/A
FGRAMPH1_01G21631	8.09688	0.636681	267.996	0.772983	10.4748	1.12724e-25	2.49387e-24	#N/A
FGRAMPH1_01G11401	-6.63833	2125.71	17.4274	0.633831	-10.4733	1.14536e-25	2.52934e-24	#N/A
FGRAMPH1_01G08995	9.08896	8.11603	5539.7	0.86917	10.4571	1.36013e-25	2.99821e-24	Non-effector
FGRAMPH1_01G09481	8.57516	57.1439	26807.9	0.820857	10.4466	1.51896e-25	3.34226e-24	#N/A
FGRAMPH1_01G15965	9.29272	0.272808	343.534	0.889608	10.4459	1.5307e-25	3.36201e-24	#N/A
FGRAMPH1_01G16225	11.6919	0	373.066	1.11973	10.4417	1.59929e-25	3.50633e-24	#N/A
FGRAMPH1_01G10847	6.82776	24.8272	3120.8	0.654268	10.4357	1.70328e-25	3.72761e-24	#N/A
FGRAMPH1_01G25857	2.1915	796.358	3648.09	0.210102	10.4306	1.79664e-25	3.92488e-24	#N/A
FGRAMPH1_01G20965	5.40107	11.1003	508.28	0.519507	10.3965	2.57131e-25	5.60711e-24	#N/A
FGRAMPH1_01G05015	-1.68238	8572.49	2668.68	0.161853	-10.3945	2.62604e-25	5.71621e-24	#N/A
FGRAMPH1_01G12135	10.721	0.0545616	313.775	1.03154	10.3932	2.66273e-25	5.78574e-24	Non-effector
FGRAMPH1_01G15471	5.63212	35.7922	1894.77	0.542079	10.3898	2.75792e-25	5.98189e-24	#N/A
FGRAMPH1_01G06807	-2.45851	39644.3	7178.01	0.237117	-10.3683	3.45565e-25	7.48192e-24	#N/A
FGRAMPH1_01G06437	6.10861	5.86803	420.59	0.590093	10.3519	4.10099e-25	8.86338e-24	#N/A
FGRAMPH1_01G04137	-4.82011	862.987	29.6259	0.465642	-10.3515	4.11883e-25	8.88615e-24	#N/A
FGRAMPH1_01G05579	-2.5925	16442	2712.08	0.250473	-10.3504	4.16649e-25	8.97307e-24	#N/A
FGRAMPH1_01G12633	-11.9268	3832.71	0	1.15232	-10.3502	4.17458e-25	8.97461e-24	#N/A
FGRAMPH1_01G04653	2.45657	135.92	751.405	0.238096	10.3175	5.87061e-25	1.25985e-23	#N/A
FGRAMPH1_01G26171	-2.62178	3430.59	555.985	0.254201	-10.3138	6.10291e-25	1.3074e-23	#N/A
FGRAMPH1_01G04795	10.6831	0.145626	318.419	1.03625	10.3094	6.39009e-25	1.36651e-23	#N/A
FGRAMPH1_01G13959	5.20912	37.4961	1436.53	0.50605	10.2937	7.52293e-25	1.60595e-23	#N/A
FGRAMPH1_01G19591	2.27406	446.807	2169.75	0.221024	10.2888	7.91902e-25	1.68754e-23	#N/A
FGRAMPH1_01G20949	11.4505	0	309.616	1.11323	10.2858	8.16547e-25	1.73702e-23	Non-effector
FGRAMPH1_01G17443	-14.9558	80470.4	0	1.45492	-10.2795	8.71926e-25	1.85159e-23	#N/A
FGRAMPH1_01G05311	6.11844	371.467	27797.8	0.595504	10.2744	9.19293e-25	1.94877e-23	Non-effector
FGRAMPH1_01G07915	-2.50897	1844.04	321.638	0.24432	-10.2692	9.70407e-25	2.05355e-23	#N/A
FGRAMPH1_01G07061	-6.13149	10768.6	141.518	0.597439	-10.263	1.03476e-24	2.18594e-23	#N/A
FGRAMPH1_01G02781	3.70212	30.3412	405.689	0.360829	10.26	1.06652e-24	2.24912e-23	#N/A
FGRAMPH1_01G18571	2.59003	137.183	828.204	0.25262	10.2527	1.15132e-24	2.42376e-23	#N/A
FGRAMPH1_01G22583	-2.24343	9706.32	2046.87	0.218881	-10.2495	1.18928e-24	2.49935e-23	#N/A
FGRAMPH1_01G27941	9.00338	0.565481	439.665	0.879835	10.233	1.41031e-24	2.95874e-23	#N/A
FGRAMPH1_01G08435	11.6802	0	383.518	1.14218	10.2262	1.51315e-24	3.16901e-23	#N/A
FGRAMPH1_01G09927	-4.24487	16664.8	858.799	0.415594	-10.214	1.7166e-24	3.58894e-23	#N/A
FGRAMPH1_01G28271	5.79295	17.0143	1024.73	0.567565	10.2067	1.8511e-24	3.8635e-23	#N/A
FGRAMPH1_01G21071	6.22969	6.69625	550.475	0.61038	10.2062	1.85913e-24	3.87362e-23	Effector
FGRAMPH1_01G09731	2.68674	273.362	1769.9	0.263258	10.2057	1.86967e-24	3.88891e-23	#N/A
FGRAMPH1_01G03495	1.94261	2253.92	8681.38	0.190513	10.1967	2.05019e-24	4.25711e-23	#N/A
FGRAMPH1_01G12853	10.6802	2.30423	5626.69	1.04762	10.1947	2.09296e-24	4.33852e-23	#N/A
FGRAMPH1_01G22263	3.04672	59.2685	494.453	0.298904	10.193	2.13149e-24	4.41088e-23	#N/A
FGRAMPH1_01G13945	4.97453	7.47056	239.873	0.489016	10.1725	2.62975e-24	5.43274e-23	#N/A
FGRAMPH1_01G17117	-4.51394	10864.6	462.482	0.443752	-10.1722	2.63868e-24	5.44194e-23	#N/A
FGRAMPH1_01G04393	11.5101	0	331.892	1.13163	10.1712	2.66589e-24	5.48875e-23	#N/A
FGRAMPH1_01G10521	-2.37801	15727.3	3013.97	0.233895	-10.167	2.78299e-24	5.72017e-23	#N/A
FGRAMPH1_01G11943	7.29192	6.51786	1131.48	0.717428	10.164	2.87131e-24	5.89176e-23	Non-effector
FGRAMPH1_01G18431	-2.35291	12197.4	2379.65	0.231786	-10.1512	3.27215e-24	6.70295e-23	#N/A
FGRAMPH1_01G05087	7.65106	1.09304	298.061	0.753937	10.1481	3.37764e-24	6.90741e-23	Effector
FGRAMPH1_01G06977	-2.5055	42354.5	7423.54	0.247367	-10.1287	4.12151e-24	8.41453e-23	#N/A
FGRAMPH1_01G08685	10.6029	0.0545616	291.733	1.04754	10.1218	4.42368e-24	9.01631e-23	#N/A
FGRAMPH1_01G25613	11.6689	0	384.949	1.15646	10.0902	6.10606e-24	1.24245e-22	Non-effector
FGRAMPH1_01G15617	3.04951	223.3	1864.29	0.30323	10.0567	8.57925e-24	1.74278e-22	#N/A
FGRAMPH1_01G21003	10.1619	0.436879	642.903	1.01094	10.0519	9.00724e-24	1.82667e-22	#N/A
FGRAMPH1_01G25927	2.57003	61.1384	361.998	0.255888	10.0436	9.80346e-24	1.98483e-22	#N/A
FGRAMPH1_01G01251	4.8459	85.3276	2551.67	0.483139	10.03	1.12481e-23	2.27353e-22	#N/A
FGRAMPH1_01G15941	3.2161	109.601	1026.98	0.320793	10.0255	1.17806e-23	2.37721e-22	#N/A
FGRAMPH1_01G13569	11.6343	0	376.826	1.16101	10.0208	1.23474e-23	2.48748e-22	#N/A
FGRAMPH1_01G27933	11.4857	0	329.957	1.14629	10.0199	1.24634e-23	2.50668e-22	#N/A
FGRAMPH1_01G12211	6.51281	12.7775	1257.1	0.650201	10.0166	1.2886e-23	2.5874e-22	#N/A
FGRAMPH1_01G20731	-2.71441	27582.8	4176.09	0.271101	-10.0125	1.34291e-23	2.69202e-22	#N/A
FGRAMPH1_01G17153	-3.60263	26869.1	2177.89	0.359864	-10.0111	1.36264e-23	2.72708e-22	#N/A
FGRAMPH1_01G05741	7.02377	25.0868	3709.77	0.701762	10.0088	1.39479e-23	2.78683e-22	#N/A
FGRAMPH1_01G23285	-6.56903	15081.7	145.368	0.658526	-9.97536	1.95392e-23	3.89759e-22	#N/A
FGRAMPH1_01G10931	2.6183	224.426	1389.49	0.262483	9.97511	1.95884e-23	3.90101e-22	#N/A
FGRAMPH1_01G11775	-2.84456	4986.63	687.194	0.286063	-9.94384	2.68279e-23	5.33402e-22	#N/A
FGRAMPH1_01G03893	8.50072	2.42561	1163.96	0.856329	9.92693	3.17894e-23	6.31016e-22	#N/A
FGRAMPH1_01G16407	6.63018	6.16857	649.607	0.668101	9.92392	3.27629e-23	6.49283e-22	#N/A
FGRAMPH1_01G21921	-12.2294	11429.2	0.68728	1.23237	-9.92356	3.28831e-23	6.50604e-22	Non-effector
FGRAMPH1_01G04389	10.8338	0.145626	390.943	1.09192	9.92176	3.3481e-23	6.61359e-22	#N/A
FGRAMPH1_01G12393	3.72789	45.866	623.334	0.375929	9.91648	3.52977e-23	6.96113e-22	#N/A
FGRAMPH1_01G04797	3.91973	11.5984	177.365	0.395315	9.91547	3.56586e-23	7.02093e-22	#N/A
FGRAMPH1_01G05781	2.28299	184.245	900.472	0.230358	9.91062	3.74302e-23	7.35784e-22	#N/A
FGRAMPH1_01G17515	-6.34423	54368.8	612.347	0.640157	-9.91043	3.75018e-23	7.36003e-22	#N/A
FGRAMPH1_01G21469	8.0695	2.9275	893.45	0.815757	9.89204	4.50758e-23	8.83225e-22	Non-effector
FGRAMPH1_01G08761	8.71135	0.491054	362.466	0.88106	9.88735	4.72389e-23	9.2412e-22	Non-effector
FGRAMPH1_01G13289	5.29926	3.88368	165.646	0.535986	9.88693	4.74331e-23	9.26431e-22	#N/A
FGRAMPH1_01G15863	11.0948	0	239.972	1.12247	9.88429	4.87008e-23	9.49666e-22	#N/A
FGRAMPH1_01G13487	11.6469	0	394.141	1.17966	9.87314	5.44325e-23	1.05974e-21	#N/A
FGRAMPH1_01G22089	4.41463	11.2903	254.763	0.447251	9.87059	5.58376e-23	1.08535e-21	#N/A
FGRAMPH1_01G27411	-2.68123	4898.13	759.033	0.271945	-9.85944	6.23947e-23	1.21088e-21	#N/A
FGRAMPH1_01G23751	3.77592	248.964	3476.74	0.38329	9.85133	6.76443e-23	1.31066e-21	#N/A
FGRAMPH1_01G01895	2.2446	319.25	1516.98	0.228009	9.84435	7.2505e-23	1.40261e-21	#N/A
FGRAMPH1_01G25417	7.46737	0.492861	102.132	0.759369	9.83366	8.06375e-23	1.55746e-21	Effector
FGRAMPH1_01G22521	2.28054	563.407	2747.19	0.232052	9.82768	8.5564e-23	1.64999e-21	#N/A
FGRAMPH1_01G13129	11.0786	0	238.577	1.12733	9.82728	8.59107e-23	1.65405e-21	Non-effector
FGRAMPH1_01G02437	-2.66118	3091.52	484.408	0.270891	-9.82383	8.88985e-23	1.70887e-21	#N/A
FGRAMPH1_01G03483	3.70956	172.215	2295.52	0.377787	9.81916	9.31126e-23	1.78706e-21	#N/A
FGRAMPH1_01G02583	-2.53609	6901.89	1183.01	0.258367	-9.81585	9.62281e-23	1.84394e-21	#N/A
FGRAMPH1_01G20239	3.79869	20.3865	289.512	0.387087	9.81354	9.84493e-23	1.88354e-21	#N/A
FGRAMPH1_01G08583	11.352	0	303.996	1.15777	9.80505	1.07091e-22	2.04567e-21	Effector
FGRAMPH1_01G04509	4.14567	41.2889	741.353	0.422971	9.80132	1.11119e-22	2.11928e-21	#N/A
FGRAMPH1_01G12805	9.21514	0.345814	259.559	0.940438	9.79877	1.13962e-22	2.1701e-21	#N/A
FGRAMPH1_01G12053	11.169	0	257.968	1.14035	9.79435	1.19065e-22	2.26373e-21	Effector
FGRAMPH1_01G15155	3.88439	13.7698	212.407	0.396756	9.79039	1.23822e-22	2.35049e-21	#N/A
FGRAMPH1_01G13663	4.73819	35.0943	981.903	0.484557	9.7784	1.39392e-22	2.64193e-21	#N/A
FGRAMPH1_01G12551	6.73423	7.01317	865.814	0.688905	9.77527	1.43777e-22	2.72081e-21	Effector
FGRAMPH1_01G12213	4.54186	45.9815	1099.53	0.464799	9.77167	1.48974e-22	2.81477e-21	#N/A
FGRAMPH1_01G03179	3.12977	166.557	1471.34	0.320376	9.76905	1.52873e-22	2.88397e-21	#N/A
FGRAMPH1_01G00093	5.52025	7.81443	386.014	0.565338	9.76451	1.59884e-22	3.01157e-21	#N/A
FGRAMPH1_01G09825	-2.17554	5780.11	1273.45	0.223144	-9.74951	1.85366e-22	3.48614e-21	#N/A
FGRAMPH1_01G18509	-3.5937	3434.76	281.216	0.36871	-9.74669	1.90584e-22	3.57874e-21	#N/A
FGRAMPH1_01G18969	3.27495	115.464	1136.6	0.336113	9.7436	1.9646e-22	3.68339e-21	#N/A
FGRAMPH1_01G10231	2.80612	175.368	1238.14	0.288064	9.7413	2.00975e-22	3.76225e-21	#N/A
FGRAMPH1_01G12419	5.14277	25.4422	954.692	0.528326	9.73409	2.15736e-22	4.03237e-21	#N/A
FGRAMPH1_01G22529	4.28931	11.1622	222.552	0.440742	9.73202	2.20168e-22	4.10891e-21	#N/A
FGRAMPH1_01G03895	10.3078	1.51083	2894.06	1.05998	9.72446	2.37162e-22	4.41927e-21	#N/A
FGRAMPH1_01G15513	8.3938	0.436493	262.556	0.86434	9.71123	2.70061e-22	5.02462e-21	#N/A
FGRAMPH1_01G01503	-4.63541	15704.8	609.539	0.477566	-9.70633	2.83357e-22	5.26396e-21	#N/A
FGRAMPH1_01G06069	4.18828	78.1974	1465.17	0.432003	9.69503	3.16552e-22	5.87165e-21	#N/A
FGRAMPH1_01G11619	5.57823	75.4734	3824.18	0.575474	9.69328	3.22027e-22	5.96411e-21	#N/A
FGRAMPH1_01G17769	3.21092	184.727	1731.8	0.331286	9.69229	3.2517e-22	6.01317e-21	#N/A
FGRAMPH1_01G10141	4.76529	26.9012	769.949	0.491699	9.69149	3.27712e-22	6.05098e-21	#N/A
FGRAMPH1_01G24459	-2.72615	4257.44	640.558	0.281373	-9.68874	3.36648e-22	6.20657e-21	#N/A
FGRAMPH1_01G14421	8.78471	0.327369	274.899	0.909023	9.66391	4.29178e-22	7.90051e-21	#N/A
FGRAMPH1_01G04523	-2.75569	3753.95	555.542	0.285261	-9.66026	4.44752e-22	8.17483e-21	#N/A
FGRAMPH1_01G10175	-3.62091	22409.8	1790.58	0.37518	-9.65115	4.86092e-22	8.90778e-21	#N/A
FGRAMPH1_01G24275	4.33255	14.6911	303.857	0.448914	9.6512	4.85862e-22	8.90778e-21	#N/A
FGRAMPH1_01G07357	2.93803	118.895	924.185	0.304547	9.64722	5.05057e-22	9.2414e-21	#N/A
FGRAMPH1_01G05887	-2.38885	4755.08	904.266	0.247754	-9.642	5.31442e-22	9.70959e-21	#N/A
FGRAMPH1_01G00321	6.62627	5.34355	574.061	0.688127	9.62943	6.00596e-22	1.09566e-20	#N/A
FGRAMPH1_01G24119	2.36215	152.411	785.625	0.245624	9.61696	6.78037e-22	1.23508e-20	#N/A
FGRAMPH1_01G15395	-2.81815	2107.34	295.308	0.293051	-9.61659	6.80528e-22	1.23777e-20	#N/A
FGRAMPH1_01G20673	3.27701	74.8312	738.59	0.34121	9.60406	7.68568e-22	1.39581e-20	#N/A
FGRAMPH1_01G12125	-5.42978	13648.6	299.629	0.565445	-9.60267	7.79031e-22	1.4127e-20	#N/A
FGRAMPH1_01G15497	9.50485	15.0251	15231.5	0.990547	9.59556	8.34635e-22	1.51129e-20	#N/A
FGRAMPH1_01G06969	-5.07842	725.581	20.6085	0.52955	-9.59006	8.80354e-22	1.5917e-20	#N/A
FGRAMPH1_01G06769	3.77882	11.2678	154.601	0.394138	9.58757	9.01862e-22	1.62817e-20	#N/A
FGRAMPH1_01G15873	10.1379	0.18355	219.13	1.05777	9.58427	9.31119e-22	1.6785e-20	Non-effector
FGRAMPH1_01G06975	1.99496	327.136	1311.79	0.208358	9.5747	1.02158e-21	1.83884e-20	#N/A
FGRAMPH1_01G24029	-1.83623	2990.24	835.933	0.191829	-9.57224	1.0461e-21	1.8802e-20	#N/A
FGRAMPH1_01G18421	-1.9537	17265.2	4443.57	0.204205	-9.56738	1.09651e-21	1.96789e-20	#N/A
FGRAMPH1_01G22193	9.55963	5.28345	5542.85	0.999215	9.56714	1.09906e-21	1.96956e-20	Non-effector
FGRAMPH1_01G13087	-2.98284	3354.38	417.496	0.311806	-9.56634	1.10757e-21	1.98034e-20	#N/A
FGRAMPH1_01G27943	9.59497	1.21957	1299.42	1.003	9.56627	1.10833e-21	1.98034e-20	Non-effector
FGRAMPH1_01G03305	-2.32159	13202.8	2630.31	0.24291	-9.55739	1.20768e-21	2.15471e-20	#N/A
FGRAMPH1_01G23683	-4.21138	25656.4	1349.53	0.441106	-9.54732	1.33098e-21	2.37121e-20	#N/A
FGRAMPH1_01G25759	6.8825	13.6151	1789.05	0.72139	9.54061	1.41996e-21	2.52604e-20	#N/A
FGRAMPH1_01G14089	7.20528	1.51973	232.75	0.755585	9.53602	1.48416e-21	2.63639e-20	Non-effector
FGRAMPH1_01G05923	-2.21071	100166	21552.2	0.231894	-9.53327	1.52409e-21	2.70336e-20	#N/A
FGRAMPH1_01G27963	12.0501	1.28485	11528.8	1.26425	9.5314	1.55178e-21	2.74849e-20	Non-effector
FGRAMPH1_01G10667	-2.51807	3194.09	558.433	0.264326	-9.52637	1.62883e-21	2.88075e-20	#N/A
FGRAMPH1_01G20961	11.6901	0	436.838	1.22763	9.52252	1.69034e-21	2.98088e-20	#N/A
FGRAMPH1_01G26009	-1.74889	4578.61	1356.87	0.183655	-9.52267	1.68792e-21	2.98088e-20	#N/A
FGRAMPH1_01G08343	-4.45624	38249.8	1687.97	0.468336	-9.51504	1.81641e-21	3.19857e-20	#N/A
FGRAMPH1_01G06215	-9.05159	223275	313.494	0.951661	-9.51136	1.88189e-21	3.30909e-20	#N/A
FGRAMPH1_01G13949	-11.506	3006.71	0	1.21178	-9.4951	2.19998e-21	3.86283e-20	#N/A
FGRAMPH1_01G11725	-9.66071	26019.9	21.488	1.01777	-9.49201	2.26618e-21	3.97333e-20	#N/A
FGRAMPH1_01G02539	2.90596	149.44	1134.24	0.306637	9.4769	2.61959e-21	4.58606e-20	#N/A
FGRAMPH1_01G27343	-9.8884	27387.7	18.6267	1.04344	-9.47675	2.62319e-21	4.58606e-20	#N/A
FGRAMPH1_01G14009	10.8886	0	211.041	1.14928	9.47427	2.68636e-21	4.68976e-20	#N/A
FGRAMPH1_01G01255	4.20403	184.69	3508.14	0.443743	9.47403	2.6925e-21	4.69375e-20	#N/A
FGRAMPH1_01G07731	5.56099	69.9361	3508.18	0.587153	9.47112	2.76846e-21	4.80933e-20	#N/A
FGRAMPH1_01G08515	5.15895	2.51886	93.4502	0.544708	9.47104	2.77066e-21	4.80933e-20	#N/A
FGRAMPH1_01G12205	-11.0318	22038.4	6.77177	1.16479	-9.47106	2.77029e-21	4.80933e-20	#N/A
FGRAMPH1_01G24479	-2.3286	4873.94	963.264	0.246173	-9.45919	3.10346e-21	5.37934e-20	#N/A
FGRAMPH1_01G00281	11.8938	1.28485	10099	1.25771	9.45674	3.17694e-21	5.49886e-20	#N/A
FGRAMPH1_01G15485	4.40862	20.8613	453.606	0.466355	9.45335	3.28146e-21	5.67171e-20	#N/A
FGRAMPH1_01G03335	-2.4891	3333.03	588.237	0.263448	-9.44816	3.44851e-21	5.95197e-20	#N/A
FGRAMPH1_01G09081	10.7208	0	184.188	1.13522	9.44386	3.59307e-21	6.1927e-20	#N/A
FGRAMPH1_01G07833	10.9462	0	225.946	1.15946	9.44077	3.7005e-21	6.36884e-20	#N/A
FGRAMPH1_01G04801	8.22771	3.37805	1295.36	0.871992	9.43553	3.89015e-21	6.68578e-20	Non-effector
FGRAMPH1_01G24031	-4.16233	6077.96	330.253	0.441742	-9.42254	4.40306e-21	7.55662e-20	#N/A
FGRAMPH1_01G08373	-5.45688	33374.9	715.407	0.579818	-9.41136	4.89755e-21	8.39343e-20	Effector
FGRAMPH1_01G25885	5.06526	152.009	5335.97	0.538457	9.407	5.10515e-21	8.73691e-20	#N/A
FGRAMPH1_01G08933	9.16598	5.23818	4195.81	0.974617	9.4047	5.21802e-21	8.91753e-20	#N/A
FGRAMPH1_01G06761	-2.12391	1747.03	400.513	0.225874	-9.40307	5.2992e-21	9.04357e-20	#N/A
FGRAMPH1_01G15777	10.785	0	194.493	1.14725	9.40076	5.417e-21	9.23166e-20	#N/A
FGRAMPH1_01G05573	4.01672	145.362	2417.89	0.427837	9.38843	6.09003e-21	1.03641e-19	Non-effector
FGRAMPH1_01G00051	11.9164	0	552.509	1.26932	9.38798	6.11632e-21	1.03943e-19	Non-effector
FGRAMPH1_01G20241	-2.56647	6616.71	1107.74	0.273716	-9.37642	6.82538e-21	1.15832e-19	#N/A
FGRAMPH1_01G06175	-9.46416	61553.2	61.0864	1.0094	-9.37604	6.84986e-21	1.16085e-19	#N/A
FGRAMPH1_01G10411	4.36698	20.1906	435.402	0.465818	9.37487	6.92641e-21	1.17219e-19	#N/A
FGRAMPH1_01G22079	9.20814	2.52828	2225.16	0.983895	9.35887	8.05963e-21	1.36208e-19	#N/A
FGRAMPH1_01G18755	-2.54931	47796.2	8117.16	0.272688	-9.34881	8.86358e-21	1.49587e-19	#N/A
FGRAMPH1_01G05469	8.92963	0.709301	586.664	0.955668	9.34386	9.28807e-21	1.56534e-19	#N/A
FGRAMPH1_01G13567	9.84227	0.145626	176.19	1.05553	9.32449	1.11522e-20	1.8769e-19	#N/A
FGRAMPH1_01G11245	3.28133	201.027	1985.01	0.352014	9.32157	1.1463e-20	1.92655e-19	#N/A
FGRAMPH1_01G20661	-2.39873	2189.03	409.901	0.257507	-9.31522	1.21702e-20	2.04257e-19	#N/A
FGRAMPH1_01G09375	8.52104	0.163685	130.041	0.915496	9.30757	1.30792e-20	2.19211e-19	Effector
FGRAMPH1_01G13181	3.94745	208.669	3292.36	0.424186	9.30595	1.32803e-20	2.22276e-19	#N/A
FGRAMPH1_01G21479	11.331	4.27567	22102.3	1.21813	9.30196	1.37885e-20	2.30466e-19	Non-effector
FGRAMPH1_01G05799	10.9701	0	233.94	1.18045	9.29312	1.49825e-20	2.50078e-19	#N/A
FGRAMPH1_01G21897	10.8449	0	210.053	1.16846	9.2814	1.67272e-20	2.78818e-19	#N/A
FGRAMPH1_01G17557	4.79079	11.0532	312.145	0.516374	9.27775	1.73102e-20	2.8814e-19	#N/A
FGRAMPH1_01G27821	8.10872	0.418434	182.171	0.874619	9.27114	1.84172e-20	3.06148e-19	#N/A
FGRAMPH1_01G11367	-2.35118	16504	3215.93	0.25362	-9.27048	1.85307e-20	3.07615e-19	#N/A
FGRAMPH1_01G24673	3.21549	469.763	4416.23	0.347021	9.26598	1.93296e-20	3.2044e-19	#N/A
FGRAMPH1_01G10505	-3.85098	2102.97	141.098	0.415937	-9.25855	2.07225e-20	3.43064e-19	#N/A
FGRAMPH1_01G21563	1.87635	168.741	623.581	0.203062	9.24031	2.45794e-20	4.06362e-19	#N/A
FGRAMPH1_01G21233	5.05245	4.94744	166.584	0.547007	9.23654	2.54588e-20	4.20329e-19	Non-effector
FGRAMPH1_01G03951	7.01473	33.2814	4925.95	0.759705	9.23349	2.61956e-20	4.31907e-19	#N/A
FGRAMPH1_01G21051	5.7088	43.0286	2433.54	0.618681	9.22737	2.77352e-20	4.56674e-19	#N/A
FGRAMPH1_01G15543	1.86955	346.005	1266.34	0.202632	9.22632	2.80078e-20	4.60539e-19	#N/A
FGRAMPH1_01G08119	-11.7517	3913.38	0	1.27376	-9.22597	2.80996e-20	4.61425e-19	#N/A
FGRAMPH1_01G05605	5.29502	26.1292	1075.45	0.574329	9.21948	2.98531e-20	4.89559e-19	Non-effector
FGRAMPH1_01G08675	9.46631	1.03667	1240.45	1.02766	9.21154	3.21478e-20	5.26479e-19	Non-effector
FGRAMPH1_01G21247	6.48159	30.2689	3048.82	0.70474	9.19713	3.67626e-20	6.01247e-19	Non-effector
FGRAMPH1_01G23031	-6.15484	1149.43	14.6797	0.669897	-9.18774	4.01198e-20	6.55272e-19	#N/A
FGRAMPH1_01G19761	-1.91996	5994.41	1579.54	0.209168	-9.17901	4.35073e-20	7.09646e-19	#N/A
FGRAMPH1_01G03473	-2.70193	5080.59	775.665	0.294481	-9.17523	4.50613e-20	7.34011e-19	#N/A
FGRAMPH1_01G25721	6.51738	10.2671	1079.19	0.710342	9.17498	4.51638e-20	7.34697e-19	#N/A
FGRAMPH1_01G15963	8.69966	0.763862	527.698	0.949944	9.15807	5.28339e-20	8.58322e-19	#N/A
FGRAMPH1_01G27789	6.28813	32.8311	2834.07	0.686746	9.15643	5.36448e-20	8.70333e-19	#N/A
FGRAMPH1_01G06017	-1.93894	2118.32	549.504	0.211771	-9.15583	5.39418e-20	8.73987e-19	#N/A
FGRAMPH1_01G27801	-5.88764	12719.8	196.576	0.643501	-9.14939	5.72573e-20	9.26472e-19	#N/A
FGRAMPH1_01G13699	10.4699	0	154.368	1.14452	9.14783	5.80866e-20	9.38643e-19	Non-effector
FGRAMPH1_01G17075	-2.32431	6038.01	1195.39	0.254181	-9.14433	6.00003e-20	9.68281e-19	#N/A
FGRAMPH1_01G13309	10.7676	0	199.869	1.17881	9.13427	6.58478e-20	1.06124e-18	#N/A
FGRAMPH1_01G01385	3.0782	310.69	2659.56	0.337077	9.13203	6.72282e-20	1.08205e-18	#N/A
FGRAMPH1_01G22387	4.40276	16.3486	350.47	0.482312	9.12845	6.94902e-20	1.11698e-18	#N/A
FGRAMPH1_01G25715	5.42316	44.4846	2030	0.59429	9.12545	7.14408e-20	1.14682e-18	Non-effector
FGRAMPH1_01G02755	5.45517	113.45	5302.71	0.59787	9.12434	7.21765e-20	1.15711e-18	#N/A
FGRAMPH1_01G27987	9.79763	0.18355	172.539	1.07451	9.11821	7.63729e-20	1.22277e-18	#N/A
FGRAMPH1_01G24907	3.22104	925.504	8747.49	0.35326	9.11806	7.64786e-20	1.22285e-18	#N/A
FGRAMPH1_01G13439	4.91732	56.3637	1777.83	0.539509	9.11444	7.90785e-20	1.26277e-18	Effector
FGRAMPH1_01G13833	7.49511	29.823	6401.64	0.823569	9.10076	8.97002e-20	1.4305e-18	#N/A
FGRAMPH1_01G10435	-6.259	13377.8	158.684	0.688732	-9.08771	1.01145e-19	1.6109e-18	#N/A
FGRAMPH1_01G21015	3.08748	18.3201	160.143	0.339833	9.08528	1.03431e-19	1.64516e-18	#N/A
FGRAMPH1_01G07907	3.44026	441.035	4872.09	0.378712	9.08411	1.04548e-19	1.66076e-18	Non-effector
FGRAMPH1_01G26023	-4.91208	5055.9	159.154	0.540942	-9.0806	1.07974e-19	1.71295e-18	#N/A
FGRAMPH1_01G27253	3.26583	91.9197	900.904	0.359742	9.07826	1.10323e-19	1.74792e-18	#N/A
FGRAMPH1_01G13041	11.0971	0	273.273	1.22312	9.0728	1.16e-19	1.83549e-18	#N/A
FGRAMPH1_01G27063	4.79915	49.0801	1439.85	0.5291	9.0704	1.18578e-19	1.87383e-18	#N/A
FGRAMPH1_01G12865	-5.88693	5195.97	79.8547	0.649196	-9.06804	1.21175e-19	1.91239e-18	#N/A
FGRAMPH1_01G11755	11.0489	0	264.082	1.2193	9.06169	1.28444e-19	2.02449e-18	Effector
FGRAMPH1_01G02191	3.69682	71.0951	943.528	0.408062	9.05945	1.31109e-19	2.06382e-18	#N/A
FGRAMPH1_01G24971	4.19148	16.9315	321.82	0.46328	9.04741	1.46404e-19	2.3016e-18	#N/A
FGRAMPH1_01G27101	-1.79879	16066	4604	0.199015	-9.03846	1.58897e-19	2.49479e-18	#N/A
FGRAMPH1_01G21485	6.77431	47.8645	6010.85	0.750135	9.03079	1.70437e-19	2.67252e-18	Non-effector
FGRAMPH1_01G07995	10.3064	0.145626	281.859	1.14352	9.01282	2.00827e-19	3.145e-18	Non-effector
FGRAMPH1_01G06173	-3.63349	9940.08	785.479	0.403291	-9.00958	2.06854e-19	3.23522e-18	#N/A
FGRAMPH1_01G01535	-2.54634	24135	4102.89	0.282656	-9.00862	2.08658e-19	3.25925e-18	#N/A
FGRAMPH1_01G04271	3.41301	115.612	1251.79	0.379584	8.99144	2.44006e-19	3.80649e-18	#N/A
FGRAMPH1_01G01241	-8.79519	12518.7	20.9269	0.978989	-8.98395	2.61217e-19	4.06977e-18	#N/A
FGRAMPH1_01G08167	9.83517	0.145626	185.443	1.09505	8.98146	2.67196e-19	4.15759e-18	#N/A
FGRAMPH1_01G05627	11.1418	0	290.894	1.2415	8.97444	2.84801e-19	4.42587e-18	#N/A
FGRAMPH1_01G06373	-3.40847	4429.25	413.679	0.380061	-8.96822	3.01348e-19	4.67704e-18	#N/A
FGRAMPH1_01G08111	-4.96631	1382.27	43.4654	0.554409	-8.95786	3.3104e-19	5.13133e-18	#N/A
FGRAMPH1_01G02021	3.26451	252.04	2459.47	0.364505	8.956	3.36671e-19	5.21198e-18	#N/A
FGRAMPH1_01G12275	8.91657	4.72957	3271.93	0.99715	8.94205	3.82018e-19	5.90647e-18	#N/A
FGRAMPH1_01G13577	3.04782	48.7965	406.873	0.340999	8.9379	3.96647e-19	6.12487e-18	#N/A
FGRAMPH1_01G22985	-2.25381	5275.59	1104.92	0.252426	-8.92859	4.31489e-19	6.65445e-18	#N/A
FGRAMPH1_01G14037	10.7007	0	197.758	1.19852	8.92831	4.32576e-19	6.66277e-18	#N/A
FGRAMPH1_01G11857	-3.75788	81652.5	5902.91	0.421182	-8.92222	4.57015e-19	7.03028e-18	Non-effector
FGRAMPH1_01G24277	3.04699	69.7107	586.895	0.34184	8.9135	4.94467e-19	7.59681e-18	#N/A
FGRAMPH1_01G11733	8.7285	0.818424	576.949	0.979342	8.91262	4.98386e-19	7.64737e-18	#N/A
FGRAMPH1_01G11741	-3.81338	2328.43	161.102	0.427886	-8.91214	5.00582e-19	7.67139e-18	#N/A
FGRAMPH1_01G26357	-2.28181	4496.07	920.319	0.256217	-8.90577	5.30191e-19	8.11493e-18	#N/A
FGRAMPH1_01G05827	10.1637	1.03667	2248.04	1.14332	8.88966	6.12936e-19	9.3696e-18	#N/A
FGRAMPH1_01G27921	8.91976	1.32934	998.967	1.00353	8.88837	6.20144e-19	9.46789e-18	#N/A
FGRAMPH1_01G16671	-3.29581	3858.27	385.818	0.370845	-8.88731	6.26074e-19	9.54645e-18	#N/A
FGRAMPH1_01G04803	4.9709	8.77371	289.174	0.559346	8.88699	6.27849e-19	9.56154e-18	#N/A
FGRAMPH1_01G15839	5.4344	27.1471	1251.98	0.611511	8.88684	6.28735e-19	9.56306e-18	#N/A
FGRAMPH1_01G03905	-4.71461	2306.74	83.6656	0.531443	-8.87135	7.22676e-19	1.09654e-17	#N/A
FGRAMPH1_01G15171	3.16483	557.245	5068.98	0.356748	8.87134	7.22735e-19	1.09654e-17	#N/A
FGRAMPH1_01G11377	-5.44675	68669.3	1468.44	0.614147	-8.8688	7.3936e-19	1.12036e-17	#N/A
FGRAMPH1_01G05629	5.78823	15.3812	914.865	0.653157	8.86192	7.86491e-19	1.1903e-17	#N/A
FGRAMPH1_01G21079	8.66344	3.52883	2035.75	0.977909	8.85914	8.0633e-19	1.21881e-17	Non-effector
FGRAMPH1_01G13183	4.47521	48.3038	1112.1	0.505266	8.85714	8.20952e-19	1.23937e-17	#N/A
FGRAMPH1_01G13983	8.90274	0.238111	140.003	1.00532	8.85566	8.3192e-19	1.25437e-17	Non-effector
FGRAMPH1_01G12939	4.43822	200.794	4524.8	0.501598	8.84815	8.89797e-19	1.33998e-17	#N/A
FGRAMPH1_01G12299	7.94058	2.93653	947.741	0.89818	8.84074	9.50848e-19	1.43015e-17	#N/A
FGRAMPH1_01G05857	2.82921	267.623	1922.06	0.320275	8.8337	1.01271e-18	1.52132e-17	#N/A
FGRAMPH1_01G26875	-2.86292	51897.7	7065.28	0.324127	-8.83271	1.02168e-18	1.53289e-17	#N/A
FGRAMPH1_01G15923	5.23515	12.4584	493.502	0.592838	8.83065	1.04068e-18	1.55949e-17	#N/A
FGRAMPH1_01G11939	8.15589	3.10021	1184.67	0.92386	8.82805	1.06514e-18	1.59417e-17	Non-effector
FGRAMPH1_01G24973	3.75078	17.0774	238.091	0.424948	8.82644	1.08062e-18	1.61535e-17	#N/A
FGRAMPH1_01G10769	5.65348	28.6479	1578.47	0.641397	8.81432	1.20418e-18	1.79784e-17	Non-effector
FGRAMPH1_01G00201	6.46656	4.33823	441.386	0.733984	8.81023	1.24894e-18	1.86239e-17	Effector
FGRAMPH1_01G11511	6.04585	11.2211	830.369	0.686437	8.80758	1.27874e-18	1.90449e-17	#N/A
FGRAMPH1_01G27875	3.90915	38.4571	587.346	0.444421	8.79605	1.41718e-18	2.10811e-17	#N/A
FGRAMPH1_01G03829	2.40388	210.669	1123.75	0.273399	8.7926	1.46134e-18	2.17114e-17	#N/A
FGRAMPH1_01G04817	-11.5114	164180	24.4447	1.31085	-8.78165	1.61097e-18	2.39053e-17	#N/A
FGRAMPH1_01G04211	-2.57204	544.698	88.9577	0.293169	-8.77323	1.73609e-18	2.57306e-17	#N/A
FGRAMPH1_01G24247	-1.67026	2577.12	807.733	0.190754	-8.7561	2.02115e-18	2.99189e-17	#N/A
FGRAMPH1_01G13737	3.74402	15.1009	212.349	0.427796	8.75186	2.09863e-18	3.10281e-17	Non-effector
FGRAMPH1_01G28033	-6.4472	6757.59	67.293	0.736772	-8.7506	2.12217e-18	3.13381e-17	#N/A
FGRAMPH1_01G28135	-2.43818	1801.7	330.041	0.278909	-8.74186	2.29304e-18	3.38203e-17	#N/A
FGRAMPH1_01G12667	4.86897	122.608	3764.28	0.557141	8.73919	2.34783e-18	3.45864e-17	#N/A
FGRAMPH1_01G13883	4.44789	105.207	2385.75	0.509102	8.73673	2.39945e-18	3.53042e-17	Non-effector
FGRAMPH1_01G00197	9.13155	0.218246	264.233	1.04585	8.73122	2.51929e-18	3.70227e-17	Effector
FGRAMPH1_01G15463	10.2999	0	140.156	1.18035	8.72613	2.63533e-18	3.86812e-17	Non-effector
FGRAMPH1_01G20645	-2.4349	6580.45	1205.87	0.279081	-8.72472	2.6684e-18	3.91194e-17	#N/A
FGRAMPH1_01G23803	-2.89518	4852.33	647.817	0.332014	-8.72006	2.78045e-18	4.0713e-17	#N/A
FGRAMPH1_01G27823	3.51477	35.3358	415.587	0.403256	8.71597	2.88278e-18	4.21606e-17	#N/A
FGRAMPH1_01G02139	2.22054	236.226	1105.46	0.254923	8.7106	3.02262e-18	4.41528e-17	#N/A
FGRAMPH1_01G16999	3.37076	50.7893	531.838	0.387308	8.70306	3.23057e-18	4.71337e-17	#N/A
FGRAMPH1_01G13573	10.6359	0	194.61	1.22304	8.69628	3.42951e-18	4.99764e-17	#N/A
FGRAMPH1_01G10187	-1.69601	5455.6	1677.29	0.195099	-8.69304	3.52856e-18	5.13583e-17	#N/A
FGRAMPH1_01G22445	-2.85467	4557.27	626.233	0.328443	-8.69153	3.57585e-18	5.19844e-17	#N/A
FGRAMPH1_01G12669	6.37731	0.983915	109.612	0.733763	8.69125	3.58481e-18	5.20525e-17	#N/A
FGRAMPH1_01G14255	10.1149	0	119.898	1.16444	8.68643	3.74023e-18	5.42445e-17	#N/A
FGRAMPH1_01G25393	3.41292	25.2787	276.858	0.392942	8.68555	3.76899e-18	5.45965e-17	#N/A
FGRAMPH1_01G11595	-6.96473	896.754	5.34395	0.802225	-8.68176	3.89678e-18	5.63805e-17	Non-effector
FGRAMPH1_01G21841	5.18325	29.8038	1166.22	0.597116	8.68048	3.94109e-18	5.69539e-17	#N/A
FGRAMPH1_01G12149	8.09928	1.43847	574.007	0.933102	8.67995	3.95949e-18	5.71519e-17	#N/A
FGRAMPH1_01G01749	1.58967	269.113	810.615	0.183365	8.6694	4.34409e-18	6.2629e-17	#N/A
FGRAMPH1_01G01361	-1.54431	6529.79	2236.49	0.17822	-8.66519	4.50749e-18	6.49078e-17	#N/A
FGRAMPH1_01G12627	3.48525	205.031	2344.52	0.402611	8.65661	4.86023e-18	6.99046e-17	#N/A
FGRAMPH1_01G02893	-2.42247	8496.62	1576.6	0.279914	-8.65434	4.9575e-18	7.12195e-17	#N/A
FGRAMPH1_01G06709	-1.9573	10029.9	2572.52	0.226268	-8.65039	5.13216e-18	7.36416e-17	#N/A
FGRAMPH1_01G14041	6.48861	6.2488	639.9	0.750554	8.6451	5.37604e-18	7.70502e-17	Non-effector
FGRAMPH1_01G11251	6.40237	127.031	12160.1	0.741174	8.63814	5.71357e-18	8.17914e-17	#N/A
FGRAMPH1_01G04333	10.1351	0	122.901	1.17357	8.63611	5.8158e-18	8.3157e-17	#N/A
FGRAMPH1_01G12837	-4.28197	15198.9	753.622	0.49605	-8.63214	6.02168e-18	8.59998e-17	#N/A
FGRAMPH1_01G22137	3.7586	71.3559	984.07	0.435448	8.63156	6.05198e-18	8.63312e-17	#N/A
FGRAMPH1_01G14727	4.38311	143.621	3104.48	0.507875	8.63029	6.11967e-18	8.71946e-17	#N/A
FGRAMPH1_01G25319	4.12231	28.8659	525.512	0.478219	8.62013	6.68808e-18	9.5182e-17	#N/A
FGRAMPH1_01G16717	7.82048	8.49806	2458.39	0.907359	8.61894	6.7575e-18	9.60576e-17	Non-effector
FGRAMPH1_01G19379	-2.8022	47942.6	6807.27	0.325174	-8.61752	6.84197e-18	9.71448e-17	#N/A
FGRAMPH1_01G07679	-3.46437	203160	18065.8	0.402193	-8.61369	7.07488e-18	1.00335e-16	#N/A
FGRAMPH1_01G05813	-1.9246	1688.33	442.796	0.223485	-8.61176	7.19485e-18	1.01917e-16	#N/A
FGRAMPH1_01G26145	-2.6589	10749.5	1688.32	0.308799	-8.61045	7.27745e-18	1.02967e-16	#N/A
FGRAMPH1_01G02483	5.15946	35.4263	1361.6	0.600728	8.58869	8.79696e-18	1.24322e-16	Non-effector
FGRAMPH1_01G01915	-1.98762	1954.3	491.185	0.231588	-8.58255	9.27925e-18	1.30986e-16	#N/A
FGRAMPH1_01G11393	2.95241	139.56	1088.75	0.344249	8.57637	9.79132e-18	1.38054e-16	#N/A
FGRAMPH1_01G22711	5.99642	9.48662	687.572	0.699402	8.57364	1.00264e-17	1.41204e-16	Non-effector
FGRAMPH1_01G13723	10.0394	0	115.231	1.17134	8.57087	1.02704e-17	1.44475e-16	#N/A
FGRAMPH1_01G06757	5.63197	38.6878	2072.32	0.657338	8.56784	1.05442e-17	1.48155e-16	#N/A
FGRAMPH1_01G01439	2.95815	118.367	931.474	0.345441	8.5634	1.09584e-17	1.53797e-16	#N/A
FGRAMPH1_01G08109	-4.82024	598.846	20.0755	0.56312	-8.55989	1.12979e-17	1.58378e-16	#N/A
FGRAMPH1_01G25611	9.46135	0.145626	142.325	1.10712	8.54592	1.27513e-17	1.78547e-16	#N/A
FGRAMPH1_01G13511	-7.37991	22235.2	110.642	0.863581	-8.54571	1.27743e-17	1.78665e-16	#N/A
FGRAMPH1_01G06053	-3.19287	10688.3	1152.5	0.374121	-8.53432	1.40979e-17	1.9695e-16	#N/A
FGRAMPH1_01G19195	2.43982	668.197	3649.2	0.286766	8.50806	1.76869e-17	2.46805e-16	#N/A
FGRAMPH1_01G04187	5.90097	2.70745	163.647	0.693591	8.50786	1.77181e-17	2.46957e-16	#N/A
FGRAMPH1_01G05997	-2.69822	5215.42	799.792	0.317155	-8.50757	1.7762e-17	2.47287e-16	#N/A
FGRAMPH1_01G10971	-2.09796	7725.33	1792.89	0.246697	-8.5042	1.82847e-17	2.54272e-16	Non-effector
FGRAMPH1_01G04247	5.89653	6.60261	419.561	0.693857	8.49819	1.92564e-17	2.6748e-16	#N/A
FGRAMPH1_01G10749	3.33532	203.043	2079.65	0.392817	8.49078	2.05262e-17	2.84792e-16	Non-effector
FGRAMPH1_01G21385	4.06981	67.2593	1171.71	0.479565	8.48647	2.13009e-17	2.95204e-16	#N/A
FGRAMPH1_01G23281	-2.7365	1045.02	158.771	0.322509	-8.48504	2.15649e-17	2.98523e-16	#N/A
FGRAMPH1_01G14221	-2.36271	7169.92	1387.02	0.278787	-8.47495	2.35172e-17	3.25179e-16	#N/A
FGRAMPH1_01G21389	9.07215	0.145626	100.727	1.07063	8.47366	2.37802e-17	3.28442e-16	Non-effector
FGRAMPH1_01G24669	4.96112	117.117	3857.87	0.585663	8.47094	2.43411e-17	3.35808e-16	Non-effector
FGRAMPH1_01G05711	8.64633	0.550649	231.805	1.02077	8.47038	2.44584e-17	3.37043e-16	#N/A
FGRAMPH1_01G27521	-2.38749	4311.75	820.744	0.281882	-8.4698	2.45817e-17	3.3836e-16	#N/A
FGRAMPH1_01G25275	7.30608	0.897883	151.616	0.862908	8.46681	2.52205e-17	3.46761e-16	#N/A
FGRAMPH1_01G18777	5.61031	27.4994	1447.62	0.662978	8.46228	2.62189e-17	3.60081e-16	#N/A
FGRAMPH1_01G10573	4.12604	181.967	3278.87	0.488168	8.45208	2.86149e-17	3.92102e-16	#N/A
FGRAMPH1_01G17437	5.91004	4.2633	271.687	0.699233	8.45217	2.85943e-17	3.92102e-16	#N/A
FGRAMPH1_01G15893	7.84853	0.491054	195.918	0.928673	8.45134	2.87984e-17	3.94172e-16	Non-effector
FGRAMPH1_01G25329	9.12128	1.14579	1085.21	1.08083	8.43918	3.19576e-17	4.36921e-16	#N/A
FGRAMPH1_01G13777	-7.88621	6315.6	19.6436	0.934731	-8.43687	3.25939e-17	4.45121e-16	#N/A
FGRAMPH1_01G05259	9.97141	0	110.367	1.18203	8.43585	3.28814e-17	4.48544e-16	#N/A
FGRAMPH1_01G27863	10.0286	0	116.533	1.18904	8.43419	3.33504e-17	4.54431e-16	#N/A
FGRAMPH1_01G21899	2.86285	61.0733	453.581	0.339502	8.4325	3.38347e-17	4.60516e-16	#N/A
FGRAMPH1_01G24825	1.58524	6201.49	18641.3	0.188105	8.42741	3.53392e-17	4.80455e-16	#N/A
FGRAMPH1_01G27985	7.7292	0.383738	85.5339	0.917177	8.42716	3.54168e-17	4.80972e-16	#N/A
FGRAMPH1_01G12467	4.8694	330.772	10210.3	0.578021	8.42425	3.63073e-17	4.92517e-16	#N/A
FGRAMPH1_01G25953	-3.69579	46611	3512.64	0.438813	-8.42224	3.69346e-17	5.00468e-16	#N/A
FGRAMPH1_01G24235	7.14675	33.2669	5621.79	0.848679	8.42103	3.73195e-17	5.05121e-16	#N/A
FGRAMPH1_01G10055	2.33277	359.454	1826.41	0.277122	8.41786	3.83425e-17	5.1839e-16	#N/A
FGRAMPH1_01G16771	4.01756	28.5842	483.736	0.477305	8.41716	3.85725e-17	5.20921e-16	#N/A
FGRAMPH1_01G25677	3.16223	617.33	5612.27	0.376665	8.39532	4.64609e-17	6.26759e-16	#N/A
FGRAMPH1_01G14947	-1.93245	6666.42	1738.72	0.230281	-8.39171	4.79101e-17	6.45593e-16	#N/A
FGRAMPH1_01G27415	-1.59843	4687.12	1545.84	0.190503	-8.39059	4.83694e-17	6.51061e-16	#N/A
FGRAMPH1_01G27359	5.08349	9.63239	355.124	0.60601	8.38846	4.92542e-17	6.62238e-16	#N/A
FGRAMPH1_01G13673	4.25315	31.1316	619.105	0.507229	8.38506	5.07015e-17	6.80945e-16	#N/A
FGRAMPH1_01G27177	3.42325	168.743	1847.21	0.408547	8.37907	5.33464e-17	7.15677e-16	#N/A
FGRAMPH1_01G13981	7.03795	0.966243	134.743	0.841973	8.35888	6.33169e-17	8.48502e-16	#N/A
FGRAMPH1_01G15931	7.82811	0.873372	279.591	0.936735	8.3568	6.44405e-17	8.62609e-16	#N/A
FGRAMPH1_01G18425	3.76078	30.8508	425.673	0.450043	8.35649	6.46122e-17	8.63958e-16	#N/A
FGRAMPH1_01G10037	-3.42427	2153.28	195.42	0.410142	-8.34899	6.88516e-17	9.19633e-16	#N/A
FGRAMPH1_01G25011	-8.31679	12941.2	30.3749	0.996268	-8.34795	6.94592e-17	9.26732e-16	#N/A
FGRAMPH1_01G24853	-2.42299	2493.65	465.931	0.290273	-8.34729	6.98485e-17	9.30905e-16	#N/A
FGRAMPH1_01G14825	3.72829	345.186	4685.51	0.44666	8.34702	7.00047e-17	9.31967e-16	#N/A
FGRAMPH1_01G20381	-2.26793	20340.5	4198.34	0.272402	-8.32568	8.38473e-17	1.11503e-15	#N/A
FGRAMPH1_01G05529	6.87066	1.29219	177.557	0.82537	8.32434	8.47996e-17	1.12646e-15	#N/A
FGRAMPH1_01G01527	-2.72973	1379.09	205.266	0.327939	-8.32389	8.51255e-17	1.12956e-15	#N/A
FGRAMPH1_01G27861	5.42701	9.63767	439.596	0.652308	8.3197	8.81839e-17	1.16887e-15	#N/A
FGRAMPH1_01G08679	4.23517	667.651	13039.1	0.509079	8.31928	8.84976e-17	1.17175e-15	Non-effector
FGRAMPH1_01G17071	-1.96409	5903.65	1503.71	0.236192	-8.31567	9.1233e-17	1.20666e-15	#N/A
FGRAMPH1_01G07581	-7.53168	47242.8	205.719	0.905768	-8.31525	9.15622e-17	1.20969e-15	#N/A
FGRAMPH1_01G25841	-3.08194	1349.58	154.113	0.370806	-8.31146	9.45283e-17	1.24753e-15	#N/A
FGRAMPH1_01G17047	-2.01078	5216.01	1291.99	0.241938	-8.31113	9.47917e-17	1.24965e-15	#N/A
FGRAMPH1_01G04909	8.94438	1.20035	990.867	1.07689	8.30578	9.91633e-17	1.30586e-15	#N/A
FGRAMPH1_01G03557	-2.92045	7029.81	915.376	0.3519	-8.29909	1.04914e-16	1.3801e-15	#N/A
FGRAMPH1_01G12445	3.73723	55.2528	755.452	0.450649	8.29298	1.10443e-16	1.45126e-15	#N/A
FGRAMPH1_01G19729	-2.61983	1769.29	284.954	0.316017	-8.29016	1.131e-16	1.48457e-15	#N/A
FGRAMPH1_01G01945	-7.26553	27595.8	146.984	0.877341	-8.28131	1.2183e-16	1.59744e-15	#N/A
FGRAMPH1_01G19297	5.99301	66.3814	4730.19	0.723802	8.27991	1.23268e-16	1.61456e-15	Non-effector
FGRAMPH1_01G12437	4.00316	35.0331	585.171	0.483815	8.27415	1.2937e-16	1.69267e-15	#N/A
FGRAMPH1_01G03867	4.8669	40.4852	1260.56	0.588415	8.27121	1.32611e-16	1.7332e-15	#N/A
FGRAMPH1_01G08909	7.12321	13.9096	2378.3	0.862248	8.2612	1.4421e-16	1.88277e-15	#N/A
FGRAMPH1_01G25171	10.2563	0	147.092	1.24192	8.25842	1.47619e-16	1.92522e-15	#N/A
FGRAMPH1_01G25555	5.01944	1.84245	64.7584	0.608071	8.25469	1.52294e-16	1.98406e-15	#N/A
FGRAMPH1_01G18549	4.69308	18.7624	502.45	0.568574	8.25413	1.53018e-16	1.99136e-15	#N/A
FGRAMPH1_01G07237	2.51794	199.802	1157.18	0.305575	8.24001	1.72199e-16	2.23619e-15	#N/A
FGRAMPH1_01G21555	9.30974	1.36404	1510.64	1.12982	8.24003	1.72162e-16	2.23619e-15	#N/A
FGRAMPH1_01G14481	5.32753	12.0763	524.396	0.646668	8.23843	1.74478e-16	2.26338e-15	Non-effector
FGRAMPH1_01G10007	-1.74046	7760.17	2316.51	0.211383	-8.23367	1.8156e-16	2.35274e-15	#N/A
FGRAMPH1_01G22405	5.01196	72.23	2493.59	0.608765	8.23298	1.82606e-16	2.36378e-15	#N/A
FGRAMPH1_01G05147	8.01085	5.12995	1802.31	0.976055	8.20738	2.26069e-16	2.92328e-15	#N/A
FGRAMPH1_01G28209	-3.03667	624.428	73.4574	0.370181	-8.2032	2.34064e-16	3.02346e-15	#N/A
FGRAMPH1_01G15557	2.65541	38.7945	246.241	0.32374	8.20227	2.35893e-16	3.04385e-15	#N/A
FGRAMPH1_01G21137	3.01523	22.4554	183.799	0.367885	8.19612	2.48273e-16	3.2002e-15	#N/A
FGRAMPH1_01G11151	3.852	144.52	2140.49	0.470001	8.19572	2.49094e-16	3.20738e-15	#N/A
FGRAMPH1_01G20937	5.34951	148.196	6545.61	0.653307	8.18835	2.64832e-16	3.40642e-15	#N/A
FGRAMPH1_01G22375	4.36548	13.3906	285.135	0.533629	8.18075	2.82088e-16	3.62454e-15	#N/A
FGRAMPH1_01G27435	-3.70481	1558.18	118.868	0.452932	-8.17961	2.84763e-16	3.65506e-15	#N/A
FGRAMPH1_01G02441	2.27011	52.7936	255.882	0.277719	8.17412	2.98034e-16	3.82137e-15	#N/A
FGRAMPH1_01G01055	-2.35229	2398.07	467.144	0.287815	-8.17291	3.01037e-16	3.85175e-15	#N/A
FGRAMPH1_01G09863	-4.90006	15095.7	476.382	0.599545	-8.17296	3.00918e-16	3.85175e-15	#N/A
FGRAMPH1_01G04593	-2.23068	6178.1	1310.82	0.272988	-8.17135	3.04954e-16	3.89777e-15	#N/A
FGRAMPH1_01G03855	2.32144	369.941	1859.17	0.284101	8.17119	3.05363e-16	3.89891e-15	#N/A
FGRAMPH1_01G21337	-1.66006	1818.09	572.538	0.203214	-8.16901	3.10918e-16	3.96567e-15	#N/A
FGRAMPH1_01G20037	-2.57564	1556.78	257.934	0.315422	-8.16568	3.19619e-16	4.07238e-15	#N/A
FGRAMPH1_01G10405	1.52014	4452.8	12790.6	0.186213	8.16346	3.25561e-16	4.13942e-15	#N/A
FGRAMPH1_01G13537	4.58643	11.3228	293.48	0.561817	8.16356	3.25303e-16	4.13942e-15	#N/A
FGRAMPH1_01G21997	7.18672	23.0138	4126.71	0.881177	8.15582	3.46815e-16	4.40505e-15	#N/A
FGRAMPH1_01G26605	2.66162	1468.74	9385.88	0.326613	8.14913	3.6654e-16	4.65074e-15	#N/A
FGRAMPH1_01G15359	-3.10834	1613.87	184.341	0.381502	-8.14765	3.71069e-16	4.7033e-15	#N/A
FGRAMPH1_01G16765	7.56236	0.383738	75.7549	0.928925	8.14098	3.92083e-16	4.96449e-15	#N/A
FGRAMPH1_01G12589	-2.93402	865.395	114.012	0.360408	-8.14082	3.92609e-16	4.96597e-15	#N/A
FGRAMPH1_01G18763	2.99708	52.2847	425.482	0.368433	8.13467	4.13076e-16	5.21943e-15	#N/A
FGRAMPH1_01G01519	-1.78332	4145.59	1200.2	0.219347	-8.13013	4.28835e-16	5.41293e-15	#N/A
FGRAMPH1_01G15273	8.35247	4.42955	2058.71	1.02739	8.12981	4.29979e-16	5.42174e-15	#N/A
FGRAMPH1_01G08375	-8.4465	17708.2	36.5309	1.03899	-8.12955	4.30894e-16	5.42765e-15	#N/A
FGRAMPH1_01G10819	-2.48314	6240.09	1106.44	0.30562	-8.1249	4.47717e-16	5.63374e-15	#N/A
FGRAMPH1_01G17395	1.66492	763.237	2427.41	0.204979	8.12238	4.57135e-16	5.7463e-15	#N/A
FGRAMPH1_01G11971	-2.80138	5011	714.243	0.345032	-8.11921	4.69232e-16	5.89228e-15	#N/A
FGRAMPH1_01G04965	1.75765	436.151	1477.37	0.216536	8.11716	4.77209e-16	5.98627e-15	#N/A
FGRAMPH1_01G23723	-2.21409	3042.22	648.941	0.272822	-8.11551	4.83757e-16	6.06215e-15	#N/A
FGRAMPH1_01G04387	8.44244	0.238111	104.291	1.04205	8.10174	5.41808e-16	6.78263e-15	#N/A
FGRAMPH1_01G25479	4.96852	49.755	1652	0.613852	8.09402	5.77291e-16	7.2194e-15	Effector
FGRAMPH1_01G17027	-3.26513	6540.16	669.033	0.403488	-8.09225	5.85712e-16	7.31719e-15	#N/A
FGRAMPH1_01G13419	4.93608	5.36149	179.12	0.610076	8.09093	5.92131e-16	7.3898e-15	#N/A
FGRAMPH1_01G16171	10.0057	0	121.516	1.23764	8.0845	6.24203e-16	7.78207e-15	#N/A
FGRAMPH1_01G23213	1.53949	611.486	1782.22	0.190561	8.07871	6.54579e-16	8.15242e-15	#N/A
FGRAMPH1_01G04645	2.63428	515.887	3235.05	0.326232	8.07487	6.75464e-16	8.40394e-15	#N/A
FGRAMPH1_01G03057	2.25443	426.919	2046.73	0.279225	8.07389	6.80918e-16	8.46314e-15	#N/A
FGRAMPH1_01G13655	2.74689	72.8128	490.163	0.340501	8.0672	7.1926e-16	8.93057e-15	#N/A
FGRAMPH1_01G21185	-2.46219	493.21	88.2199	0.305224	-8.06682	7.21504e-16	8.94929e-15	#N/A
FGRAMPH1_01G04377	9.72335	0	93.9944	1.20623	8.06093	7.57139e-16	9.38174e-15	#N/A
FGRAMPH1_01G15817	2.27265	134.592	654.182	0.281979	8.05961	7.65358e-16	9.47394e-15	#N/A
FGRAMPH1_01G13625	-6.21639	19983	237.366	0.771437	-8.0582	7.7428e-16	9.57464e-15	#N/A
FGRAMPH1_01G11383	3.12663	82.1769	732.387	0.388024	8.05781	7.76743e-16	9.59534e-15	#N/A
FGRAMPH1_01G09067	6.21256	14.3007	1192.02	0.771068	8.05709	7.81346e-16	9.64241e-15	#N/A
FGRAMPH1_01G01353	-6.70953	83547.4	677.54	0.833386	-8.05093	8.21653e-16	1.01296e-14	#N/A
FGRAMPH1_01G07559	2.03184	109.248	449.487	0.252423	8.04934	8.32404e-16	1.02517e-14	#N/A
FGRAMPH1_01G03531	1.69709	1537.27	4997.48	0.210885	8.04745	8.45379e-16	1.0401e-14	#N/A
FGRAMPH1_01G13527	7.46268	3.63834	846.55	0.927526	8.04578	8.56954e-16	1.05327e-14	Non-effector
FGRAMPH1_01G06549	-2.85071	3653.83	503.303	0.35434	-8.04512	8.61614e-16	1.05793e-14	#N/A
FGRAMPH1_01G10973	3.71252	87.9769	1179.92	0.461698	8.04101	8.90977e-16	1.09288e-14	#N/A
FGRAMPH1_01G02255	5.66033	4.98252	269.797	0.704104	8.03906	9.053e-16	1.10933e-14	#N/A
FGRAMPH1_01G12231	4.92721	14.8551	476.515	0.613106	8.03648	9.24594e-16	1.13184e-14	#N/A
FGRAMPH1_01G14033	8.21626	3.49375	1498.94	1.0228	8.03312	9.50234e-16	1.16206e-14	#N/A
FGRAMPH1_01G14345	-1.78631	5025.77	1450.56	0.222583	-8.02538	1.01212e-15	1.23649e-14	#N/A
FGRAMPH1_01G09751	3.06725	580.245	4941.33	0.382278	8.02361	1.0268e-15	1.25317e-14	#N/A
FGRAMPH1_01G01903	-2.12395	1490.73	338.71	0.264781	-8.02153	1.04436e-15	1.27332e-14	#N/A
FGRAMPH1_01G14059	3.6087	18.0546	222.346	0.449923	8.02072	1.05127e-15	1.28046e-14	#N/A
FGRAMPH1_01G10599	-5.37453	15969.6	355.611	0.670222	-8.01903	1.06584e-15	1.29692e-14	#N/A
FGRAMPH1_01G08489	6.49144	16.1599	1711.68	0.809618	8.0179	1.07572e-15	1.30763e-14	Non-effector
FGRAMPH1_01G20341	-3.80997	33626.7	2329.87	0.47564	-8.01018	1.14538e-15	1.39091e-14	#N/A
FGRAMPH1_01G13417	3.00528	57.549	470.95	0.375306	8.00754	1.1703e-15	1.41976e-14	#N/A
FGRAMPH1_01G16811	3.04481	58.5561	494.628	0.380515	8.00181	1.22599e-15	1.48584e-14	#N/A
FGRAMPH1_01G02873	-10.2906	777588	310.849	1.28647	-7.9991	1.25328e-15	1.5174e-14	#N/A
FGRAMPH1_01G18473	-1.52161	1635.91	569.55	0.190549	-7.9854	1.40072e-15	1.69423e-14	#N/A
FGRAMPH1_01G14001	7.75547	19.2421	5384.85	0.972051	7.97846	1.48173e-15	1.79044e-14	Non-effector
FGRAMPH1_01G27327	-1.44337	2406.81	885.66	0.180918	-7.97805	1.48661e-15	1.79455e-14	#N/A
FGRAMPH1_01G18899	-2.85359	57263.2	7828.23	0.357754	-7.97641	1.50656e-15	1.81675e-14	#N/A
FGRAMPH1_01G25409	-3.39132	8569.7	801.879	0.425175	-7.97629	1.50798e-15	1.81675e-14	#N/A
FGRAMPH1_01G11997	4.78646	3.28311	96.1601	0.600204	7.97472	1.5273e-15	1.8382e-14	#N/A
FGRAMPH1_01G20969	3.76551	37.5566	525.002	0.472353	7.97181	1.56371e-15	1.88016e-14	#N/A
FGRAMPH1_01G10251	1.56664	389.091	1154.26	0.19668	7.96542	1.64667e-15	1.97648e-14	#N/A
FGRAMPH1_01G15237	-5.60667	1023.81	18.3307	0.70388	-7.96539	1.64707e-15	1.97648e-14	#N/A
FGRAMPH1_01G25401	4.647	8.407	218.336	0.583455	7.96462	1.65733e-15	1.98684e-14	#N/A
FGRAMPH1_01G00879	-1.83026	3115.06	874.386	0.229831	-7.9635	1.6724e-15	2.00293e-14	#N/A
FGRAMPH1_01G08507	-3.88488	11391.7	746.843	0.487853	-7.96323	1.676e-15	2.00527e-14	Effector
FGRAMPH1_01G01929	-6.10183	7240.35	91.5778	0.766509	-7.96053	1.71297e-15	2.04749e-14	#N/A
FGRAMPH1_01G14163	-2.09987	12843.5	2985.02	0.263814	-7.95963	1.72549e-15	2.06043e-14	Non-effector
FGRAMPH1_01G17235	-2.2123	11853.3	2543.76	0.278107	-7.95484	1.79362e-15	2.13968e-14	#N/A
FGRAMPH1_01G27511	1.67794	358.93	1153.6	0.210957	7.95394	1.80664e-15	2.15311e-14	#N/A
FGRAMPH1_01G24591	-1.36118	2910.95	1131.95	0.171378	-7.94255	1.98064e-15	2.35817e-14	#N/A
FGRAMPH1_01G20665	-2.1415	3586.18	811.963	0.269692	-7.94052	2.0133e-15	2.3947e-14	#N/A
FGRAMPH1_01G18895	-5.5581	6661.94	129.41	0.700238	-7.93745	2.06378e-15	2.45235e-14	#N/A
FGRAMPH1_01G15367	7.80958	0.763862	279.405	0.984419	7.93319	2.13589e-15	2.53556e-14	#N/A
FGRAMPH1_01G25263	9.08144	0.734198	545.724	1.14633	7.92219	2.33371e-15	2.7677e-14	#N/A
FGRAMPH1_01G12295	5.11815	2.66127	101.267	0.646174	7.92071	2.36166e-15	2.79812e-14	#N/A
FGRAMPH1_01G11633	-2.81682	4203.3	587.119	0.356342	-7.90482	2.68325e-15	3.17604e-14	#N/A
FGRAMPH1_01G19375	-2.46448	10411.4	1875.13	0.311802	-7.90399	2.70119e-15	3.19418e-14	#N/A
FGRAMPH1_01G18629	7.53798	1.49303	398.745	0.95374	7.90361	2.70948e-15	3.20088e-14	#N/A
FGRAMPH1_01G03827	4.54195	302.217	7414.59	0.574826	7.90143	2.75717e-15	3.25405e-14	Non-effector
FGRAMPH1_01G14173	2.26721	88.2936	428.819	0.287284	7.89189	2.97648e-15	3.50948e-14	#N/A
FGRAMPH1_01G13401	-4.11356	2059.04	116.17	0.521415	-7.88923	3.04063e-15	3.58164e-14	#N/A
FGRAMPH1_01G26269	2.0448	140.206	583.726	0.259254	7.88722	3.08999e-15	3.63627e-14	#N/A
FGRAMPH1_01G25853	-1.31244	4337.72	1742.03	0.166799	-7.86839	3.59242e-15	4.22343e-14	#N/A
FGRAMPH1_01G11927	-5.72438	17099.6	293.376	0.728308	-7.85983	3.84654e-15	4.51783e-14	#N/A
FGRAMPH1_01G21951	5.62076	2.26373	129.521	0.71521	7.85889	3.87539e-15	4.54732e-14	#N/A
FGRAMPH1_01G05345	8.05181	0.600177	274.004	1.02468	7.85785	3.90786e-15	4.581e-14	#N/A
FGRAMPH1_01G07945	-3.64898	3386.69	262.528	0.464457	-7.85645	3.95177e-15	4.62803e-14	#N/A
FGRAMPH1_01G23467	-2.70745	5102.71	773.597	0.344762	-7.85312	4.05821e-15	4.74811e-14	#N/A
FGRAMPH1_01G05615	1.67823	828.967	2661.34	0.213841	7.84804	4.226e-15	4.93967e-14	#N/A
FGRAMPH1_01G22753	5.51807	3.61913	170.633	0.703456	7.84424	4.356e-15	5.08673e-14	#N/A
FGRAMPH1_01G04399	6.67903	2.55459	325.665	0.851581	7.84308	4.3961e-15	5.12865e-14	#N/A
FGRAMPH1_01G27039	-1.82376	7809.18	2199.55	0.23262	-7.84008	4.50253e-15	5.24778e-14	#N/A
FGRAMPH1_01G11787	3.44503	8.38778	94.3254	0.439569	7.83728	4.6041e-15	5.36102e-14	Non-effector
FGRAMPH1_01G11583	-2.50758	4786.93	833.65	0.320074	-7.83437	4.71191e-15	5.48132e-14	#N/A
FGRAMPH1_01G07785	-1.92316	2144.08	561.703	0.245529	-7.83271	4.7747e-15	5.54905e-14	#N/A
FGRAMPH1_01G17063	1.74468	906.563	3049.88	0.222818	7.83008	4.87573e-15	5.66106e-14	Non-effector
FGRAMPH1_01G01517	-2.11462	3349.87	768.474	0.270086	-7.82942	4.90136e-15	5.68539e-14	#N/A
FGRAMPH1_01G08405	9.62977	0	90.3981	1.23018	7.82796	4.95862e-15	5.74634e-14	Non-effector
FGRAMPH1_01G21197	6.51036	43.1099	4586.02	0.831731	7.82748	4.97753e-15	5.76276e-14	#N/A
FGRAMPH1_01G18609	-10.5825	244588	70.4474	1.35253	-7.82419	5.10951e-15	5.90993e-14	#N/A
FGRAMPH1_01G21605	7.57957	106.048	26201.5	0.968761	7.82398	5.11791e-15	5.91403e-14	Non-effector
FGRAMPH1_01G09741	-3.69776	148865	11159.1	0.472772	-7.82143	5.2226e-15	6.02928e-14	#N/A
FGRAMPH1_01G04381	5.43335	15.2603	715.981	0.69541	7.81316	5.57709e-15	6.42814e-14	#N/A
FGRAMPH1_01G07015	-3.35348	246.31	25.1544	0.429211	-7.81313	5.57867e-15	6.42814e-14	#N/A
FGRAMPH1_01G18781	9.8191	0	107.528	1.25687	7.81233	5.61392e-15	6.46264e-14	#N/A
FGRAMPH1_01G16317	-4.34207	4538.22	211.685	0.555957	-7.81009	5.71454e-15	6.57226e-14	#N/A
FGRAMPH1_01G16679	4.30516	357.961	7389.61	0.551306	7.80902	5.76358e-15	6.6224e-14	#N/A
FGRAMPH1_01G14319	2.83205	526.876	3800.79	0.362683	7.8086	5.78263e-15	6.63495e-14	#N/A
FGRAMPH1_01G27127	4.68955	59.5783	1636.66	0.600567	7.80854	5.7854e-15	6.63495e-14	#N/A
FGRAMPH1_01G03491	3.2669	412.112	4040.9	0.419198	7.7932	6.53307e-15	7.48535e-14	#N/A
FGRAMPH1_01G27061	4.13452	66.9325	1229.42	0.530885	7.78798	6.80887e-15	7.79401e-14	#N/A
FGRAMPH1_01G03553	-2.45505	3979.26	722.177	0.315397	-7.78398	7.02767e-15	8.0369e-14	#N/A
FGRAMPH1_01G25477	4.95828	55.6609	1846.51	0.637336	7.7797	7.26946e-15	8.30562e-14	Effector
FGRAMPH1_01G25605	-2.73064	5513.64	822.774	0.351104	-7.77731	7.40825e-15	8.45624e-14	#N/A
FGRAMPH1_01G26885	-2.44117	17295.2	3160.16	0.31394	-7.7759	7.49104e-15	8.54274e-14	Non-effector
FGRAMPH1_01G08687	9.65844	0	94.6886	1.24281	7.77146	7.75868e-15	8.83966e-14	#N/A
FGRAMPH1_01G12155	6.70408	0.988948	104.353	0.862799	7.77015	7.8393e-15	8.92317e-14	#N/A
FGRAMPH1_01G21823	9.33533	0	70.1472	1.20191	7.76707	8.03207e-15	9.13404e-14	#N/A
FGRAMPH1_01G00535	6.51041	2.00111	236.157	0.838326	7.76597	8.10256e-15	9.2056e-14	#N/A
FGRAMPH1_01G13801	6.39794	1.46517	130.365	0.824484	7.75993	8.49747e-15	9.64526e-14	#N/A
FGRAMPH1_01G24083	-2.16538	3578.92	792.429	0.279186	-7.75604	8.76202e-15	9.93627e-14	#N/A
FGRAMPH1_01G12703	4.36179	35.2026	766.807	0.562494	7.75438	8.87783e-15	1.00582e-13	#N/A
FGRAMPH1_01G24501	2.71737	683.961	4546.31	0.350439	7.75419	8.89068e-15	1.00634e-13	#N/A
FGRAMPH1_01G03091	1.9948	886.474	3553.31	0.257314	7.75241	9.01651e-15	1.01964e-13	#N/A
FGRAMPH1_01G11837	-3.71435	47977.6	3552.36	0.4794	-7.74792	9.34111e-15	1.05536e-13	#N/A
FGRAMPH1_01G03209	-5.00614	27514.1	796.739	0.646192	-7.74715	9.39787e-15	1.06079e-13	#N/A
FGRAMPH1_01G13709	-8.44013	567.856	1.69294	1.08972	-7.74523	9.54063e-15	1.07591e-13	#N/A
FGRAMPH1_01G02233	-3.37968	20144.7	1894.04	0.436455	-7.74347	9.6741e-15	1.08995e-13	#N/A
FGRAMPH1_01G04401	10.6252	3.60106	13720	1.37233	7.74248	9.74993e-15	1.09748e-13	Non-effector
FGRAMPH1_01G04777	4.40995	2.8314	62.2688	0.569825	7.73914	1.00095e-14	1.12565e-13	#N/A
FGRAMPH1_01G14541	1.38983	1851.52	4857.91	0.179625	7.73735	1.01507e-14	1.14048e-13	#N/A
FGRAMPH1_01G22305	9.42147	0	76.1364	1.21812	7.73445	1.03849e-14	1.16572e-13	#N/A
FGRAMPH1_01G21917	3.6622	14.6389	187.554	0.473614	7.73246	1.05487e-14	1.18301e-13	#N/A
FGRAMPH1_01G06243	-1.50911	8129.31	2850.96	0.195179	-7.73195	1.05908e-14	1.18664e-13	#N/A
FGRAMPH1_01G09625	6.23095	78.5697	6786.32	0.807069	7.72046	1.15907e-14	1.29748e-13	#N/A
FGRAMPH1_01G24643	-5.90067	2271.02	32.0847	0.76437	-7.71965	1.16653e-14	1.30462e-13	#N/A
FGRAMPH1_01G00441	5.0349	14.278	499.287	0.652378	7.71776	1.18392e-14	1.3225e-13	#N/A
FGRAMPH1_01G19987	2.0611	915.646	3838.82	0.267062	7.71768	1.18468e-14	1.3225e-13	#N/A
FGRAMPH1_01G17525	1.40307	1953.52	5175.59	0.181925	7.71233	1.23546e-14	1.37791e-13	#N/A
FGRAMPH1_01G17701	4.83011	33.6017	1015.99	0.626502	7.70966	1.26158e-14	1.40576e-13	#N/A
FGRAMPH1_01G01383	2.79431	27.8603	196.661	0.362736	7.70342	1.32474e-14	1.47479e-13	#N/A
FGRAMPH1_01G20971	-2.00741	1327.22	329.968	0.260626	-7.70228	1.33664e-14	1.48668e-13	#N/A
FGRAMPH1_01G15775	5.08764	1.83923	72.9763	0.661527	7.69076	1.46267e-14	1.62537e-13	#N/A
FGRAMPH1_01G06763	4.34775	430.918	9188.73	0.565615	7.68677	1.50898e-14	1.6753e-13	#N/A
FGRAMPH1_01G15603	-3.9329	3649.02	232.007	0.511823	-7.6841	1.54073e-14	1.70899e-13	#N/A
FGRAMPH1_01G06587	-1.62782	9475.35	3058.35	0.212022	-7.67762	1.62075e-14	1.79611e-13	#N/A
FGRAMPH1_01G17335	-1.57521	4675.36	1562.65	0.205174	-7.67744	1.62295e-14	1.79692e-13	#N/A
FGRAMPH1_01G06039	-6.23658	79902.3	917.811	0.812389	-7.67684	1.63055e-14	1.80369e-13	#N/A
FGRAMPH1_01G12673	2.81147	20.2034	144.592	0.366364	7.67398	1.6674e-14	1.84277e-13	#N/A
FGRAMPH1_01G21547	1.9109	468.253	1764.21	0.249147	7.66976	1.72316e-14	1.90267e-13	Non-effector
FGRAMPH1_01G19463	-2.82994	11184	1555.65	0.369198	-7.6651	1.78694e-14	1.9713e-13	#N/A
FGRAMPH1_01G04863	3.56991	218.629	2660.58	0.46662	7.65058	2.00071e-14	2.20513e-13	Non-effector
FGRAMPH1_01G06831	-1.88181	7193.01	1946.2	0.24605	-7.64809	2.03981e-14	2.2462e-13	#N/A
FGRAMPH1_01G18501	5.74217	1.80737	112.334	0.750888	7.64717	2.05447e-14	2.26029e-13	#N/A
FGRAMPH1_01G06419	5.13677	4.25155	155.319	0.671768	7.64665	2.06284e-14	2.26744e-13	#N/A
FGRAMPH1_01G16709	-2.6473	1996.39	313.312	0.346407	-7.64216	2.13611e-14	2.34586e-13	#N/A
FGRAMPH1_01G10585	-2.2192	3273.35	699.973	0.290569	-7.63743	2.21597e-14	2.43137e-13	#N/A
FGRAMPH1_01G01873	-3.55516	5042.04	416.825	0.465672	-7.63448	2.2673e-14	2.48545e-13	#N/A
FGRAMPH1_01G14889	-4.43458	21565.8	947.974	0.580908	-7.63388	2.2779e-14	2.49482e-13	#N/A
FGRAMPH1_01G10825	-2.48056	6417.85	1139.41	0.325009	-7.63227	2.30655e-14	2.52393e-13	#N/A
FGRAMPH1_01G05005	-6.40475	44086.3	444.099	0.839706	-7.62737	2.39586e-14	2.6193e-13	#N/A
FGRAMPH1_01G22815	-2.20942	3832.03	821.443	0.290417	-7.60774	2.7892e-14	3.04659e-13	#N/A
FGRAMPH1_01G01071	3.42558	212.952	2337.2	0.45097	7.59602	3.05379e-14	3.33261e-13	#N/A
FGRAMPH1_01G08115	-8.74105	1390.22	2.38022	1.15095	-7.59463	3.08677e-14	3.36557e-13	#N/A
FGRAMPH1_01G16389	6.79813	2.93653	415.293	0.895942	7.58769	3.25662e-14	3.54759e-13	#N/A
FGRAMPH1_01G07967	-5.75679	5854.05	96.3256	0.759004	-7.58467	3.33335e-14	3.62792e-13	#N/A
FGRAMPH1_01G06337	2.57746	487.848	2938.41	0.340027	7.58017	3.45107e-14	3.75269e-13	#N/A
FGRAMPH1_01G09029	3.14236	13.2863	116.735	0.414842	7.57483	3.59593e-14	3.90672e-13	#N/A
FGRAMPH1_01G09025	4.98226	110.798	3761.45	0.657795	7.57418	3.61402e-14	3.92287e-13	#N/A
FGRAMPH1_01G01165	-2.19955	16046.5	3474.29	0.290408	-7.57399	3.61921e-14	3.92501e-13	#N/A
FGRAMPH1_01G00199	7.82937	0.401796	136.928	1.03442	7.56885	3.76531e-14	4.07981e-13	Effector
FGRAMPH1_01G09669	-4.48999	1227.34	50.4897	0.593417	-7.56633	3.83911e-14	4.15318e-13	#N/A
FGRAMPH1_01G12923	3.38801	24.4623	257.837	0.447776	7.56631	3.83985e-14	4.15318e-13	#N/A
FGRAMPH1_01G17189	-3.10789	937.722	104.241	0.410842	-7.56469	3.88801e-14	4.20154e-13	#N/A
FGRAMPH1_01G21763	7.89429	3.43777	1179.83	1.04396	7.56186	3.97358e-14	4.2902e-13	Non-effector
FGRAMPH1_01G01013	1.98999	2435.52	9723.67	0.263518	7.55164	4.29805e-14	4.63641e-13	#N/A
FGRAMPH1_01G02207	-1.61091	7401.34	2416.98	0.213459	-7.54668	4.46478e-14	4.812e-13	#N/A
FGRAMPH1_01G26213	-4.86246	951.313	30.3735	0.644352	-7.54628	4.47873e-14	4.82276e-13	#N/A
FGRAMPH1_01G26707	-6.53446	91865	833.616	0.865964	-7.54587	4.49262e-14	4.83344e-13	#N/A
FGRAMPH1_01G07361	-2.47127	294693	52679.7	0.327515	-7.54552	4.50479e-14	4.84225e-13	#N/A
FGRAMPH1_01G18909	-4.64447	12584.7	474.612	0.615642	-7.54411	4.55385e-14	4.89067e-13	#N/A
FGRAMPH1_01G16173	5.15275	7.73215	307.1	0.683519	7.53857	4.75164e-14	5.09858e-13	#N/A
FGRAMPH1_01G27899	3.95581	8.02894	128.65	0.525406	7.52905	5.11112e-14	5.47948e-13	#N/A
FGRAMPH1_01G11883	6.53261	63.4603	7016.42	0.867724	7.52844	5.13504e-14	5.50028e-13	#N/A
FGRAMPH1_01G00477	5.76417	125.17	7639.9	0.766964	7.51556	5.66684e-14	6.06456e-13	#N/A
FGRAMPH1_01G18189	4.44337	48.0228	1095.27	0.591658	7.51002	5.91162e-14	6.32096e-13	#N/A
FGRAMPH1_01G07735	2.52872	776.233	4520.92	0.337124	7.50087	6.33952e-14	6.77254e-13	#N/A
FGRAMPH1_01G13909	6.78277	14.1778	1932.65	0.904281	7.50073	6.34612e-14	6.77365e-13	Non-effector
FGRAMPH1_01G24429	-2.27339	3762.03	775.639	0.303186	-7.49834	6.46304e-14	6.8924e-13	#N/A
FGRAMPH1_01G26973	2.62142	137.541	853.639	0.34961	7.49811	6.47464e-14	6.89872e-13	#N/A
FGRAMPH1_01G26261	1.80318	120.213	420.258	0.240502	7.49757	6.50115e-14	6.92091e-13	#N/A
FGRAMPH1_01G19523	-3.71602	1747.95	128.698	0.496153	-7.48966	6.90511e-14	7.34453e-13	#N/A
FGRAMPH1_01G16667	3.93794	187.871	2992.19	0.525899	7.48802	6.99185e-14	7.43029e-13	#N/A
FGRAMPH1_01G16321	7.26323	1.81936	379.925	0.971131	7.47915	7.48069e-14	7.94284e-13	#N/A
FGRAMPH1_01G13347	8.64494	0.327369	272.651	1.15681	7.47306	7.83521e-14	8.31202e-13	#N/A
FGRAMPH1_01G16273	8.84094	3.3102	2551.9	1.18346	7.47043	7.99352e-14	8.47258e-13	Non-effector
FGRAMPH1_01G01877	5.24643	8.18695	339.491	0.703985	7.45246	9.16132e-14	9.70191e-13	Non-effector
FGRAMPH1_01G24219	-2.40649	2293.22	427.423	0.323034	-7.44966	9.35805e-14	9.90163e-13	#N/A
FGRAMPH1_01G18327	-2.29141	2231.63	451.041	0.307832	-7.4437	9.79051e-14	1.03502e-12	#N/A
FGRAMPH1_01G00745	-2.01318	6095.59	1503.39	0.270479	-7.44302	9.84079e-14	1.03943e-12	#N/A
FGRAMPH1_01G14835	6.95803	2.45708	411.597	0.935371	7.4388	1.01608e-13	1.0723e-12	#N/A
FGRAMPH1_01G03339	-1.58245	3837.19	1277.61	0.212741	-7.43837	1.01935e-13	1.07482e-12	#N/A
FGRAMPH1_01G17713	4.52589	180.673	4413.76	0.609549	7.42497	1.12802e-13	1.18838e-12	#N/A
FGRAMPH1_01G28003	5.04659	1507.11	53960.7	0.680125	7.42008	1.17046e-13	1.23202e-12	Effector
FGRAMPH1_01G10773	-2.73378	27968.5	4153.08	0.368489	-7.41889	1.18106e-13	1.24211e-12	#N/A
FGRAMPH1_01G17839	-3.72851	4512.47	329.875	0.503013	-7.41235	1.24082e-13	1.30382e-12	#N/A
FGRAMPH1_01G02875	-5.06808	3416.73	93.439	0.683974	-7.40975	1.26536e-13	1.32846e-12	#N/A
FGRAMPH1_01G00659	3.35426	139.09	1450.91	0.45269	7.40962	1.26658e-13	1.3286e-12	#N/A
FGRAMPH1_01G19201	-3.33154	4712.46	457.832	0.449771	-7.40719	1.28999e-13	1.35199e-12	#N/A
FGRAMPH1_01G17287	-5.42542	147583	3106.37	0.73248	-7.40692	1.29269e-13	1.35366e-12	#N/A
FGRAMPH1_01G10181	-2.54089	1636.32	276.815	0.343085	-7.40602	1.30148e-13	1.36168e-12	#N/A
FGRAMPH1_01G19097	-12.6015	31431.2	0	1.70307	-7.39928	1.36928e-13	1.43139e-12	#N/A
FGRAMPH1_01G22931	1.78259	1119.18	3861.1	0.240934	7.39865	1.37572e-13	1.43689e-12	#N/A
FGRAMPH1_01G19191	2.25595	6335.95	30470.6	0.305071	7.39483	1.41593e-13	1.47762e-12	#N/A
FGRAMPH1_01G28023	5.70622	0.82023	56.6064	0.771777	7.39361	1.42892e-13	1.4899e-12	#N/A
FGRAMPH1_01G21375	3.90044	6.0575	90.7838	0.527669	7.39184	1.44809e-13	1.50859e-12	#N/A
FGRAMPH1_01G04263	1.49483	444.607	1254.98	0.20229	7.38954	1.47338e-13	1.53363e-12	#N/A
FGRAMPH1_01G21613	9.26405	0	71.2665	1.25464	7.38386	1.53767e-13	1.59918e-12	#N/A
FGRAMPH1_01G13809	4.81729	34.1326	1041.69	0.652544	7.38231	1.55562e-13	1.61646e-12	#N/A
FGRAMPH1_01G02627	-3.19089	33622.1	3610.8	0.432625	-7.37564	1.63553e-13	1.69804e-12	#N/A
FGRAMPH1_01G12493	-4.01354	5050.79	298.266	0.5442	-7.37513	1.6419e-13	1.70321e-12	#N/A
FGRAMPH1_01G19881	-9.88811	1036.33	0	1.34096	-7.37393	1.65669e-13	1.71709e-12	#N/A
FGRAMPH1_01G12679	5.21863	1.66355	66.903	0.708127	7.36962	1.71111e-13	1.77198e-12	#N/A
FGRAMPH1_01G05589	-6.50833	74011.4	679.924	0.883153	-7.36942	1.71366e-13	1.77312e-12	#N/A
FGRAMPH1_01G05965	4.18886	26.2608	497.243	0.568472	7.36864	1.72379e-13	1.78208e-12	#N/A
FGRAMPH1_01G12875	3.03516	133.676	1110.5	0.411957	7.36768	1.73621e-13	1.7934e-12	#N/A
FGRAMPH1_01G21513	5.11224	15.3968	589.584	0.694056	7.36574	1.76172e-13	1.8182e-12	#N/A
FGRAMPH1_01G08377	-7.06244	3478.98	20.105	0.959091	-7.36368	1.78904e-13	1.84483e-12	#N/A
FGRAMPH1_01G20529	-1.8315	3904.95	1093.85	0.2489	-7.35839	1.86142e-13	1.91784e-12	#N/A
FGRAMPH1_01G21687	-1.93997	6854.4	1779.25	0.264284	-7.34049	2.1282e-13	2.19086e-12	#N/A
FGRAMPH1_01G07665	-2.46602	7999.65	1431.44	0.336002	-7.3393	2.14719e-13	2.20854e-12	#N/A
FGRAMPH1_01G25635	2.50166	236.23	1347.19	0.340954	7.33725	2.18027e-13	2.24067e-12	#N/A
FGRAMPH1_01G01363	-2.54881	979.383	166.234	0.347548	-7.33368	2.23911e-13	2.2992e-12	#N/A
FGRAMPH1_01G07863	3.48129	59.0117	680.924	0.474832	7.33163	2.27366e-13	2.33271e-12	#N/A
FGRAMPH1_01G23607	4.32584	78.9499	1673.78	0.590535	7.32529	2.38378e-13	2.44362e-12	#N/A
FGRAMPH1_01G20049	-6.84243	160147	1126.9	0.934761	-7.31998	2.48015e-13	2.54027e-12	#N/A
FGRAMPH1_01G24379	-1.48398	5612.7	2006.1	0.202856	-7.31543	2.56566e-13	2.62565e-12	#N/A
FGRAMPH1_01G27287	8.46727	11.3524	6281.04	1.15787	7.31283	2.61578e-13	2.67469e-12	Effector
FGRAMPH1_01G09417	7.05699	4.23852	745.917	0.966083	7.30475	2.77782e-13	2.838e-12	#N/A
FGRAMPH1_01G03505	-2.08997	183728	42913	0.286175	-7.30313	2.81155e-13	2.87004e-12	#N/A
FGRAMPH1_01G08025	-5.05068	225.319	5.34395	0.691966	-7.29903	2.89842e-13	2.95625e-12	#N/A
FGRAMPH1_01G17327	-1.37655	7654.61	2947.25	0.188761	-7.29257	3.041e-13	3.09907e-12	#N/A
FGRAMPH1_01G13685	3.11242	69.7071	615.955	0.426957	7.28978	3.10468e-13	3.15867e-12	#N/A
FGRAMPH1_01G28013	5.9659	8.10918	571.246	0.818391	7.28979	3.10442e-13	3.15867e-12	#N/A
FGRAMPH1_01G11609	7.23654	1.67335	363.853	0.992915	7.28818	3.14166e-13	3.19363e-12	#N/A
FGRAMPH1_01G04811	2.71493	174.42	1160.37	0.372669	7.28508	3.21472e-13	3.26517e-12	Non-effector
FGRAMPH1_01G27041	-5.71252	216.628	3.14886	0.784317	-7.28343	3.25437e-13	3.30269e-12	#N/A
FGRAMPH1_01G05787	2.98045	21.2258	170.188	0.409222	7.28322	3.25952e-13	3.30515e-12	#N/A
FGRAMPH1_01G14195	5.46346	2.2645	106.549	0.750389	7.28083	3.31764e-13	3.36129e-12	#N/A
FGRAMPH1_01G02169	-1.21647	4322.33	1855.37	0.167184	-7.27626	3.43189e-13	3.47415e-12	#N/A
FGRAMPH1_01G10549	1.62561	1346.11	4163.02	0.223732	7.26587	3.70632e-13	3.74884e-12	#N/A
FGRAMPH1_01G12505	4.0141	6.06073	99.198	0.552838	7.2609	3.8451e-13	3.88598e-12	#N/A
FGRAMPH1_01G25573	9.92433	0	136.803	1.36699	7.25996	3.87198e-13	3.9099e-12	Effector
FGRAMPH1_01G12539	-1.69856	11608.3	3565.39	0.234028	-7.25794	3.93042e-13	3.96562e-12	#N/A
FGRAMPH1_01G03795	-2.58222	615.272	101.504	0.3558	-7.2575	3.94312e-13	3.97514e-12	#N/A
FGRAMPH1_01G05031	-4.49992	400.827	14.8116	0.62169	-7.23821	4.54646e-13	4.57958e-12	#N/A
FGRAMPH1_01G12935	8.74241	0.18355	93.8528	1.2079	7.23767	4.56446e-13	4.59391e-12	#N/A
FGRAMPH1_01G21287	2.64069	146.336	927.131	0.364992	7.23493	4.65781e-13	4.68399e-12	#N/A
FGRAMPH1_01G22065	-8.25126	1514.99	2.74912	1.14122	-7.2302	4.82278e-13	4.84588e-12	#N/A
FGRAMPH1_01G13815	4.781	7.81985	228.263	0.661504	7.22748	4.92055e-13	4.94003e-12	#N/A
FGRAMPH1_01G28001	4.97743	2.55575	81.5827	0.688986	7.22429	5.03712e-13	5.0529e-12	#N/A
FGRAMPH1_01G20939	1.8609	90.9519	332.769	0.257682	7.2217	5.13429e-13	5.14614e-12	#N/A
FGRAMPH1_01G06129	-1.58758	8441.32	2804.95	0.220013	-7.21585	5.35996e-13	5.3679e-12	#N/A
FGRAMPH1_01G07817	2.00063	151.645	611.079	0.2773	7.21471	5.40507e-13	5.40863e-12	#N/A
FGRAMPH1_01G12051	9.10567	0	61.9687	1.26219	7.2142	5.425e-13	5.42411e-12	Non-effector
FGRAMPH1_01G14233	2.15926	1232.82	5543.91	0.29948	7.21006	5.59286e-13	5.58735e-12	#N/A
FGRAMPH1_01G08385	-7.35896	39767.8	182.847	1.02092	-7.20818	5.67064e-13	5.6604e-12	Effector
FGRAMPH1_01G15809	3.35322	30.6298	319.504	0.465233	7.20762	5.69403e-13	5.6791e-12	#N/A
FGRAMPH1_01G00637	2.22534	44.7131	208.652	0.308877	7.20463	5.82035e-13	5.80033e-12	#N/A
FGRAMPH1_01G27615	-1.62907	5182.86	1668.71	0.226206	-7.20173	5.9454e-13	5.9201e-12	#N/A
FGRAMPH1_01G24847	-3.39227	423.17	39.3305	0.471195	-7.1993	6.05226e-13	6.02158e-12	#N/A
FGRAMPH1_01G21743	4.271	175.013	3548.91	0.593553	7.19565	6.21658e-13	6.18001e-12	#N/A
FGRAMPH1_01G28051	10.7165	0	323.227	1.49159	7.18463	6.73882e-13	6.69371e-12	Non-effector
FGRAMPH1_01G08419	5.9284	7.20974	523.614	0.825343	7.18295	6.82249e-13	6.77129e-12	Non-effector
FGRAMPH1_01G25163	6.08302	5.41708	440.199	0.847087	7.18111	6.91498e-13	6.85749e-12	#N/A
FGRAMPH1_01G17245	-4.0978	6241.03	350.842	0.570656	-7.18086	6.92719e-13	6.86401e-12	#N/A
FGRAMPH1_01G13269	9.58276	0	101.33	1.33478	7.1793	7.00715e-13	6.93759e-12	#N/A
FGRAMPH1_01G24065	3.7023	132.468	1787.73	0.515812	7.17761	7.09405e-13	7.01792e-12	#N/A
FGRAMPH1_01G05095	-9.61008	836.52	0	1.33926	-7.17568	7.19478e-13	7.11179e-12	#N/A
FGRAMPH1_01G17429	2.51536	243.707	1410.86	0.35083	7.16973	7.51452e-13	7.42181e-12	#N/A
FGRAMPH1_01G16259	-9.18701	69690	64.5481	1.28248	-7.16349	7.86489e-13	7.76156e-12	#N/A
FGRAMPH1_01G02945	1.27377	2033.37	4920.57	0.177995	7.15619	8.29506e-13	8.17944e-12	#N/A
FGRAMPH1_01G10091	-1.7341	4506.99	1350.74	0.242404	-7.15375	8.44399e-13	8.31955e-12	#N/A
FGRAMPH1_01G18527	3.29635	51.2556	510.791	0.461433	7.14373	9.0829e-13	8.94181e-12	#N/A
FGRAMPH1_01G24433	1.21169	784.704	1818.67	0.169652	7.14222	9.18366e-13	9.03369e-12	#N/A
FGRAMPH1_01G16681	-8.23065	245.998	0	1.15266	-7.14056	9.29481e-13	9.13564e-12	#N/A
FGRAMPH1_01G03585	5.75867	9.77491	618.158	0.806631	7.13916	9.39002e-13	9.22177e-12	#N/A
FGRAMPH1_01G00413	-2.68063	2702.58	416.406	0.375722	-7.1346	9.70698e-13	9.52536e-12	#N/A
FGRAMPH1_01G23841	-1.30867	5338.87	2152.14	0.183431	-7.13438	9.72269e-13	9.53309e-12	#N/A
FGRAMPH1_01G17231	-2.91601	11932.9	1554.94	0.408778	-7.13348	9.7862e-13	9.57992e-12	#N/A
FGRAMPH1_01G23225	-1.72418	35089.5	10588.2	0.241703	-7.1335	9.78514e-13	9.57992e-12	#N/A
FGRAMPH1_01G20351	-1.80557	14949.1	4262.43	0.253171	-7.13183	9.90404e-13	9.68749e-12	#N/A
FGRAMPH1_01G04771	-3.74046	1923.18	138.948	0.524611	-7.12997	1.00394e-12	9.81201e-12	#N/A
FGRAMPH1_01G03027	-5.01308	31773	902.996	0.703255	-7.12839	1.01548e-12	9.91686e-12	#N/A
FGRAMPH1_01G05683	5.22135	1.44389	53.3819	0.732497	7.12815	1.01723e-12	9.92598e-12	#N/A
FGRAMPH1_01G09269	-5.85205	1640.48	23.5498	0.82143	-7.12422	1.04674e-12	1.02058e-11	#N/A
FGRAMPH1_01G20545	3.51915	7.40774	90.5734	0.494149	7.12163	1.0666e-12	1.0391e-11	#N/A
FGRAMPH1_01G04423	5.29813	3.77675	157.99	0.744253	7.11872	1.08938e-12	1.06044e-11	Non-effector
FGRAMPH1_01G07763	3.79902	45.5674	652.816	0.533944	7.11501	1.11902e-12	1.08842e-11	#N/A
FGRAMPH1_01G16611	-2.05479	6887.02	1646.74	0.288946	-7.11131	1.14943e-12	1.11711e-11	#N/A
FGRAMPH1_01G10307	-8.83543	36707.4	47.0575	1.24334	-7.10618	1.19298e-12	1.15852e-11	#N/A
FGRAMPH1_01G14677	-4.93549	37470.7	1128.55	0.694723	-7.10426	1.20969e-12	1.17381e-11	#N/A
FGRAMPH1_01G09419	6.54669	5.25906	606.924	0.922076	7.09995	1.24802e-12	1.20982e-11	#N/A
FGRAMPH1_01G23779	1.41918	345.971	926.632	0.199889	7.09986	1.24879e-12	1.20982e-11	#N/A
FGRAMPH1_01G21959	7.70386	2.10984	665.297	1.08534	7.09811	1.26473e-12	1.22428e-11	#N/A
FGRAMPH1_01G10803	2.12761	1529.76	6723.81	0.299921	7.09389	1.30395e-12	1.26124e-11	#N/A
FGRAMPH1_01G23969	2.08617	231.305	988.272	0.294088	7.09369	1.30585e-12	1.26208e-11	#N/A
FGRAMPH1_01G02555	3.88424	92.4846	1416.16	0.54789	7.08945	1.34648e-12	1.29928e-11	#N/A
FGRAMPH1_01G14559	-2.10354	9848.08	2278.12	0.296711	-7.08951	1.34586e-12	1.29928e-11	#N/A
FGRAMPH1_01G17057	-1.95173	2719.12	698.58	0.275311	-7.0892	1.3489e-12	1.30059e-11	#N/A
FGRAMPH1_01G06523	-1.45003	13807.3	5043.69	0.204661	-7.08501	1.39033e-12	1.33947e-11	Non-effector
FGRAMPH1_01G10377	6.06922	35.3729	2798.47	0.856652	7.08482	1.3923e-12	1.34031e-11	#N/A
FGRAMPH1_01G04819	-10.2029	33116.3	10.5546	1.44048	-7.083	1.41066e-12	1.35691e-11	#N/A
FGRAMPH1_01G03067	2.24113	251.754	1200.2	0.316596	7.07882	1.45382e-12	1.39732e-11	Non-effector
FGRAMPH1_01G24587	3.10692	65.6527	579.795	0.439162	7.07466	1.49818e-12	1.43882e-11	#N/A
FGRAMPH1_01G01937	-4.68998	23052.2	832.179	0.663072	-7.07311	1.51501e-12	1.45383e-11	Non-effector
FGRAMPH1_01G10423	-1.44063	1224.89	448.763	0.203868	-7.06649	1.58904e-12	1.52367e-11	#N/A
FGRAMPH1_01G08169	-3.56657	2188.52	178.37	0.504802	-7.06529	1.60285e-12	1.5357e-11	#N/A
FGRAMPH1_01G20805	8.39091	3.3102	1828.63	1.18766	7.06508	1.60527e-12	1.53682e-11	#N/A
FGRAMPH1_01G16647	3.46955	662.895	7547.9	0.491286	7.06217	1.63919e-12	1.56806e-11	#N/A
FGRAMPH1_01G03499	-2.30635	7573.27	1521.2	0.326622	-7.06123	1.65038e-12	1.57638e-11	#N/A
FGRAMPH1_01G16241	-7.71287	11204.4	37.6068	1.09229	-7.06122	1.65048e-12	1.57638e-11	#N/A
FGRAMPH1_01G02235	-5.33906	199.863	3.56965	0.756247	-7.05995	1.66565e-12	1.58962e-11	#N/A
FGRAMPH1_01G13111	8.7812	7.77264	5942.55	1.24556	7.05	1.78913e-12	1.70612e-11	#N/A
FGRAMPH1_01G26979	4.23826	37.1094	733.213	0.601457	7.04665	1.83282e-12	1.74642e-11	#N/A
FGRAMPH1_01G25599	9.37622	0	84.1116	1.33104	7.0443	1.86398e-12	1.77472e-11	#N/A
FGRAMPH1_01G22537	2.79992	49.0998	346.162	0.39749	7.04401	1.86785e-12	1.77702e-11	#N/A
FGRAMPH1_01G08383	-9.09906	5406.12	5.12934	1.29245	-7.04016	1.92015e-12	1.82534e-11	#N/A
FGRAMPH1_01G23111	2.15711	234.795	1051.97	0.306514	7.03756	1.95631e-12	1.85827e-11	#N/A
FGRAMPH1_01G12397	5.37089	2.85165	122.214	0.763388	7.03559	1.98416e-12	1.88325e-11	#N/A
FGRAMPH1_01G18869	3.56083	126.745	1538.21	0.506183	7.03467	1.99736e-12	1.8943e-11	#N/A
FGRAMPH1_01G10033	-8.21152	245.629	0	1.16732	-7.03453	1.99938e-12	1.89474e-11	#N/A
FGRAMPH1_01G13619	7.08255	0.272808	70.5035	1.00792	7.02688	2.11198e-12	1.99956e-11	#N/A
FGRAMPH1_01G27935	6.14504	1.58345	130.321	0.874515	7.0268	2.11327e-12	1.99956e-11	#N/A
FGRAMPH1_01G17195	3.76441	32.4806	458.61	0.535988	7.02331	2.16667e-12	2.04849e-11	#N/A
FGRAMPH1_01G12989	6.12975	38.297	3150.28	0.87333	7.01882	2.23744e-12	2.11376e-11	Non-effector
FGRAMPH1_01G14705	1.75621	605.245	2051.03	0.250268	7.01734	2.26134e-12	2.13467e-11	#N/A
FGRAMPH1_01G09951	2.17646	655.257	2985.46	0.310193	7.01648	2.27526e-12	2.14616e-11	#N/A
FGRAMPH1_01G09503	8.11735	0.0545616	49.146	1.15717	7.01481	2.30264e-12	2.1703e-11	#N/A
FGRAMPH1_01G22185	8.39626	0.917748	445.783	1.19807	7.00815	2.41483e-12	2.27427e-11	#N/A
FGRAMPH1_01G21943	9.17969	0	71.8738	1.31019	7.00636	2.44603e-12	2.30188e-11	#N/A
FGRAMPH1_01G10871	2.91774	42.4385	322.526	0.416506	7.00529	2.46481e-12	2.31776e-11	#N/A
FGRAMPH1_01G15143	-2.70638	1896.71	288.108	0.386342	-7.00514	2.46747e-12	2.31847e-11	#N/A
FGRAMPH1_01G03429	-3.12993	2921.72	324.985	0.447197	-6.99899	2.5782e-12	2.42065e-11	#N/A
FGRAMPH1_01G27797	-2.34678	815.077	159.015	0.335326	-6.9985	2.58725e-12	2.42727e-11	#N/A
FGRAMPH1_01G26989	2.23513	192.199	916.265	0.319543	6.99478	2.65682e-12	2.49062e-11	#N/A
FGRAMPH1_01G07347	6.06648	4.97375	407.703	0.867773	6.99087	2.73197e-12	2.55909e-11	#N/A
FGRAMPH1_01G22905	3.01011	573.628	4712.02	0.430664	6.98945	2.75957e-12	2.58296e-11	#N/A
FGRAMPH1_01G07343	2.74579	174.205	1182.34	0.393169	6.98372	2.8746e-12	2.68855e-11	#N/A
FGRAMPH1_01G21821	7.95116	0.550649	164.724	1.1397	6.97657	3.02476e-12	2.82683e-11	#N/A
FGRAMPH1_01G10735	2.584	100.898	610.008	0.370543	6.97354	3.09064e-12	2.88618e-11	#N/A
FGRAMPH1_01G26901	-2.60267	8912.54	1450.14	0.373932	-6.96026	3.39634e-12	3.16922e-11	#N/A
FGRAMPH1_01G14143	3.04592	273.136	2303.02	0.437938	6.95514	3.52216e-12	3.28411e-11	#N/A
FGRAMPH1_01G11459	8.48528	9.65381	5634.91	1.22044	6.95266	3.58462e-12	3.33979e-11	#N/A
FGRAMPH1_01G05951	-2.95693	9304.83	1177.5	0.425718	-6.94575	3.76445e-12	3.50466e-11	#N/A
FGRAMPH1_01G05339	-2.19807	507.278	111.941	0.316473	-6.94553	3.77054e-12	3.50496e-11	#N/A
FGRAMPH1_01G25211	1.83077	201.148	720.475	0.263589	6.94553	3.77034e-12	3.50496e-11	#N/A
FGRAMPH1_01G13553	6.60268	0.547422	70.4908	0.950707	6.94502	3.784e-12	3.51479e-11	Non-effector
FGRAMPH1_01G15929	7.00841	3.43854	595.729	1.00933	6.9436	3.82222e-12	3.54758e-11	#N/A
FGRAMPH1_01G09221	3.45409	41.4808	471.358	0.497579	6.94179	3.8717e-12	3.59077e-11	#N/A
FGRAMPH1_01G10697	-2.21113	7015.51	1503.1	0.318568	-6.94086	3.89721e-12	3.61167e-11	#N/A
FGRAMPH1_01G21117	10.6482	0	335.646	1.53545	6.93488	4.06553e-12	3.76479e-11	Effector
FGRAMPH1_01G21299	9.174	0	70.7154	1.32302	6.93416	4.08638e-12	3.78122e-11	#N/A
FGRAMPH1_01G28011	8.52031	2.67584	1617.33	1.22901	6.93267	4.12957e-12	3.81829e-11	#N/A
FGRAMPH1_01G18493	2.38426	237.119	1245.88	0.344043	6.93011	4.20513e-12	3.88519e-11	#N/A
FGRAMPH1_01G25395	6.92952	1.42441	207.59	0.999939	6.92994	4.21009e-12	3.88682e-11	Non-effector
FGRAMPH1_01G21067	8.38699	1.63685	956.605	1.21064	6.92775	4.27583e-12	3.94452e-11	#N/A
FGRAMPH1_01G18179	-2.76209	9209.54	1337.62	0.398799	-6.92603	4.32816e-12	3.98977e-11	#N/A
FGRAMPH1_01G03877	-3.11916	13486.5	1521.63	0.450651	-6.92146	4.4702e-12	4.1176e-11	Non-effector
FGRAMPH1_01G11571	-5.89941	8012.39	115.4	0.852468	-6.92039	4.50402e-12	4.1456e-11	#N/A
FGRAMPH1_01G04085	4.09138	48.5883	875.474	0.591267	6.91968	4.52657e-12	4.16321e-11	#N/A
FGRAMPH1_01G03603	4.47528	230.225	5466.18	0.646767	6.91945	4.53389e-12	4.1668e-11	#N/A
FGRAMPH1_01G10607	-7.38288	4192.35	17.5607	1.06719	-6.91802	4.57989e-12	4.20589e-11	#N/A
FGRAMPH1_01G06777	-2.14116	9724.17	2188.53	0.30958	-6.91635	4.63442e-12	4.25276e-11	#N/A
FGRAMPH1_01G11359	2.2918	30.1525	150.531	0.331489	6.91364	4.72374e-12	4.33146e-11	Effector
FGRAMPH1_01G07571	2.05575	78.4733	330.619	0.297681	6.90588	4.98939e-12	4.5716e-11	#N/A
FGRAMPH1_01G22877	-1.79463	1806.26	517.795	0.259977	-6.90301	5.09113e-12	4.66131e-11	#N/A
FGRAMPH1_01G06353	-1.86184	2091.51	576.731	0.269851	-6.89952	5.21799e-12	4.77387e-11	#N/A
FGRAMPH1_01G11237	-1.84876	10225.3	2829.06	0.267987	-6.89869	5.24846e-12	4.79814e-11	#N/A
FGRAMPH1_01G05509	-3.75453	1845.81	131.921	0.545204	-6.88647	5.71944e-12	5.22135e-11	#N/A
FGRAMPH1_01G15607	2.52963	397.506	2325.93	0.367335	6.88646	5.71996e-12	5.22135e-11	#N/A
FGRAMPH1_01G26127	-1.32189	1607.47	641.362	0.192054	-6.88292	5.86366e-12	5.3485e-11	#N/A
FGRAMPH1_01G20979	6.31214	0.401796	44.4094	0.917461	6.88001	5.98486e-12	5.45496e-11	Non-effector
FGRAMPH1_01G08543	5.9024	1.05511	85.9042	0.858007	6.87919	6.01938e-12	5.48232e-11	#N/A
FGRAMPH1_01G15269	2.5097	108.571	626.461	0.365204	6.87207	6.32787e-12	5.75897e-11	#N/A
FGRAMPH1_01G22141	7.20596	23.0209	4534.06	1.04897	6.86958	6.439e-12	5.85573e-11	Non-effector
FGRAMPH1_01G08757	8.70904	0	46.4277	1.26812	6.8677	6.52448e-12	5.92904e-11	#N/A
FGRAMPH1_01G21967	6.09287	15.6009	1256.42	0.887231	6.86729	6.54315e-12	5.94157e-11	Non-effector
FGRAMPH1_01G01485	-1.96473	520.958	134.047	0.286226	-6.86425	6.68395e-12	6.0649e-11	#N/A
FGRAMPH1_01G05445	8.7439	0	47.8444	1.2747	6.85956	6.90712e-12	6.26273e-11	#N/A
FGRAMPH1_01G08587	5.50802	72.3826	3720.45	0.802991	6.85938	6.91578e-12	6.26591e-11	#N/A
FGRAMPH1_01G28171	-1.78578	938.21	268.464	0.260581	-6.85309	7.22723e-12	6.54323e-11	#N/A
FGRAMPH1_01G18667	-1.66797	3298.96	1033.14	0.243544	-6.84874	7.45023e-12	6.7401e-11	#N/A
FGRAMPH1_01G05333	3.45995	21.1855	237.4	0.505223	6.84837	7.46971e-12	6.75271e-11	#N/A
FGRAMPH1_01G04225	1.77535	148.777	513.004	0.259269	6.84753	7.5135e-12	6.78725e-11	#N/A
FGRAMPH1_01G20825	-8.6472	371.219	0	1.26324	-6.84528	7.63267e-12	6.88979e-11	#N/A
FGRAMPH1_01G08113	-8.20643	251.06	0	1.19922	-6.84311	7.74896e-12	6.98957e-11	#N/A
FGRAMPH1_01G04143	-1.21917	2608.29	1119.95	0.178357	-6.83555	8.16905e-12	7.36303e-11	#N/A
FGRAMPH1_01G11897	-4.83798	1995.18	63.8776	0.708219	-6.83119	8.42125e-12	7.58474e-11	#N/A
FGRAMPH1_01G22827	4.55324	164.982	4158.28	0.666567	6.83087	8.43997e-12	7.59597e-11	#N/A
FGRAMPH1_01G05255	8.70506	0	46.2118	1.27542	6.82526	8.77651e-12	7.89302e-11	Effector
FGRAMPH1_01G20361	-2.64914	450.59	68.5119	0.38818	-6.82451	8.82236e-12	7.9284e-11	#N/A
FGRAMPH1_01G22775	-8.71669	397.918	0	1.28031	-6.80827	9.87825e-12	8.87074e-11	#N/A
FGRAMPH1_01G12261	-3.2624	420.987	42.2732	0.479227	-6.80763	9.92208e-12	8.89708e-11	#N/A
FGRAMPH1_01G22547	2.7632	191.062	1317.17	0.405898	6.80763	9.9222e-12	8.89708e-11	#N/A
FGRAMPH1_01G09337	8.51272	0.329176	174.744	1.25049	6.80748	9.93209e-12	8.89939e-11	Non-effector
FGRAMPH1_01G02083	1.23231	491.167	1155.76	0.181059	6.80613	1.00259e-11	8.97686e-11	#N/A
FGRAMPH1_01G07335	3.77679	22.4198	324.371	0.554976	6.80531	1.00832e-11	9.02152e-11	#N/A
FGRAMPH1_01G11201	-4.23155	11874.2	598.867	0.622109	-6.80193	1.03226e-11	9.22886e-11	#N/A
FGRAMPH1_01G15481	4.2656	39.863	816.109	0.627536	6.79739	1.06533e-11	9.51761e-11	Non-effector
FGRAMPH1_01G00865	2.98009	64.6197	518.395	0.438739	6.7924	1.10286e-11	9.84565e-11	#N/A
FGRAMPH1_01G00123	4.24803	9.92776	204.514	0.625519	6.7912	1.11204e-11	9.92028e-11	#N/A
FGRAMPH1_01G11287	-4.53569	19478	783.623	0.668115	-6.78879	1.13081e-11	1.00804e-10	#N/A
FGRAMPH1_01G08845	4.61407	298.961	7868.79	0.680024	6.78515	1.15966e-11	1.033e-10	Effector
FGRAMPH1_01G07477	4.31036	25.4653	529.677	0.635326	6.78448	1.16507e-11	1.03633e-10	#N/A
FGRAMPH1_01G11243	3.03297	292.337	2445.64	0.447046	6.78447	1.16511e-11	1.03633e-10	#N/A
FGRAMPH1_01G19311	2.88094	605.55	4541.44	0.424674	6.78389	1.16981e-11	1.03976e-10	Non-effector
FGRAMPH1_01G02193	-1.75582	1397.24	410.267	0.258829	-6.7837	1.17135e-11	1.04037e-10	#N/A
FGRAMPH1_01G06231	1.75647	248.087	840.704	0.258972	6.78249	1.18123e-11	1.04838e-10	#N/A
FGRAMPH1_01G16673	7.38674	1.61995	370.564	1.08936	6.7808	1.19508e-11	1.0599e-10	#N/A
FGRAMPH1_01G12239	7.3137	6.32104	1355.35	1.07973	6.77364	1.25582e-11	1.11295e-10	#N/A
FGRAMPH1_01G24211	-4.07082	284.87	14.2575	0.601044	-6.77291	1.26217e-11	1.11776e-10	#N/A
FGRAMPH1_01G06155	-4.0147	191.131	9.60087	0.59316	-6.76833	1.30277e-11	1.15288e-10	#N/A
FGRAMPH1_01G14069	5.29593	28.0242	1243.52	0.783275	6.76126	1.36799e-11	1.20884e-10	#N/A
FGRAMPH1_01G21617	6.97452	5.39683	910.468	1.03154	6.76127	1.36787e-11	1.20884e-10	Non-effector
FGRAMPH1_01G13443	3.39826	8.3874	90.537	0.502785	6.75886	1.39081e-11	1.22812e-10	#N/A
FGRAMPH1_01G09195	-2.42415	1117.29	206.255	0.358704	-6.75808	1.39828e-11	1.23381e-10	#N/A
FGRAMPH1_01G10271	-2.62805	493.071	79.6976	0.389113	-6.75394	1.43878e-11	1.26863e-10	#N/A
FGRAMPH1_01G02843	4.24527	3.96236	81.9165	0.628873	6.75061	1.47227e-11	1.29722e-10	#N/A
FGRAMPH1_01G13467	-4.59597	4063.65	158.513	0.680885	-6.75	1.4784e-11	1.30168e-10	#N/A
FGRAMPH1_01G19671	-1.97296	1995.76	506.281	0.292419	-6.74703	1.50898e-11	1.32764e-10	#N/A
FGRAMPH1_01G12581	-2.57852	1741	285.826	0.382444	-6.74222	1.55989e-11	1.37144e-10	#N/A
FGRAMPH1_01G00811	1.26987	650.645	1568.25	0.188377	6.7411	1.57188e-11	1.38098e-10	#N/A
FGRAMPH1_01G14113	4.14877	15.1765	279.32	0.616629	6.72815	1.71839e-11	1.50862e-10	#N/A
FGRAMPH1_01G09077	7.41453	0.763862	218.086	1.10305	6.72186	1.79416e-11	1.574e-10	#N/A
FGRAMPH1_01G08633	7.6168	8.2219	2376.07	1.1342	6.7156	1.87292e-11	1.64191e-10	Non-effector
FGRAMPH1_01G08491	5.05022	19.0241	701.856	0.752086	6.71495	1.88133e-11	1.6481e-10	#N/A
FGRAMPH1_01G05653	3.95451	400.763	6513.43	0.589089	6.71292	1.90764e-11	1.66994e-10	#N/A
FGRAMPH1_01G06247	2.96765	28.7924	228.056	0.442125	6.71224	1.91664e-11	1.67661e-10	#N/A
FGRAMPH1_01G12193	8.20139	1.74597	891.556	1.22248	6.70883	1.96189e-11	1.71496e-10	Effector
FGRAMPH1_01G27067	-4.54144	9556.31	382.009	0.677175	-6.70645	1.99411e-11	1.74188e-10	#N/A
FGRAMPH1_01G22819	1.95438	1122.86	4379.12	0.291435	6.70605	1.99959e-11	1.74541e-10	#N/A
FGRAMPH1_01G23687	-8.11482	236.909	0	1.21022	-6.70527	2.01036e-11	1.75355e-10	#N/A
FGRAMPH1_01G25783	-11.6456	609908	16.4947	1.73689	-6.70486	2.01594e-11	1.75716e-10	#N/A
FGRAMPH1_01G25203	3.80249	5.50093	76.1041	0.56726	6.70325	2.03835e-11	1.77543e-10	#N/A
FGRAMPH1_01G21545	2.4908	144.881	825.795	0.371997	6.69577	2.14545e-11	1.86737e-10	Non-effector
FGRAMPH1_01G12405	-1.37572	4616.29	1773.25	0.205483	-6.69508	2.15561e-11	1.87487e-10	#N/A
FGRAMPH1_01G17859	-1.46778	1403.63	503.719	0.219384	-6.69046	2.22471e-11	1.93359e-10	#N/A
FGRAMPH1_01G28119	1.5577	127.936	379.445	0.233091	6.68278	2.34458e-11	2.03632e-10	#N/A
FGRAMPH1_01G06759	1.78625	241.837	840.535	0.267321	6.68205	2.35629e-11	2.04503e-10	#N/A
FGRAMPH1_01G06335	2.94194	59.4593	467.962	0.440333	6.68117	2.37042e-11	2.05583e-10	#N/A
FGRAMPH1_01G02281	-5.21834	8644.93	207.593	0.781429	-6.67794	2.4232e-11	2.10011e-10	#N/A
FGRAMPH1_01G06109	-1.50205	2444.32	860.218	0.224962	-6.6769	2.44051e-11	2.1136e-10	#N/A
FGRAMPH1_01G04045	9.03567	1.45626	1515.39	1.3536	6.67529	2.46748e-11	2.13544e-10	#N/A
FGRAMPH1_01G27603	2.93155	8.17238	63.9603	0.43933	6.67278	2.50999e-11	2.17069e-10	#N/A
FGRAMPH1_01G09291	8.21512	1.80053	934.498	1.23163	6.6701	2.5563e-11	2.20917e-10	#N/A
FGRAMPH1_01G26251	4.22611	11.2664	228.464	0.633602	6.66998	2.55832e-11	2.20934e-10	#N/A
FGRAMPH1_01G13377	5.15235	10.632	430.724	0.773136	6.66422	2.66076e-11	2.29618e-10	#N/A
FGRAMPH1_01G03317	-2.24456	6429.04	1345.47	0.33698	-6.66081	2.7232e-11	2.3484e-10	#N/A
FGRAMPH1_01G22181	4.28246	1.87896	39.3614	0.642987	6.66026	2.73346e-11	2.35557e-10	#N/A
FGRAMPH1_01G13601	-3.81344	4140.07	285.028	0.572896	-6.65644	2.80544e-11	2.41589e-10	#N/A
FGRAMPH1_01G15729	9.28918	0	86.1104	1.3964	6.65221	2.88727e-11	2.4846e-10	#N/A
FGRAMPH1_01G27955	6.93691	0.654739	131.687	1.04333	6.64879	2.95516e-11	2.54123e-10	#N/A
FGRAMPH1_01G06555	-1.84813	4877.65	1350.02	0.277972	-6.6486	2.95886e-11	2.54261e-10	#N/A
FGRAMPH1_01G22127	-6.26289	3218.05	33.8001	0.942466	-6.64522	3.02775e-11	2.59997e-10	#N/A
FGRAMPH1_01G18485	-3.19712	494.188	51.414	0.481337	-6.64217	3.09095e-11	2.65237e-10	#N/A
FGRAMPH1_01G01549	1.03868	3200.88	6577.75	0.156414	6.64063	3.12354e-11	2.67845e-10	#N/A
FGRAMPH1_01G15561	6.58907	1.8747	226.033	0.992422	6.63938	3.15014e-11	2.69936e-10	#N/A
FGRAMPH1_01G26111	1.29289	4690.54	11511.7	0.194953	6.63181	3.31596e-11	2.83945e-10	#N/A
FGRAMPH1_01G04601	-1.325	1544.34	614.279	0.199901	-6.62829	3.39589e-11	2.90585e-10	#N/A
FGRAMPH1_01G10101	1.6502	1009.6	3177.31	0.249106	6.62448	3.48473e-11	2.97978e-10	#N/A
FGRAMPH1_01G08243	-7.32958	243.685	0.68728	1.1066	-6.6235	3.50794e-11	2.99751e-10	Non-effector
FGRAMPH1_01G01511	-11.6549	18137.7	0	1.7614	-6.61681	3.67021e-11	3.13398e-10	#N/A
FGRAMPH1_01G11845	3.43199	27.0905	297.275	0.518689	6.61667	3.67381e-11	3.13485e-10	Non-effector
FGRAMPH1_01G09755	-2.20607	115654	24860.9	0.333448	-6.61592	3.69238e-11	3.14848e-10	#N/A
FGRAMPH1_01G15781	9.1017	0	71.7828	1.37578	6.61564	3.69941e-11	3.15227e-10	#N/A
FGRAMPH1_01G11989	4.87672	42.7687	1385.92	0.737312	6.61419	3.73595e-11	3.18118e-10	#N/A
FGRAMPH1_01G24745	-1.96785	3988.01	1013.35	0.297612	-6.61214	3.78807e-11	3.2233e-10	#N/A
FGRAMPH1_01G13291	4.30815	9.17358	188.59	0.651671	6.61093	3.81917e-11	3.24749e-10	#N/A
FGRAMPH1_01G16693	-4.17663	1500.94	79.2081	0.631881	-6.60984	3.84729e-11	3.26849e-10	#N/A
FGRAMPH1_01G19569	-10.1648	1752.73	0	1.53784	-6.60977	3.84923e-11	3.26849e-10	#N/A
FGRAMPH1_01G27925	-5.38592	726.301	15.6854	0.815762	-6.60231	4.04787e-11	3.43476e-10	#N/A
FGRAMPH1_01G10579	-1.96757	8308.58	2113.41	0.298034	-6.60182	4.0614e-11	3.44384e-10	#N/A
FGRAMPH1_01G04427	6.31737	0.914521	83.5156	0.956963	6.60148	4.07071e-11	3.44934e-10	#N/A
FGRAMPH1_01G09757	-3.93405	20965.6	1308.31	0.596361	-6.59675	4.20255e-11	3.55856e-10	#N/A
FGRAMPH1_01G23529	-0.974908	4282.1	2177.66	0.147834	-6.5946	4.26394e-11	3.60804e-10	#N/A
FGRAMPH1_01G14435	3.18302	95.9704	890.52	0.483006	6.59002	4.39776e-11	3.71869e-10	#N/A
FGRAMPH1_01G16619	3.05988	46.1971	391.101	0.464483	6.58772	4.46637e-11	3.77409e-10	#N/A
FGRAMPH1_01G15069	6.01964	0.655126	54.0214	0.91489	6.57963	4.71616e-11	3.98239e-10	#N/A
FGRAMPH1_01G04737	-1.48613	2050.06	731.511	0.226018	-6.57527	4.85655e-11	4.09592e-10	#N/A
FGRAMPH1_01G12291	7.31318	1.14579	290.727	1.11223	6.57524	4.85734e-11	4.09592e-10	#N/A
FGRAMPH1_01G03231	-1.64322	2907.69	924.71	0.250006	-6.5727	4.94105e-11	4.16362e-10	#N/A
FGRAMPH1_01G00145	-7.37649	259.434	0.820527	1.12268	-6.57041	5.01779e-11	4.22244e-10	#N/A
FGRAMPH1_01G25995	-6.66661	26662	204.246	1.01463	-6.57048	5.01526e-11	4.22244e-10	#N/A
FGRAMPH1_01G20317	-4.63107	709.858	24.6789	0.704983	-6.56906	5.06341e-11	4.25789e-10	#N/A
FGRAMPH1_01G18269	-3.37923	3057.25	282.84	0.514556	-6.56726	5.1248e-11	4.30653e-10	#N/A
FGRAMPH1_01G21693	6.87202	5.23315	825.619	1.04665	6.56573	5.17788e-11	4.34813e-10	#N/A
FGRAMPH1_01G18881	3.83123	94.4955	1401.62	0.583552	6.56537	5.19038e-11	4.35563e-10	#N/A
FGRAMPH1_01G01673	-2.97619	20603.3	2565.22	0.453329	-6.56518	5.19707e-11	4.35823e-10	#N/A
FGRAMPH1_01G12755	-8.96918	203486	201.6	1.36682	-6.5621	5.3056e-11	4.44618e-10	#N/A
FGRAMPH1_01G09113	8.38636	0	36.9812	1.27809	6.56162	5.32247e-11	4.45725e-10	#N/A
FGRAMPH1_01G01009	1.40787	3589.63	9541.4	0.214583	6.56095	5.3465e-11	4.47429e-10	#N/A
FGRAMPH1_01G21537	-5.03047	108428	2994.49	0.766921	-6.5593	5.40592e-11	4.52091e-10	Non-effector
FGRAMPH1_01G11851	-7.81981	186.984	0	1.19249	-6.55757	5.46906e-11	4.57057e-10	#N/A
FGRAMPH1_01G07813	-1.52172	11608.1	4034.28	0.232093	-6.55654	5.5072e-11	4.59929e-10	#N/A
FGRAMPH1_01G23557	1.54736	607.356	1784.07	0.236045	6.55538	5.55001e-11	4.63186e-10	#N/A
FGRAMPH1_01G03065	3.89754	23.0757	356.761	0.594693	6.55386	5.60668e-11	4.67595e-10	Effector
FGRAMPH1_01G07837	6.5855	0.272808	49.2806	1.00589	6.54691	5.87383e-11	4.8954e-10	#N/A
FGRAMPH1_01G10333	-1.81963	3376.2	951.734	0.277946	-6.5467	5.88207e-11	4.8989e-10	#N/A
FGRAMPH1_01G21739	9.06428	3.5465	4067.15	1.38544	6.54251	6.04944e-11	5.03486e-10	#N/A
FGRAMPH1_01G06855	-2.34713	11915.7	2318.31	0.358841	-6.54085	6.11714e-11	5.08772e-10	#N/A
FGRAMPH1_01G11499	2.79483	19.4273	137.858	0.427721	6.53424	6.39314e-11	5.31364e-10	#N/A
FGRAMPH1_01G01827	-4.55612	21544.4	849.226	0.697671	-6.53047	6.55626e-11	5.4455e-10	#N/A
FGRAMPH1_01G10193	-4.2496	207.841	8.78035	0.651317	-6.52462	6.8176e-11	5.6587e-10	#N/A
FGRAMPH1_01G22307	8.53403	0	42.5004	1.30808	6.52408	6.84208e-11	5.67515e-10	Non-effector
FGRAMPH1_01G01253	-3.34574	23477.6	2242.89	0.51287	-6.52356	6.86575e-11	5.6909e-10	#N/A
FGRAMPH1_01G11979	3.15112	134.854	1231.43	0.483081	6.52295	6.89368e-11	5.71016e-10	#N/A
FGRAMPH1_01G15675	7.05275	0.600177	135.427	1.08244	6.51561	7.23972e-11	5.99271e-10	Effector
FGRAMPH1_01G04253	3.96729	28.1612	458.943	0.609177	6.51254	7.38887e-11	6.11202e-10	Non-effector
FGRAMPH1_01G01357	2.80054	80.3502	571.114	0.430209	6.50972	7.52886e-11	6.22359e-10	#N/A
FGRAMPH1_01G01989	-2.14752	3283.05	738.505	0.329948	-6.50867	7.58204e-11	6.26329e-10	#N/A
FGRAMPH1_01G16209	8.97758	15.7687	16412	1.37992	6.50589	7.7237e-11	6.37598e-10	Effector
FGRAMPH1_01G26319	-3.70823	1165.74	87.7527	0.570266	-6.50264	7.89242e-11	6.51085e-10	#N/A
FGRAMPH1_01G09047	4.16474	14.7577	286.18	0.640488	6.50246	7.90191e-11	6.51426e-10	#N/A
FGRAMPH1_01G11961	-3.55111	6465.43	531.597	0.546128	-6.50233	7.90831e-11	6.51512e-10	#N/A
FGRAMPH1_01G07767	-1.72654	3107.5	936.604	0.265797	-6.49569	8.26542e-11	6.80471e-10	#N/A
FGRAMPH1_01G18223	1.9555	1495.13	5835.66	0.301094	6.49465	8.32251e-11	6.84708e-10	#N/A
FGRAMPH1_01G10857	-1.80579	3353.09	954.382	0.278078	-6.49381	8.36923e-11	6.88087e-10	#N/A
FGRAMPH1_01G18195	3.99187	148.02	2485.05	0.615195	6.48879	8.65289e-11	7.10928e-10	#N/A
FGRAMPH1_01G17113	2.01419	406.303	1655.16	0.310502	6.48689	8.76284e-11	7.19476e-10	#N/A
FGRAMPH1_01G12741	-1.89468	2779.14	742.67	0.292428	-6.47912	9.22565e-11	7.56964e-10	Non-effector
FGRAMPH1_01G11675	6.41008	2.98632	309.809	0.989876	6.47564	9.44101e-11	7.74112e-10	#N/A
FGRAMPH1_01G17323	-2.67887	2778.94	426.724	0.414144	-6.46845	9.90158e-11	8.11329e-10	#N/A
FGRAMPH1_01G09869	-2.67419	24759.1	3820.06	0.413742	-6.46343	1.02357e-10	8.38146e-10	#N/A
FGRAMPH1_01G07331	-3.61607	96546.5	7579.67	0.559701	-6.46071	1.0421e-10	8.52741e-10	#N/A
FGRAMPH1_01G24683	-1.09643	6886.37	3221.29	0.169811	-6.45674	1.0698e-10	8.7482e-10	#N/A
FGRAMPH1_01G00759	-2.39471	584.211	112.948	0.370931	-6.45594	1.07551e-10	8.78903e-10	#N/A
FGRAMPH1_01G13431	-3.69939	3598.72	265.494	0.573427	-6.45137	1.1084e-10	9.04561e-10	#N/A
FGRAMPH1_01G22363	-2.76552	15274.8	2209.28	0.428667	-6.45146	1.10781e-10	9.04561e-10	#N/A
FGRAMPH1_01G25663	-10.4362	2717.73	0	1.6184	-6.44849	1.12972e-10	9.21343e-10	#N/A
FGRAMPH1_01G10103	-2.81012	3995.98	557.121	0.435854	-6.44738	1.138e-10	9.27472e-10	#N/A
FGRAMPH1_01G25905	5.42034	3.87246	184.21	0.840814	6.44654	1.14433e-10	9.3201e-10	#N/A
FGRAMPH1_01G09183	-1.695	5609.82	1726.99	0.263019	-6.44441	1.16052e-10	9.44566e-10	#N/A
FGRAMPH1_01G14253	2.58552	77.48	470.294	0.401242	6.44379	1.16528e-10	9.47804e-10	#N/A
FGRAMPH1_01G05313	3.29181	37.5834	380.492	0.511193	6.43946	1.19898e-10	9.74559e-10	#N/A
FGRAMPH1_01G15779	3.92286	11.5192	181.34	0.609403	6.43723	1.21677e-10	9.88364e-10	#N/A
FGRAMPH1_01G03547	3.08189	86.8593	755.41	0.479034	6.43354	1.24667e-10	1.01197e-09	#N/A
FGRAMPH1_01G10123	-3.17406	2882.64	311.338	0.493489	-6.43188	1.26036e-10	1.0224e-09	#N/A
FGRAMPH1_01G27151	-1.76171	3184.09	934.505	0.274045	-6.42854	1.28838e-10	1.04444e-09	#N/A
FGRAMPH1_01G26855	-3.11048	34637.6	3914.23	0.483972	-6.427	1.3015e-10	1.05437e-09	#N/A
FGRAMPH1_01G21981	7.36255	1.20035	319.739	1.1457	6.42627	1.3077e-10	1.05869e-09	#N/A
FGRAMPH1_01G15451	-8.09844	244.632	0	1.2614	-6.4202	1.36099e-10	1.1011e-09	#N/A
FGRAMPH1_01G00191	8.47616	0	41.4835	1.32034	6.4197	1.36544e-10	1.10396e-09	#N/A
FGRAMPH1_01G25603	-2.91776	1156.5	149.39	0.454761	-6.41603	1.39872e-10	1.13012e-09	#N/A
FGRAMPH1_01G22801	-1.89639	1642.73	438.743	0.295716	-6.41288	1.42793e-10	1.15295e-09	#N/A
FGRAMPH1_01G14845	3.82518	37.0303	554.559	0.596604	6.4116	1.44001e-10	1.16194e-09	#N/A
FGRAMPH1_01G03395	1.29181	590.808	1447.28	0.201611	6.40746	1.47964e-10	1.19313e-09	#N/A
FGRAMPH1_01G26321	-1.34042	6101.26	2403.5	0.209232	-6.40637	1.49024e-10	1.20088e-09	#N/A
FGRAMPH1_01G25755	7.09604	163.512	31000.3	1.10892	6.39907	1.56329e-10	1.25891e-09	#N/A
FGRAMPH1_01G22955	-1.25108	23234.3	9746.78	0.195526	-6.39851	1.56904e-10	1.2627e-09	#N/A
FGRAMPH1_01G23659	-1.08853	2339.51	1098.57	0.170164	-6.39695	1.58509e-10	1.27478e-09	#N/A
FGRAMPH1_01G26585	-2.7763	4497.4	644.377	0.434358	-6.39172	1.64028e-10	1.31829e-09	#N/A
FGRAMPH1_01G18017	-7.21216	426359	2033.38	1.12902	-6.38798	1.68087e-10	1.35002e-09	#N/A
FGRAMPH1_01G25889	3.79524	6.47981	94.0028	0.594604	6.38281	1.73869e-10	1.39554e-09	#N/A
FGRAMPH1_01G23205	-1.97919	5810.22	1460.93	0.310208	-6.3802	1.76853e-10	1.41855e-09	#N/A
FGRAMPH1_01G11425	1.75169	77.2779	261.258	0.274581	6.37952	1.77645e-10	1.42303e-09	#N/A
FGRAMPH1_01G22719	2.76931	62.904	438.875	0.434091	6.37956	1.77603e-10	1.42303e-09	#N/A
FGRAMPH1_01G11605	5.54838	103.064	5585.85	0.870138	6.37644	1.81257e-10	1.45101e-09	#N/A
FGRAMPH1_01G20183	-2.16586	7306.86	1615.59	0.33972	-6.37541	1.82475e-10	1.4598e-09	#N/A
FGRAMPH1_01G15601	-2.14388	3453.43	774.077	0.336585	-6.3695	1.89646e-10	1.51617e-09	#N/A
FGRAMPH1_01G09743	-4.03095	733.842	42.14	0.632985	-6.36816	1.91314e-10	1.52851e-09	#N/A
FGRAMPH1_01G02313	-10.9525	6365.44	0	1.71997	-6.36786	1.9168e-10	1.53042e-09	#N/A
FGRAMPH1_01G13125	-5.01172	1629.53	45.5385	0.787899	-6.36087	2.00611e-10	1.60068e-09	Non-effector
FGRAMPH1_01G12007	3.12119	448.313	3996.09	0.490805	6.35931	2.02656e-10	1.61515e-09	#N/A
FGRAMPH1_01G25379	6.33203	33.7291	3432.7	0.995714	6.35929	2.0269e-10	1.61515e-09	#N/A
FGRAMPH1_01G27087	-3.57441	987.985	81.0132	0.562101	-6.35901	2.03055e-10	1.617e-09	Non-effector
FGRAMPH1_01G08027	-7.76658	184.433	0	1.22183	-6.3565	2.06409e-10	1.64263e-09	#N/A
FGRAMPH1_01G22641	-1.89283	6743.16	1809.55	0.297785	-6.35637	2.06583e-10	1.64294e-09	#N/A
FGRAMPH1_01G25873	-2.46474	21169.7	3787.77	0.387826	-6.35525	2.08083e-10	1.65379e-09	#N/A
FGRAMPH1_01G27467	-1.85555	57517.9	15811	0.291977	-6.35512	2.08267e-10	1.65417e-09	#N/A
FGRAMPH1_01G26781	-1.40117	2908.87	1097.32	0.220669	-6.34964	2.15825e-10	1.71308e-09	#N/A
FGRAMPH1_01G10477	-2.95659	499.81	60.5507	0.46598	-6.34489	2.2259e-10	1.76563e-09	#N/A
FGRAMPH1_01G17247	1.70456	114.475	372.934	0.269012	6.33636	2.3526e-10	1.8637e-09	#N/A
FGRAMPH1_01G27043	-3.59856	47092.2	3738.51	0.567915	-6.33644	2.35136e-10	1.8637e-09	#N/A
FGRAMPH1_01G00215	7.36902	7.02864	1731.66	1.1644	6.32861	2.47377e-10	1.95841e-09	#N/A
FGRAMPH1_01G11901	3.8629	13.5962	204.805	0.61135	6.31864	2.63874e-10	2.08766e-09	Effector
FGRAMPH1_01G20753	-4.06446	38173.1	2154.62	0.643453	-6.31665	2.67302e-10	2.11341e-09	#N/A
FGRAMPH1_01G04003	-3.27253	40006.7	4020.36	0.518098	-6.31642	2.67683e-10	2.11505e-09	#N/A
FGRAMPH1_01G09219	7.67946	0.917748	264.371	1.21661	6.31216	2.75168e-10	2.17278e-09	#N/A
FGRAMPH1_01G25883	3.14551	9.72745	89.0825	0.498626	6.30836	2.82003e-10	2.22407e-09	#N/A
FGRAMPH1_01G27527	1.58891	182.994	552.235	0.251874	6.30835	2.8203e-10	2.22407e-09	#N/A
FGRAMPH1_01G03163	-4.12927	48086	2586.83	0.654732	-6.30681	2.84842e-10	2.24479e-09	#N/A
FGRAMPH1_01G05835	4.02791	8.96244	149.613	0.638837	6.30507	2.88071e-10	2.26683e-09	#N/A
FGRAMPH1_01G16871	-1.78258	4515.31	1306.44	0.282725	-6.305	2.88197e-10	2.26683e-09	#N/A
FGRAMPH1_01G28193	-2.02484	10151.2	2478.19	0.321144	-6.30509	2.88029e-10	2.26683e-09	#N/A
FGRAMPH1_01G15063	-8.34753	314.57	0	1.32477	-6.30112	2.95494e-10	2.32272e-09	#N/A
FGRAMPH1_01G02977	-1.10559	4289.32	1988.76	0.175472	-6.30064	2.96412e-10	2.32843e-09	#N/A
FGRAMPH1_01G00415	2.67113	63.706	411.496	0.423971	6.30027	2.97133e-10	2.33259e-09	#N/A
FGRAMPH1_01G25777	2.57859	238.588	1444.79	0.409521	6.2966	3.04253e-10	2.38694e-09	#N/A
FGRAMPH1_01G14813	1.83015	89.3108	320.239	0.290718	6.29529	3.06831e-10	2.40562e-09	#N/A
FGRAMPH1_01G15653	3.85472	13.1878	201.67	0.612504	6.29337	3.10637e-10	2.43389e-09	#N/A
FGRAMPH1_01G04921	-6.83417	1396.12	8.24736	1.08705	-6.28692	3.23827e-10	2.5356e-09	#N/A
FGRAMPH1_01G23375	-1.99555	29561.7	7364.38	0.317465	-6.28589	3.2598e-10	2.55082e-09	#N/A
FGRAMPH1_01G05681	5.99054	3.40295	261.586	0.953162	6.28491	3.2804e-10	2.56529e-09	#N/A
FGRAMPH1_01G00769	-2.26664	11984.5	2465.29	0.36079	-6.28243	3.33322e-10	2.60492e-09	#N/A
FGRAMPH1_01G24787	-2.67868	2277.35	348.874	0.426664	-6.2782	3.42516e-10	2.67505e-09	#N/A
FGRAMPH1_01G01975	-1.90585	4464.92	1184.57	0.303616	-6.27717	3.4478e-10	2.69101e-09	#N/A
FGRAMPH1_01G06179	-3.33668	1938.17	186.478	0.532495	-6.26613	3.7012e-10	2.88694e-09	#N/A
FGRAMPH1_01G07375	-1.58808	4559.31	1514.6	0.253487	-6.26494	3.72976e-10	2.90735e-09	#N/A
FGRAMPH1_01G19571	-8.27933	1548.92	2.46158	1.32165	-6.2644	3.74259e-10	2.91548e-09	#N/A
FGRAMPH1_01G25659	-9.93861	1605.49	0	1.58677	-6.26343	3.76604e-10	2.93187e-09	#N/A
FGRAMPH1_01G20175	-1.89125	1839.95	490.999	0.302057	-6.26121	3.81994e-10	2.97193e-09	#N/A
FGRAMPH1_01G15637	5.73446	54.1278	3412.42	0.916427	6.25741	3.91432e-10	3.04341e-09	#N/A
FGRAMPH1_01G17309	-2.32055	12502.3	2477.26	0.371173	-6.25195	4.05371e-10	3.14978e-09	#N/A
FGRAMPH1_01G17971	-2.1646	8965.97	1984.23	0.346261	-6.25134	4.06946e-10	3.16e-09	#N/A
ENSRNA049518322	3.83024	5.98772	89.621	0.612861	6.24976	4.11073e-10	3.19001e-09	#N/A
FGRAMPH1_01G06153	-1.44682	4106.35	1506.8	0.231823	-6.24104	4.34672e-10	3.37099e-09	#N/A
FGRAMPH1_01G01281	-1.75615	16229	4783.8	0.28141	-6.24056	4.36017e-10	3.37927e-09	#N/A
FGRAMPH1_01G24671	7.42421	0.145626	33.5139	1.18984	6.23968	4.3846e-10	3.39604e-09	#N/A
FGRAMPH1_01G08369	-6.31845	8434.16	82.6951	1.01293	-6.2378	4.43759e-10	3.4349e-09	#N/A
FGRAMPH1_01G05101	-3.70851	491.186	35.3177	0.59497	-6.2331	4.57284e-10	3.53734e-09	#N/A
FGRAMPH1_01G15743	-3.09225	623.316	69.6929	0.496399	-6.22936	4.68343e-10	3.62058e-09	#N/A
FGRAMPH1_01G19431	-3.0548	696.987	81.8829	0.490573	-6.227	4.75453e-10	3.67321e-09	#N/A
FGRAMPH1_01G16567	-2.67182	3188.06	492.562	0.429093	-6.22667	4.76465e-10	3.6787e-09	#N/A
FGRAMPH1_01G17241	-5.49642	10217.7	196.192	0.882925	-6.22524	4.80822e-10	3.70998e-09	#N/A
FGRAMPH1_01G00899	-2.51269	2589.3	447.825	0.403723	-6.22381	4.8521e-10	3.74147e-09	#N/A
FGRAMPH1_01G24933	-5.04071	49466.5	1338.42	0.810279	-6.22096	4.94127e-10	3.80781e-09	#N/A
FGRAMPH1_01G04047	6.97149	2.6739	491.707	1.12126	6.21756	5.04957e-10	3.88881e-09	#N/A
FGRAMPH1_01G15425	-8.28812	4437.71	7.38474	1.33313	-6.21705	5.06585e-10	3.89888e-09	#N/A
FGRAMPH1_01G03719	-2.63495	1283.6	203.678	0.424568	-6.20619	5.42838e-10	4.17525e-09	#N/A
FGRAMPH1_01G04713	-1.99553	3541.97	885.226	0.321729	-6.20251	5.55706e-10	4.27153e-09	#N/A
FGRAMPH1_01G15933	3.62518	34.0325	442.174	0.584499	6.20221	5.56767e-10	4.27698e-09	#N/A
FGRAMPH1_01G16179	2.2334	63.7796	300.917	0.360172	6.20092	5.61327e-10	4.30929e-09	#N/A
FGRAMPH1_01G00301	-10.7632	5706.67	0	1.73609	-6.19966	5.65847e-10	4.34125e-09	#N/A
FGRAMPH1_01G14829	-6.3034	463848	4630.36	1.01679	-6.19929	5.67174e-10	4.34869e-09	#N/A
FGRAMPH1_01G00349	4.41422	18.399	418.868	0.712267	6.19742	5.73965e-10	4.39799e-09	#N/A
FGRAMPH1_01G05513	1.49022	2461.22	6935.34	0.240737	6.19021	6.00833e-10	4.60096e-09	#N/A
FGRAMPH1_01G16769	3.58772	19.6544	250.072	0.579638	6.18959	6.03205e-10	4.61622e-09	#N/A
FGRAMPH1_01G07413	3.00314	25.1978	203.793	0.485209	6.18937	6.04047e-10	4.61976e-09	#N/A
FGRAMPH1_01G01807	-2.44755	1395.52	254.101	0.395478	-6.18884	6.06078e-10	4.63239e-09	#N/A
FGRAMPH1_01G12157	7.13102	0.291253	50.2358	1.1526	6.1869	6.13589e-10	4.68685e-09	#N/A
FGRAMPH1_01G17215	-1.62048	6774.31	2192.9	0.261995	-6.18515	6.2043e-10	4.73613e-09	#N/A
FGRAMPH1_01G25241	4.17479	7.87287	153.856	0.675141	6.18359	6.26605e-10	4.78027e-09	#N/A
FGRAMPH1_01G21931	2.87787	62.5671	468.182	0.46548	6.18258	6.30626e-10	4.80793e-09	#N/A
FGRAMPH1_01G23781	-1.354	2814.13	1097.47	0.219279	-6.17478	6.62538e-10	5.04807e-09	#N/A
FGRAMPH1_01G22129	-7.92912	11137.6	26.4953	1.28415	-6.17459	6.63339e-10	5.05101e-09	#N/A
FGRAMPH1_01G08833	2.76394	18.1146	124.515	0.447715	6.17344	6.68212e-10	5.08493e-09	#N/A
FGRAMPH1_01G18071	-1.33621	6193.1	2444.43	0.21651	-6.17158	6.76094e-10	5.14169e-09	#N/A
FGRAMPH1_01G01601	-3.72934	61390.6	4420.16	0.60444	-6.16992	6.83266e-10	5.19299e-09	#N/A
FGRAMPH1_01G16109	7.3188	16.5353	3953.78	1.18791	6.16109	7.22472e-10	5.48754e-09	Non-effector
FGRAMPH1_01G03783	3.49694	51.1218	604.082	0.567904	6.15763	7.38428e-10	5.60523e-09	#N/A
FGRAMPH1_01G14115	-7.35076	276125	1129.94	1.19415	-6.15565	7.47683e-10	5.67195e-09	Non-effector
FGRAMPH1_01G26759	-2.83248	3644.59	502.804	0.46021	-6.15475	7.51977e-10	5.70097e-09	#N/A
FGRAMPH1_01G13479	-4.44642	444.542	17.2732	0.722761	-6.15199	7.65189e-10	5.79752e-09	#N/A
FGRAMPH1_01G00779	-1.68722	3527.02	1089.36	0.274561	-6.14515	7.989e-10	6.04917e-09	#N/A
FGRAMPH1_01G16847	-5.90758	4243.08	57.9796	0.961363	-6.145	7.9963e-10	6.05093e-09	#N/A
FGRAMPH1_01G03457	1.39038	382.489	1008.14	0.226432	6.14038	8.23237e-10	6.2257e-09	#N/A
FGRAMPH1_01G17527	1.15874	1047.69	2342.37	0.188924	6.13334	8.60538e-10	6.50374e-09	#N/A
FGRAMPH1_01G28043	5.82751	2.23741	166.338	0.950804	6.12903	8.84144e-10	6.678e-09	#N/A
FGRAMPH1_01G07135	-3.23832	1152.42	116.788	0.528461	-6.12784	8.90809e-10	6.72417e-09	#N/A
FGRAMPH1_01G27585	-1.55005	13526.1	4607.31	0.252988	-6.12697	8.957e-10	6.7569e-09	#N/A
FGRAMPH1_01G19161	-4.39541	1808.21	78.7677	0.718594	-6.11667	9.55495e-10	7.20351e-09	#N/A
FGRAMPH1_01G20643	-2.63632	1005.49	160.465	0.431474	-6.11005	9.96026e-10	7.50442e-09	#N/A
FGRAMPH1_01G25411	-4.52723	191.241	8.04255	0.741221	-6.1078	1.01015e-09	7.60616e-09	#N/A
FGRAMPH1_01G14207	-3.63374	61203.5	4721.25	0.594956	-6.10758	1.01156e-09	7.612e-09	#N/A
FGRAMPH1_01G00657	-1.76712	4665.91	1365.56	0.289356	-6.10708	1.01471e-09	7.63103e-09	#N/A
FGRAMPH1_01G27849	8.12814	0	32.6429	1.3316	6.10405	1.03412e-09	7.7722e-09	#N/A
FGRAMPH1_01G14633	-1.87836	344.155	94.1108	0.307774	-6.10304	1.04068e-09	7.81664e-09	#N/A
FGRAMPH1_01G08297	1.91597	136.877	520.254	0.314015	6.10151	1.05074e-09	7.88247e-09	#N/A
FGRAMPH1_01G15077	-1.00113	3282.08	1638.48	0.164077	-6.10156	1.05036e-09	7.88247e-09	#N/A
FGRAMPH1_01G28115	-1.25841	2921.15	1220.77	0.206283	-6.1004	1.05801e-09	7.93216e-09	#N/A
FGRAMPH1_01G05503	2.79577	94.829	670.493	0.45837	6.09938	1.06478e-09	7.97796e-09	#N/A
FGRAMPH1_01G17447	-2.44787	2918.21	527.424	0.401716	-6.09353	1.10445e-09	8.2701e-09	#N/A
FGRAMPH1_01G13271	5.80532	4.25735	297.277	0.952728	6.09336	1.10563e-09	8.2739e-09	#N/A
FGRAMPH1_01G12429	-2.84274	1849.46	253.002	0.466589	-6.0926	1.11089e-09	8.30808e-09	#N/A
FGRAMPH1_01G26095	-1.39967	2202.75	834.758	0.229855	-6.08937	1.13353e-09	8.47225e-09	#N/A
FGRAMPH1_01G19107	2.51891	150.111	876.398	0.414148	6.08216	1.18576e-09	8.85714e-09	Non-effector
FGRAMPH1_01G19211	3.6033	71.5592	912.095	0.592604	6.08045	1.19849e-09	8.94673e-09	#N/A
FGRAMPH1_01G17909	-1.91049	6796.91	1800.02	0.314223	-6.08004	1.20153e-09	8.96395e-09	#N/A
FGRAMPH1_01G03935	-1.64762	872.291	274.855	0.271311	-6.07281	1.25692e-09	9.36567e-09	#N/A
FGRAMPH1_01G13117	8.34342	3.27369	2113.17	1.37389	6.07286	1.25651e-09	9.36567e-09	#N/A
FGRAMPH1_01G09479	3.93147	106.156	1718.78	0.647738	6.06953	1.28282e-09	9.55288e-09	#N/A
FGRAMPH1_01G18603	2.8706	273.889	2046.58	0.473093	6.06774	1.2972e-09	9.65405e-09	#N/A
FGRAMPH1_01G07431	2.61805	75.3434	471.243	0.431562	6.06646	1.30757e-09	9.72524e-09	#N/A
FGRAMPH1_01G09703	4.17571	36.6876	715.238	0.688561	6.06439	1.32455e-09	9.8455e-09	#N/A
FGRAMPH1_01G19015	-3.61164	17041.5	1334.67	0.595618	-6.06368	1.33038e-09	9.88284e-09	#N/A
FGRAMPH1_01G04285	-9.8985	16706.3	4.10263	1.6337	-6.05894	1.37018e-09	1.01717e-08	Effector
FGRAMPH1_01G16943	-3.65687	3378.05	256.934	0.603559	-6.05886	1.37094e-09	1.01717e-08	#N/A
FGRAMPH1_01G10835	4.12943	87.8411	1636.86	0.681707	6.05748	1.38271e-09	1.02528e-08	#N/A
FGRAMPH1_01G26255	-1.3817	10466.8	4008.38	0.228108	-6.05721	1.38504e-09	1.02638e-08	#N/A
FGRAMPH1_01G19283	-2.11831	40690.2	9290.24	0.349773	-6.05625	1.39332e-09	1.03189e-08	Non-effector
FGRAMPH1_01G24331	-2.69852	299.179	47.6928	0.445616	-6.05571	1.39801e-09	1.03473e-08	#N/A
FGRAMPH1_01G28261	1.73603	313.982	1046.57	0.286823	6.05261	1.42516e-09	1.05419e-08	#N/A
FGRAMPH1_01G05161	-2.52607	763.544	133.485	0.41739	-6.05206	1.43001e-09	1.05713e-08	#N/A
FGRAMPH1_01G24355	1.96779	77.3542	303.978	0.325433	6.04667	1.47872e-09	1.09247e-08	#N/A
FGRAMPH1_01G17383	-3.00032	2913.18	356.063	0.496223	-6.04633	1.48186e-09	1.09413e-08	#N/A
FGRAMPH1_01G02387	-1.62091	3669.57	1190.77	0.268257	-6.04236	1.51874e-09	1.12068e-08	#N/A
FGRAMPH1_01G02775	-8.01728	7083.47	16.057	1.3271	-6.04123	1.52945e-09	1.1279e-08	#N/A
FGRAMPH1_01G11317	2.22984	376.107	1781.56	0.369304	6.03796	1.56079e-09	1.15031e-08	#N/A
FGRAMPH1_01G13421	4.04747	43.0406	762.509	0.670864	6.03321	1.60731e-09	1.18388e-08	#N/A
FGRAMPH1_01G12293	4.37805	4.05278	89.1777	0.725742	6.03252	1.6142e-09	1.18824e-08	Non-effector
FGRAMPH1_01G00351	5.96977	0.347234	28.8867	0.989678	6.03203	1.6191e-09	1.19112e-08	#N/A
FGRAMPH1_01G06755	3.00905	154.154	1270.17	0.498861	6.03184	1.62102e-09	1.19182e-08	#N/A
FGRAMPH1_01G22389	6.95518	0.200188	37.106	1.15413	6.02635	1.67707e-09	1.23228e-08	#N/A
FGRAMPH1_01G15935	3.65101	94.2825	1243.04	0.605875	6.02602	1.68051e-09	1.23406e-08	#N/A
FGRAMPH1_01G21989	-5.90089	7209.94	98.4715	0.979448	-6.02471	1.6941e-09	1.24329e-08	#N/A
FGRAMPH1_01G25047	1.68574	285.686	921.303	0.279876	6.02317	1.71032e-09	1.25444e-08	#N/A
FGRAMPH1_01G05293	7.16417	0.550649	97.0478	1.19026	6.019	1.75496e-09	1.28641e-08	#N/A
FGRAMPH1_01G26903	-1.54701	2030.68	690.966	0.257042	-6.01849	1.76052e-09	1.2897e-08	#N/A
FGRAMPH1_01G21139	2.80403	24.447	171.866	0.465934	6.01808	1.76495e-09	1.29217e-08	#N/A
FGRAMPH1_01G12013	-6.3869	2655.57	23.4587	1.06131	-6.01793	1.76665e-09	1.29264e-08	#N/A
FGRAMPH1_01G04421	2.81472	13.2754	96.944	0.468109	6.01297	1.82157e-09	1.33202e-08	#N/A
FGRAMPH1_01G12229	2.66676	19.4637	122.542	0.443546	6.01235	1.82854e-09	1.33632e-08	#N/A
FGRAMPH1_01G14021	-7.94002	16553.7	38.3038	1.32084	-6.01133	1.84003e-09	1.34391e-08	Non-effector
FGRAMPH1_01G01289	2.16562	212.034	962.721	0.36028	6.01093	1.84461e-09	1.34644e-08	#N/A
FGRAMPH1_01G07859	5.32574	8.31761	398.033	0.88629	6.00903	1.86639e-09	1.36152e-08	#N/A
FGRAMPH1_01G21075	8.25821	0	38.3276	1.37472	6.00718	1.8878e-09	1.37632e-08	#N/A
FGRAMPH1_01G22315	7.60649	0.0545616	36.9082	1.26641	6.00636	1.89734e-09	1.38244e-08	#N/A
FGRAMPH1_01G16991	1.28226	1247.93	3042.2	0.213591	6.00332	1.93318e-09	1.40772e-08	#N/A
FGRAMPH1_01G28251	2.541	64.2609	376.362	0.423291	6.00295	1.93764e-09	1.41012e-08	#N/A
FGRAMPH1_01G12179	-2.95932	1889.83	237.511	0.4932	-6.00024	1.97028e-09	1.43302e-08	#N/A
FGRAMPH1_01G22239	3.21306	74.5984	710.968	0.535565	5.99938	1.98068e-09	1.43972e-08	#N/A
FGRAMPH1_01G12859	-3.59039	11249.9	896.532	0.598631	-5.99767	2.00174e-09	1.45416e-08	#N/A
FGRAMPH1_01G13653	1.76382	150.671	514.663	0.294137	5.99657	2.01523e-09	1.46309e-08	#N/A
FGRAMPH1_01G18415	-2.68902	298.014	46.6563	0.448508	-5.99548	2.0289e-09	1.47213e-08	#N/A
FGRAMPH1_01G10031	1.49091	1025.26	2889.45	0.248899	5.99003	2.09804e-09	1.52139e-08	#N/A
FGRAMPH1_01G01249	4.45314	9.81322	240.846	0.744256	5.98334	2.18611e-09	1.58431e-08	Non-effector
FGRAMPH1_01G06671	-1.5926	3213.74	1058.33	0.266183	-5.98311	2.18921e-09	1.58467e-08	#N/A
FGRAMPH1_01G19975	-1.30917	2970.02	1193.12	0.218809	-5.98316	2.18845e-09	1.58467e-08	#N/A
FGRAMPH1_01G17659	-4.34535	188.65	7.40579	0.726373	-5.98225	2.20071e-09	1.5911e-08	#N/A
FGRAMPH1_01G20803	2.15005	309.589	1391.47	0.359404	5.98226	2.20066e-09	1.5911e-08	#N/A
FGRAMPH1_01G15951	5.05596	3.85608	147.169	0.845422	5.9804	2.22588e-09	1.60835e-08	Non-effector
FGRAMPH1_01G19823	2.22924	133.628	635.252	0.372813	5.97951	2.23803e-09	1.61616e-08	#N/A
FGRAMPH1_01G13811	2.40144	40.8433	216.807	0.402115	5.97202	2.34337e-09	1.69123e-08	#N/A
FGRAMPH1_01G07899	-2.14816	7324.23	1637.28	0.359885	-5.96901	2.38704e-09	1.72173e-08	#N/A
FGRAMPH1_01G11249	-1.52038	2053.32	709.282	0.254718	-5.96888	2.38883e-09	1.722e-08	#N/A
FGRAMPH1_01G09429	7.9013	0.109123	72.0519	1.32396	5.96794	2.40262e-09	1.73091e-08	#N/A
FGRAMPH1_01G10097	-2.10657	4177.61	962.094	0.353139	-5.96526	2.44245e-09	1.75856e-08	Effector
FGRAMPH1_01G19587	-3.4196	1311.78	119.279	0.573336	-5.96438	2.45558e-09	1.76697e-08	#N/A
FGRAMPH1_01G19919	-2.17105	1582.57	350.154	0.36418	-5.96147	2.49985e-09	1.79777e-08	#N/A
FGRAMPH1_01G16235	8.82588	0	68.7474	1.48151	5.95734	2.56378e-09	1.84265e-08	#N/A
FGRAMPH1_01G25429	3.52831	540.056	6499.86	0.592368	5.95627	2.58058e-09	1.85363e-08	#N/A
FGRAMPH1_01G18799	-9.0494	16970.8	11.9082	1.51963	-5.95502	2.60041e-09	1.86677e-08	#N/A
FGRAMPH1_01G18131	-0.93232	3030.17	1585.82	0.156636	-5.95216	2.64632e-09	1.89861e-08	#N/A
FGRAMPH1_01G00397	4.89998	1.15121	35.2587	0.824042	5.94628	2.7431e-09	1.96689e-08	#N/A
FGRAMPH1_01G15549	3.05265	17.1115	143.429	0.513408	5.94586	2.75012e-09	1.97076e-08	#N/A
FGRAMPH1_01G20807	-4.94626	14223.1	409.259	0.832036	-5.94477	2.76848e-09	1.98275e-08	Non-effector
FGRAMPH1_01G13849	-3.46707	5161.14	447.563	0.583391	-5.94296	2.79919e-09	2.00356e-08	#N/A
FGRAMPH1_01G15453	-5.18232	145.731	2.74912	0.87203	-5.94282	2.80166e-09	2.00415e-08	#N/A
FGRAMPH1_01G11585	-7.38009	10041.9	38.0528	1.24199	-5.94217	2.81278e-09	2.01092e-08	#N/A
FGRAMPH1_01G21275	1.81436	38.2142	133.551	0.305379	5.94134	2.82701e-09	2.01991e-08	#N/A
FGRAMPH1_01G13297	2.55006	49.8344	297.9	0.429249	5.94075	2.83721e-09	2.02601e-08	Non-effector
FGRAMPH1_01G20005	-2.04516	15481.5	3721.91	0.34448	-5.93696	2.90362e-09	2.07222e-08	#N/A
FGRAMPH1_01G20789	-5.19846	1212.9	29.1756	0.875665	-5.93659	2.91012e-09	2.07563e-08	#N/A
FGRAMPH1_01G11643	-3.831	18104.6	1204.62	0.64589	-5.93136	3.00438e-09	2.14161e-08	#N/A
FGRAMPH1_01G13967	8.24401	0	37.1032	1.39046	5.92898	3.04819e-09	2.17157e-08	#N/A
FGRAMPH1_01G00121	8.12239	0	33.8113	1.37156	5.922	3.18045e-09	2.26447e-08	#N/A
FGRAMPH1_01G15579	-3.04777	13606.1	1600.78	0.514686	-5.92161	3.1881e-09	2.26859e-08	#N/A
FGRAMPH1_01G15739	3.52991	3.66969	44.8596	0.596163	5.92105	3.19892e-09	2.27496e-08	#N/A
FGRAMPH1_01G22577	6.29201	51.7136	5258.6	1.06291	5.91963	3.22675e-09	2.2934e-08	#N/A
FGRAMPH1_01G27225	0.9257	3204.66	6091.26	0.156453	5.91681	3.28247e-09	2.33164e-08	#N/A
FGRAMPH1_01G13943	4.61205	6.58867	173.576	0.779761	5.91469	3.32498e-09	2.36047e-08	#N/A
FGRAMPH1_01G03605	1.9485	307.923	1197.29	0.329517	5.9132	3.35525e-09	2.38056e-08	#N/A
FGRAMPH1_01G28233	-2.05826	2212.76	525.528	0.348172	-5.91162	3.38755e-09	2.40208e-08	#N/A
FGRAMPH1_01G16447	6.76316	0.510919	87.496	1.14514	5.90594	3.50638e-09	2.48489e-08	#N/A
FGRAMPH1_01G19163	-1.71881	734.324	220.068	0.291074	-5.90507	3.52494e-09	2.49659e-08	#N/A
FGRAMPH1_01G00965	-8.09102	14245.9	27.3649	1.37053	-5.90355	3.55759e-09	2.51825e-08	#N/A
FGRAMPH1_01G08475	1.5149	329.936	946.236	0.256708	5.90128	3.60693e-09	2.55169e-08	#N/A
FGRAMPH1_01G11471	2.37407	46.3613	242.386	0.402305	5.90116	3.60945e-09	2.55199e-08	#N/A
FGRAMPH1_01G00065	2.39532	34.8779	183.613	0.406119	5.89808	3.67765e-09	2.5987e-08	#N/A
FGRAMPH1_01G15805	2.83244	22.1787	162.031	0.480401	5.89599	3.72449e-09	2.63027e-08	#N/A
FGRAMPH1_01G03999	4.52507	24.2059	605.855	0.768184	5.8906	3.8479e-09	2.71585e-08	#N/A
FGRAMPH1_01G05319	-7.91178	230.066	0	1.34398	-5.88683	3.93665e-09	2.77688e-08	#N/A
FGRAMPH1_01G25389	2.38712	127.942	678.269	0.405731	5.88349	4.0171e-09	2.83198e-08	#N/A
FGRAMPH1_01G20615	-2.22419	2389.22	504.905	0.378119	-5.88224	4.04761e-09	2.85184e-08	#N/A
FGRAMPH1_01G00507	-2.01546	3148.12	773.492	0.342687	-5.88135	4.06925e-09	2.86543e-08	#N/A
FGRAMPH1_01G05953	-2.03844	7798.27	1882.75	0.346756	-5.8786	4.13751e-09	2.91181e-08	#N/A
FGRAMPH1_01G05669	-8.42615	5532.2	7.25149	1.43433	-5.87462	4.23813e-09	2.9809e-08	#N/A
FGRAMPH1_01G20461	-5.39547	930.352	17.6939	0.918485	-5.87431	4.24607e-09	2.98476e-08	#N/A
FGRAMPH1_01G10425	-2.33844	952.974	183.35	0.398109	-5.87388	4.25716e-09	2.99083e-08	#N/A
FGRAMPH1_01G24675	2.77387	57.4858	398.359	0.472531	5.87023	4.35195e-09	3.05566e-08	#N/A
FGRAMPH1_01G09223	5.56015	11.9541	686.283	0.947252	5.86977	4.36404e-09	3.06238e-08	#N/A
FGRAMPH1_01G15645	-2.23129	10705.1	2256	0.380159	-5.86936	4.37494e-09	3.06826e-08	#N/A
FGRAMPH1_01G15755	2.29514	16.7342	82.054	0.391134	5.86792	4.41297e-09	3.09315e-08	#N/A
FGRAMPH1_01G13397	2.24934	46.7583	225.102	0.383441	5.86619	4.45926e-09	3.12379e-08	Non-effector
FGRAMPH1_01G27515	-4.08346	4569.64	251.847	0.696449	-5.86326	4.53877e-09	3.17766e-08	#N/A
FGRAMPH1_01G01571	-3.47924	984.81	83.6334	0.59349	-5.86234	4.5639e-09	3.19159e-08	#N/A
FGRAMPH1_01G16089	6.95424	1.4186	281.543	1.18624	5.86243	4.56155e-09	3.19159e-08	#N/A
FGRAMPH1_01G00645	2.8287	81.4571	595.013	0.48261	5.86126	4.59356e-09	3.21048e-08	Non-effector
FGRAMPH1_01G08099	-8.57779	971.39	0.820527	1.46467	-5.85645	4.72863e-09	3.30298e-08	Non-effector
FGRAMPH1_01G01477	1.90932	1179.24	4460.95	0.326106	5.85491	4.77269e-09	3.33185e-08	#N/A
FGRAMPH1_01G02547	-7.00575	134139	709.39	1.19694	-5.85303	4.82686e-09	3.36773e-08	#N/A
FGRAMPH1_01G18875	3.78376	10.3096	146.243	0.646627	5.85153	4.87074e-09	3.3964e-08	Non-effector
FGRAMPH1_01G05145	2.2306	57.9277	271.396	0.38125	5.85074	4.89376e-09	3.4105e-08	#N/A
FGRAMPH1_01G19525	-3.52976	666.926	53.1042	0.603629	-5.84757	4.98816e-09	3.4743e-08	#N/A
FGRAMPH1_01G11541	-3.52719	286.131	25.2062	0.603208	-5.84738	4.99367e-09	3.47615e-08	#N/A
FGRAMPH1_01G16563	-1.5831	8026	2670.16	0.270804	-5.84595	5.03693e-09	3.50425e-08	#N/A
FGRAMPH1_01G08701	-7.5557	1687.34	5.26259	1.2925	-5.84579	5.04163e-09	3.50552e-08	#N/A
FGRAMPH1_01G17619	-3.89316	99648.9	6323.29	0.666253	-5.84337	5.11563e-09	3.55494e-08	#N/A
FGRAMPH1_01G06251	1.79108	978.453	3408.01	0.306579	5.84214	5.15343e-09	3.57916e-08	#N/A
FGRAMPH1_01G05003	-8.38931	4306.88	5.74369	1.4363	-5.8409	5.19205e-09	3.60393e-08	#N/A
FGRAMPH1_01G12831	5.79563	41.4887	2849.25	0.993487	5.83362	5.42366e-09	3.76255e-08	#N/A
FGRAMPH1_01G21009	5.97029	1.49303	130.343	1.02357	5.83282	5.44975e-09	3.77849e-08	Non-effector
FGRAMPH1_01G16807	-1.17598	3326.11	1467.83	0.201646	-5.83189	5.48036e-09	3.79755e-08	#N/A
FGRAMPH1_01G08131	7.96533	0	30.048	1.36601	5.83108	5.50705e-09	3.81387e-08	#N/A
FGRAMPH1_01G17825	-2.81339	875.121	118.969	0.482664	-5.82888	5.58013e-09	3.86229e-08	#N/A
FGRAMPH1_01G27235	3.85961	15.2758	235.686	0.662679	5.82426	5.73658e-09	3.96832e-08	#N/A
FGRAMPH1_01G05325	-7.34807	3616.71	13.437	1.26168	-5.82406	5.74347e-09	3.97083e-08	#N/A
FGRAMPH1_01G21309	3.29472	15.4127	155.774	0.565956	5.82151	5.83172e-09	4.02955e-08	#N/A
FGRAMPH1_01G20417	0.966211	2049.42	4010.31	0.166123	5.81625	6.01839e-09	4.15617e-08	#N/A
FGRAMPH1_01G04745	-1.73366	4369.07	1306.13	0.298082	-5.81607	6.02487e-09	4.15829e-08	#N/A
FGRAMPH1_01G05343	4.05167	6.06718	103.647	0.696973	5.81324	6.12765e-09	4.22683e-08	#N/A
FGRAMPH1_01G19615	-2.26217	2813.89	578.732	0.389214	-5.81214	6.16786e-09	4.25215e-08	#N/A
FGRAMPH1_01G02279	-1.21603	13420.6	5770.71	0.209263	-5.81101	6.20968e-09	4.27856e-08	#N/A
FGRAMPH1_01G16675	5.72712	0.456357	34.6234	0.985619	5.81068	6.22192e-09	4.28457e-08	#N/A
FGRAMPH1_01G17325	-3.39397	13190.2	1206.37	0.584169	-5.8099	6.25092e-09	4.3021e-08	#N/A
FGRAMPH1_01G17761	-1.09606	14268.3	6670.09	0.18876	-5.80665	6.37341e-09	4.38392e-08	#N/A
FGRAMPH1_01G27633	-1.69949	9095.16	2790.41	0.292698	-5.80627	6.38785e-09	4.39138e-08	#N/A
FGRAMPH1_01G10775	-1.51493	2530.27	884.326	0.260996	-5.80441	6.4592e-09	4.43792e-08	#N/A
FGRAMPH1_01G06573	-7.05885	108.061	0	1.21637	-5.80319	6.50644e-09	4.46785e-08	#N/A
FGRAMPH1_01G27623	2.51077	339.137	1961.09	0.432661	5.80309	6.51031e-09	4.46799e-08	#N/A
FGRAMPH1_01G05789	2.43677	25.2561	139.763	0.419989	5.80199	6.55321e-09	4.49489e-08	#N/A
FGRAMPH1_01G00703	3.35359	13.3569	140.638	0.578361	5.79844	6.69343e-09	4.58849e-08	#N/A
FGRAMPH1_01G10147	-1.58281	4495.32	1496.26	0.273138	-5.79493	6.83513e-09	4.68299e-08	#N/A
FGRAMPH1_01G06733	-1.66353	2478.35	776.852	0.287082	-5.79461	6.84787e-09	4.68907e-08	#N/A
FGRAMPH1_01G05875	-3.44151	1913.9	168.511	0.594051	-5.7933	6.90186e-09	4.72339e-08	#N/A
FGRAMPH1_01G12523	-7.62222	179.337	0	1.31596	-5.79214	6.94968e-09	4.75344e-08	#N/A
FGRAMPH1_01G10127	-1.76544	668.391	197.024	0.304958	-5.78915	7.07444e-09	4.83605e-08	#N/A
FGRAMPH1_01G24623	1.96566	998.469	3928.59	0.339618	5.78786	7.12894e-09	4.87057e-08	#N/A
FGRAMPH1_01G16631	-3.34626	9592.95	908.475	0.578302	-5.78635	7.19334e-09	4.91181e-08	#N/A
FGRAMPH1_01G06879	2.71816	2603.12	17473.2	0.469799	5.78579	7.2173e-09	4.92541e-08	#N/A
FGRAMPH1_01G26635	-2.13904	1155.83	261.18	0.369734	-5.78534	7.23637e-09	4.93566e-08	#N/A
FGRAMPH1_01G13145	-3.92205	9167.06	568.849	0.678007	-5.78468	7.26507e-09	4.95246e-08	#N/A
FGRAMPH1_01G05263	7.93008	0	29.494	1.37175	5.78102	7.425e-09	5.05864e-08	#N/A
FGRAMPH1_01G20609	2.9883	226.588	1850.49	0.517217	5.77765	7.57502e-09	5.15797e-08	#N/A
FGRAMPH1_01G07197	2.90131	424.163	3244.11	0.502183	5.77739	7.58667e-09	5.16301e-08	#N/A
FGRAMPH1_01G13107	7.91122	28.1209	12563.3	1.36958	5.77638	7.63243e-09	5.19125e-08	#N/A
FGRAMPH1_01G11627	3.49984	10.9083	125.839	0.606362	5.77186	7.84001e-09	5.32945e-08	#N/A
FGRAMPH1_01G27483	-7.27619	131.43	0	1.26071	-5.7715	7.85693e-09	5.33797e-08	#N/A
FGRAMPH1_01G04977	3.02208	183.071	1525.46	0.523772	5.76985	7.93438e-09	5.38758e-08	#N/A
FGRAMPH1_01G07113	2.84571	134.793	994.875	0.493376	5.76784	8.02927e-09	5.44897e-08	#N/A
FGRAMPH1_01G22783	-1.46132	5445.39	1974.17	0.253378	-5.76736	8.0521e-09	5.46143e-08	#N/A
FGRAMPH1_01G06575	-1.45288	3507.45	1278.07	0.252167	-5.76156	8.33393e-09	5.64943e-08	#N/A
FGRAMPH1_01G24691	-4.23646	864.347	41.4513	0.735574	-5.75939	8.44164e-09	5.71926e-08	#N/A
FGRAMPH1_01G10759	-0.818278	8482.73	4807.93	0.142126	-5.75741	8.54141e-09	5.78363e-08	#N/A
FGRAMPH1_01G07669	-1.15925	10339.6	4625.19	0.201384	-5.75639	8.59337e-09	5.81558e-08	#N/A
FGRAMPH1_01G05413	-1.70948	1296.8	393.29	0.29705	-5.75486	8.67143e-09	5.86515e-08	#N/A
FGRAMPH1_01G00193	2.27785	79.5846	387.44	0.395822	5.75472	8.67873e-09	5.86682e-08	#N/A
FGRAMPH1_01G17269	-5.58106	8426.92	145.854	0.969843	-5.7546	8.68458e-09	5.86752e-08	#N/A
FGRAMPH1_01G01309	-1.77704	3813.18	1106.44	0.308829	-5.75412	8.7092e-09	5.88088e-08	#N/A
FGRAMPH1_01G20527	-2.56154	4932.98	821.975	0.445524	-5.74949	8.95145e-09	6.04111e-08	#N/A
FGRAMPH1_01G03739	5.08909	39.6227	1562.31	0.886492	5.74071	9.42828e-09	6.35939e-08	Non-effector
FGRAMPH1_01G10109	-2.0503	9268.33	2220.37	0.357177	-5.74028	9.4522e-09	6.37199e-08	#N/A
FGRAMPH1_01G16263	-7.32868	711.598	2.46158	1.27687	-5.73958	9.4909e-09	6.39453e-08	#N/A
FGRAMPH1_01G13163	-7.83752	222.111	0	1.36562	-5.73915	9.51544e-09	6.40752e-08	#N/A
FGRAMPH1_01G12287	6.87144	0.545616	112.691	1.19733	5.73899	9.52414e-09	6.40983e-08	Effector
FGRAMPH1_01G07977	-3.25028	16411.1	1664.97	0.566416	-5.73834	9.56111e-09	6.43116e-08	#N/A
FGRAMPH1_01G04985	-1.26182	4333.31	1804.25	0.219905	-5.73802	9.57891e-09	6.43957e-08	#N/A
FGRAMPH1_01G26155	-2.70896	40943.5	6137.55	0.47217	-5.73727	9.62155e-09	6.46466e-08	#N/A
FGRAMPH1_01G22133	-6.07142	900.532	10.0525	1.05906	-5.73284	9.87619e-09	6.63209e-08	#N/A
FGRAMPH1_01G08139	3.43513	10.6309	117.137	0.5994	5.73095	9.98693e-09	6.70276e-08	#N/A
FGRAMPH1_01G09065	2.45877	469.693	2620.27	0.429321	5.72711	1.02155e-08	6.85241e-08	#N/A
FGRAMPH1_01G27313	4.00311	40.7269	695.528	0.699106	5.72604	1.02805e-08	6.89218e-08	#N/A
FGRAMPH1_01G25175	-8.50149	425.234	0	1.48517	-5.72427	1.03879e-08	6.96034e-08	#N/A
FGRAMPH1_01G00187	6.38986	0.654739	90.4485	1.11641	5.7236	1.04291e-08	6.98412e-08	#N/A
FGRAMPH1_01G05989	-1.4878	4111.02	1462.49	0.260215	-5.71758	1.08055e-08	7.23219e-08	#N/A
FGRAMPH1_01G17607	-1.56262	1827.03	618.704	0.273312	-5.71734	1.08205e-08	7.23826e-08	#N/A
FGRAMPH1_01G03523	-3.07918	57763.5	6632.69	0.538937	-5.71343	1.10719e-08	7.40233e-08	#N/A
FGRAMPH1_01G11659	-2.79356	3624.13	512.465	0.489068	-5.71201	1.11647e-08	7.46032e-08	#N/A
FGRAMPH1_01G10301	-1.25523	2641.46	1102.44	0.219885	-5.70857	1.13928e-08	7.60854e-08	#N/A
FGRAMPH1_01G25125	1.6613	113.935	361.867	0.291072	5.70752	1.14637e-08	7.6517e-08	#N/A
FGRAMPH1_01G22073	3.08647	37.2089	321.93	0.540844	5.70677	1.15141e-08	7.68111e-08	Effector
FGRAMPH1_01G17615	-3.71024	80335.4	5819.11	0.650168	-5.70658	1.15269e-08	7.68542e-08	#N/A
FGRAMPH1_01G04739	-1.51665	12368	4308.2	0.265884	-5.70418	1.16906e-08	7.79034e-08	#N/A
FGRAMPH1_01G12443	-4.89226	19948.4	591.766	0.858207	-5.70057	1.1941e-08	7.95281e-08	#N/A
FGRAMPH1_01G23255	-2.62762	13168.4	2092.2	0.46096	-5.70032	1.19586e-08	7.9602e-08	#N/A
FGRAMPH1_01G03549	-1.98202	8768.07	2202.56	0.347717	-5.70009	1.19748e-08	7.96658e-08	#N/A
FGRAMPH1_01G11967	-10.1856	4139.41	0	1.78807	-5.69641	1.22357e-08	8.13571e-08	#N/A
FGRAMPH1_01G04133	-1.60669	1228.26	400.794	0.28214	-5.69464	1.23635e-08	8.21624e-08	#N/A
FGRAMPH1_01G08371	-6.94203	13580.4	73.6524	1.21914	-5.69419	1.23961e-08	8.23337e-08	Effector
FGRAMPH1_01G14927	-4.65732	21665.7	769.351	0.818662	-5.68894	1.2783e-08	8.48576e-08	#N/A
FGRAMPH1_01G27785	-6.0789	291.625	2.74912	1.06866	-5.68835	1.28273e-08	8.51049e-08	#N/A
FGRAMPH1_01G03681	-1.21735	1283.38	549.504	0.214058	-5.68698	1.29306e-08	8.57436e-08	#N/A
FGRAMPH1_01G03275	-1.76638	9800.3	2867.7	0.310617	-5.68667	1.29542e-08	8.58533e-08	#N/A
FGRAMPH1_01G17049	2.34746	227.165	1174.03	0.412972	5.68431	1.31342e-08	8.69987e-08	#N/A
FGRAMPH1_01G06903	-1.13994	3111.23	1408.91	0.200657	-5.68106	1.33862e-08	8.86197e-08	#N/A
FGRAMPH1_01G15369	5.91947	1.23686	106.496	1.04203	5.68068	1.34157e-08	8.87665e-08	#N/A
FGRAMPH1_01G25113	-5.62513	3412.94	56.1184	0.990544	-5.67883	1.35623e-08	8.96879e-08	#N/A
FGRAMPH1_01G24221	-2.23085	4653.06	979.901	0.392898	-5.67794	1.36326e-08	9.01037e-08	#N/A
FGRAMPH1_01G16349	-4.83309	1538.78	47.3325	0.851438	-5.67638	1.37571e-08	9.08778e-08	#N/A
FGRAMPH1_01G20637	-1.68502	9907.27	3064.11	0.296936	-5.67467	1.38955e-08	9.17419e-08	#N/A
FGRAMPH1_01G03311	-4.5578	1868.52	70.6971	0.803213	-5.67446	1.39129e-08	9.18071e-08	#N/A
FGRAMPH1_01G09995	-1.45679	2640.17	955.843	0.256784	-5.67323	1.40128e-08	9.24159e-08	#N/A
FGRAMPH1_01G23139	-1.79827	2220.81	636.053	0.317093	-5.67112	1.41864e-08	9.35101e-08	#N/A
FGRAMPH1_01G14837	2.75398	265.561	1827.46	0.485953	5.66718	1.45167e-08	9.56358e-08	#N/A
FGRAMPH1_01G27535	-1.40116	1127.25	426.445	0.247255	-5.66689	1.45414e-08	9.57469e-08	#N/A
FGRAMPH1_01G23505	-1.44259	1685.94	618.749	0.25465	-5.66497	1.4705e-08	9.67716e-08	#N/A
FGRAMPH1_01G07839	8.36267	0	47.5512	1.47672	5.663	1.48749e-08	9.78364e-08	#N/A
FGRAMPH1_01G02737	-1.31733	1364.32	545.25	0.232759	-5.6596	1.51724e-08	9.97394e-08	#N/A
FGRAMPH1_01G25023	-3.85183	160614	10465.5	0.680729	-5.6584	1.52795e-08	1.00389e-07	#N/A
FGRAMPH1_01G22627	-1.78571	14246.2	4108.6	0.315631	-5.65757	1.53535e-08	1.00821e-07	#N/A
FGRAMPH1_01G18861	-1.24328	981.991	415.676	0.21983	-5.65565	1.55255e-08	1.01896e-07	#N/A
FGRAMPH1_01G24855	-1.85067	503.76	138.248	0.327251	-5.65521	1.55656e-08	1.02104e-07	#N/A
FGRAMPH1_01G06121	-4.82946	1375.68	41.9324	0.854108	-5.65439	1.564e-08	1.02537e-07	#N/A
FGRAMPH1_01G05671	7.32007	17.7755	4624.35	1.29481	5.65338	1.57326e-08	1.03088e-07	Non-effector
FGRAMPH1_01G13589	6.52575	5.19097	655.407	1.15456	5.65216	1.58447e-08	1.03767e-07	Non-effector
FGRAMPH1_01G25671	-8.02751	272.409	0	1.42032	-5.65192	1.58665e-08	1.03854e-07	#N/A
FGRAMPH1_01G26641	-3.06605	2979.98	344.614	0.542518	-5.65151	1.5904e-08	1.04043e-07	#N/A
FGRAMPH1_01G07893	-1.3679	1570.53	607.491	0.242098	-5.65018	1.60283e-08	1.048e-07	#N/A
FGRAMPH1_01G04091	4.11868	3.98726	73.174	0.730392	5.639	1.71044e-08	1.11776e-07	#N/A
FGRAMPH1_01G10439	-2.03846	8420.28	2032.58	0.361581	-5.63765	1.72389e-08	1.12594e-07	#N/A
FGRAMPH1_01G10645	1.89069	903.211	3375.14	0.335398	5.63715	1.72886e-08	1.12858e-07	#N/A
FGRAMPH1_01G22135	-2.14489	11246.2	2517.18	0.380741	-5.63347	1.76623e-08	1.15236e-07	Non-effector
FGRAMPH1_01G20631	-1.36193	1614.33	627.043	0.241908	-5.62997	1.80244e-08	1.17535e-07	#N/A
FGRAMPH1_01G24553	-2.98392	928.897	111.924	0.530042	-5.62959	1.80643e-08	1.17732e-07	#N/A
FGRAMPH1_01G24333	-2.21021	1639.05	350.101	0.392739	-5.6277	1.82632e-08	1.18965e-07	#N/A
FGRAMPH1_01G05785	3.49015	22.874	271.845	0.620842	5.62164	1.89158e-08	1.2315e-07	#N/A
FGRAMPH1_01G19075	-1.37707	1350.31	520.764	0.245002	-5.62065	1.90246e-08	1.23792e-07	#N/A
FGRAMPH1_01G23509	-1.93118	3615.12	939.853	0.343989	-5.61408	1.97611e-08	1.28516e-07	#N/A
FGRAMPH1_01G01663	4.1255	125.113	2363.93	0.735183	5.61154	2.00537e-08	1.30349e-07	#N/A
FGRAMPH1_01G10131	-2.1175	8855.57	2019.72	0.377399	-5.61076	2.01435e-08	1.30863e-07	#N/A
FGRAMPH1_01G04849	-1.71911	1445.26	435.375	0.306484	-5.60914	2.03335e-08	1.31956e-07	#N/A
FGRAMPH1_01G22635	-3.31285	51553.8	4989.76	0.590609	-5.6092	2.0326e-08	1.31956e-07	#N/A
FGRAMPH1_01G08647	3.13541	95.3852	863.838	0.559355	5.60539	2.07784e-08	1.34772e-07	#N/A
FGRAMPH1_01G01867	-1.60935	2141.28	699.374	0.287167	-5.60423	2.09182e-08	1.35606e-07	#N/A
FGRAMPH1_01G20391	-4.22993	6192.09	304.519	0.754814	-5.60394	2.09537e-08	1.35764e-07	#N/A
FGRAMPH1_01G09739	-4.07926	209.276	10.0217	0.727976	-5.60356	2.09994e-08	1.35988e-07	#N/A
FGRAMPH1_01G22071	2.8502	62.2856	463.384	0.508878	5.60094	2.1319e-08	1.37984e-07	#N/A
FGRAMPH1_01G11655	5.21961	1.43782	62.4736	0.932484	5.59753	2.17432e-08	1.40655e-07	Effector
FGRAMPH1_01G19567	-7.03992	1688.95	8.51523	1.25796	-5.59628	2.19001e-08	1.41542e-07	#N/A
FGRAMPH1_01G25975	-2.44289	580.643	104.862	0.436523	-5.59625	2.19036e-08	1.41542e-07	#N/A
FGRAMPH1_01G25961	3.46978	32.9419	384.974	0.620252	5.59416	2.21698e-08	1.43186e-07	#N/A
FGRAMPH1_01G10731	-2.7644	1934.91	278.241	0.494377	-5.59169	2.24871e-08	1.45158e-07	#N/A
FGRAMPH1_01G18311	-1.43787	3358.51	1234.34	0.257272	-5.5889	2.28514e-08	1.47431e-07	#N/A
FGRAMPH1_01G05419	-6.54341	309041	2353.08	1.17147	-5.58565	2.3283e-08	1.50136e-07	#N/A
FGRAMPH1_01G01559	-2.47361	1432.66	254.809	0.442911	-5.58488	2.33859e-08	1.5072e-07	#N/A
FGRAMPH1_01G25749	5.55415	45.5061	2602.93	0.994743	5.5835	2.35725e-08	1.51842e-07	#N/A
FGRAMPH1_01G19395	-4.3723	3857.72	168.59	0.783569	-5.57998	2.4055e-08	1.54868e-07	#N/A
FGRAMPH1_01G24495	2.16213	529.596	2399.49	0.387583	5.5785	2.42601e-08	1.56107e-07	#N/A
FGRAMPH1_01G25713	8.46556	6.60195	5727.6	1.51905	5.57293	2.50493e-08	1.611e-07	Effector
FGRAMPH1_01G17531	-3.05856	1308.47	151.284	0.549496	-5.56612	2.60467e-08	1.67425e-07	#N/A
FGRAMPH1_01G08211	5.44266	35.3183	1848.33	0.977925	5.56552	2.61367e-08	1.67827e-07	#N/A
FGRAMPH1_01G20127	-0.880513	6353.15	3448.36	0.158206	-5.56561	2.61243e-08	1.67827e-07	#N/A
FGRAMPH1_01G17545	1.28658	580.95	1417.2	0.231206	5.56468	2.62636e-08	1.68552e-07	#N/A
FGRAMPH1_01G19773	-1.98738	6237.75	1560.49	0.357287	-5.56243	2.66051e-08	1.70654e-07	#N/A
FGRAMPH1_01G21549	-5.76707	1498.06	21.5525	1.03684	-5.56217	2.66444e-08	1.70816e-07	#N/A
FGRAMPH1_01G24227	-2.23566	23205.3	4866.62	0.402045	-5.56071	2.68679e-08	1.72159e-07	#N/A
FGRAMPH1_01G19247	1.23694	905.958	2142.71	0.222459	5.56029	2.6933e-08	1.72485e-07	#N/A
FGRAMPH1_01G15431	3.83244	3.70581	57.765	0.689767	5.55614	2.75806e-08	1.76539e-07	#N/A
FGRAMPH1_01G17391	-1.79745	9783.78	2798.39	0.32356	-5.55524	2.77232e-08	1.77358e-07	#N/A
FGRAMPH1_01G05843	1.13174	1135.57	2495.81	0.203732	5.55502	2.77572e-08	1.77483e-07	#N/A
FGRAMPH1_01G07755	-1.33421	2241.37	887.132	0.240253	-5.55336	2.80223e-08	1.79084e-07	#N/A
FGRAMPH1_01G17469	-4.03977	16820.6	950.033	0.727739	-5.55112	2.83846e-08	1.81304e-07	#N/A
FGRAMPH1_01G11601	-8.83348	651.647	0	1.59148	-5.55049	2.84864e-08	1.81859e-07	Effector
FGRAMPH1_01G04979	2.69345	35.9071	235.241	0.485332	5.54972	2.86125e-08	1.82568e-07	#N/A
FGRAMPH1_01G20523	-2.27937	25137.6	5112.18	0.410772	-5.54898	2.87347e-08	1.83252e-07	#N/A
FGRAMPH1_01G00067	5.26596	1.98382	90.4598	0.949117	5.54827	2.88512e-08	1.83898e-07	#N/A
FGRAMPH1_01G18511	-4.79758	12316.6	389.446	0.865186	-5.54514	2.93719e-08	1.87119e-07	#N/A
FGRAMPH1_01G20925	-1.73694	1059.94	314.061	0.313301	-5.544	2.95636e-08	1.88143e-07	#N/A
FGRAMPH1_01G21927	3.48193	22.6445	263.3	0.628052	5.54401	2.95614e-08	1.88143e-07	#N/A
FGRAMPH1_01G14953	-5.01983	5526.52	146.888	0.905475	-5.54386	2.95875e-08	1.88197e-07	#N/A
FGRAMPH1_01G14771	-1.44173	4388.98	1609.56	0.260111	-5.54275	2.97756e-08	1.89294e-07	#N/A
FGRAMPH1_01G27159	-6.8199	91.2787	0	1.23054	-5.54221	2.98676e-08	1.8978e-07	#N/A
FGRAMPH1_01G04885	-1.74118	84707	25195.6	0.314482	-5.53666	3.08302e-08	1.95795e-07	#N/A
FGRAMPH1_01G21729	4.86013	67.2516	2238.35	0.87887	5.52998	3.20269e-08	2.03288e-07	#N/A
FGRAMPH1_01G25157	3.07458	174.986	1521.92	0.556389	5.52596	3.27694e-08	2.07893e-07	#N/A
FGRAMPH1_01G22427	-4.63913	142.799	6.45339	0.839909	-5.52338	3.32548e-08	2.10862e-07	#N/A
FGRAMPH1_01G03399	4.61665	335.253	9204.69	0.835978	5.52245	3.34307e-08	2.11867e-07	#N/A
FGRAMPH1_01G19411	-2.50891	12186.8	2105	0.454426	-5.52104	3.37003e-08	2.13464e-07	#N/A
FGRAMPH1_01G14427	5.97163	1.13599	86.7611	1.08189	5.51962	3.39726e-08	2.15077e-07	#N/A
FGRAMPH1_01G26311	-1.91882	4860.61	1275.43	0.3478	-5.51701	3.44813e-08	2.18184e-07	#N/A
FGRAMPH1_01G13379	3.46176	13.421	157.618	0.627548	5.51633	3.46158e-08	2.18922e-07	#N/A
FGRAMPH1_01G07903	1.05866	639.804	1334.12	0.191952	5.51522	3.48343e-08	2.20189e-07	#N/A
FGRAMPH1_01G10937	3.62121	85.2534	1105.2	0.656919	5.51241	3.53952e-08	2.23618e-07	#N/A
FGRAMPH1_01G08393	-5.67528	355.277	4.81096	1.02986	-5.51071	3.57387e-08	2.25671e-07	#N/A
FGRAMPH1_01G05727	6.82498	1.36404	254.943	1.23867	5.5099	3.59032e-08	2.26593e-07	#N/A
FGRAMPH1_01G06271	3.61014	79.6748	1022.8	0.655297	5.50916	3.60555e-08	2.27333e-07	#N/A
FGRAMPH1_01G20113	-2.65869	6261.62	971.749	0.482596	-5.50915	3.6058e-08	2.27333e-07	#N/A
FGRAMPH1_01G09931	-2.46142	47028.1	8399.88	0.446899	-5.50777	3.63398e-08	2.28992e-07	#N/A
FGRAMPH1_01G09373	-5.78096	5184.74	75.1559	1.04972	-5.50714	3.64711e-08	2.297e-07	#N/A
FGRAMPH1_01G19253	-2.52548	11770.4	2009.21	0.458829	-5.50418	3.70888e-08	2.3347e-07	#N/A
FGRAMPH1_01G18233	-1.56802	5534.75	1861.47	0.285002	-5.50178	3.75971e-08	2.36547e-07	#N/A
FGRAMPH1_01G06615	-5.53967	7870.12	137.913	1.00702	-5.50104	3.77551e-08	2.37418e-07	#N/A
FGRAMPH1_01G27169	3.19019	120.556	1144.78	0.580157	5.49884	3.82295e-08	2.40277e-07	#N/A
FGRAMPH1_01G06915	-2.39599	10312.5	1929.24	0.436232	-5.49246	3.96369e-08	2.48994e-07	#N/A
FGRAMPH1_01G27429	2.05057	294.28	1232.84	0.373364	5.49213	3.97109e-08	2.4933e-07	#N/A
FGRAMPH1_01G04625	-1.62997	8706.7	2802.03	0.296811	-5.49161	3.98275e-08	2.49934e-07	#N/A
FGRAMPH1_01G25347	-4.60051	5145.8	189.759	0.837815	-5.49108	3.99478e-08	2.50559e-07	#N/A
FGRAMPH1_01G10319	-1.50908	13151.5	4603.97	0.27486	-5.49036	4.01105e-08	2.51385e-07	#N/A
FGRAMPH1_01G17303	2.47123	72.1074	409.222	0.450107	5.49032	4.01208e-08	2.51385e-07	#N/A
FGRAMPH1_01G22431	-2.36439	23615	4520.74	0.430903	-5.48706	4.08685e-08	2.55938e-07	#N/A
FGRAMPH1_01G13497	3.80417	299.034	4452.02	0.69342	5.4861	4.1091e-08	2.57199e-07	#N/A
FGRAMPH1_01G12131	8.16418	0	40.7233	1.48892	5.48329	4.17485e-08	2.6118e-07	Effector
FGRAMPH1_01G01183	-3.0527	2775.28	324.16	0.556776	-5.48283	4.18585e-08	2.61734e-07	#N/A
FGRAMPH1_01G26599	-2.29877	343.681	67.3954	0.419671	-5.47756	4.31234e-08	2.69505e-07	Non-effector
FGRAMPH1_01G10459	-1.45371	1383.82	502.486	0.265483	-5.4757	4.35775e-08	2.72203e-07	#N/A
FGRAMPH1_01G23923	-2.44317	3565.95	645.866	0.446211	-5.47536	4.36627e-08	2.72595e-07	#N/A
FGRAMPH1_01G19095	-3.93251	927.638	56.2348	0.718341	-5.47443	4.38918e-08	2.73885e-07	#N/A
FGRAMPH1_01G26879	1.56149	1072.84	3183.54	0.285264	5.47382	4.40426e-08	2.74685e-07	#N/A
FGRAMPH1_01G17629	3.93354	213.551	3504.43	0.718706	5.47308	4.42287e-08	2.75704e-07	#N/A
FGRAMPH1_01G14279	-8.184	336.07	0	1.4956	-5.47206	4.44834e-08	2.7715e-07	#N/A
FGRAMPH1_01G04793	2.37032	88.7526	463.541	0.433179	5.47191	4.45205e-08	2.77239e-07	#N/A
FGRAMPH1_01G25845	3.45679	59.9744	692.569	0.631755	5.47172	4.45695e-08	2.77402e-07	#N/A
FGRAMPH1_01G26777	-3.95385	439.803	27.2681	0.722945	-5.46909	4.52352e-08	2.81402e-07	#N/A
FGRAMPH1_01G08171	-2.32273	811.584	160.421	0.424897	-5.46656	4.58852e-08	2.85299e-07	#N/A
FGRAMPH1_01G26615	-4.50764	17906.6	706.595	0.824752	-5.46545	4.61728e-08	2.86941e-07	#N/A
FGRAMPH1_01G25875	-2.40671	2861.38	529.467	0.440389	-5.46498	4.62968e-08	2.87565e-07	#N/A
FGRAMPH1_01G25771	-2.08176	8582.28	2004.31	0.380998	-5.46396	4.65618e-08	2.89063e-07	#N/A
FGRAMPH1_01G05027	-6.09712	564.125	5.49824	1.11619	-5.46243	4.69667e-08	2.91428e-07	#N/A
FGRAMPH1_01G14545	-2.01944	9282.95	2268.33	0.369769	-5.46134	4.72541e-08	2.93062e-07	#N/A
FGRAMPH1_01G16731	5.45946	1.8747	99.9386	0.999742	5.46087	4.7381e-08	2.93699e-07	#N/A
FGRAMPH1_01G26687	-0.860877	3501.41	1926.87	0.157659	-5.46038	4.75124e-08	2.94364e-07	#N/A
FGRAMPH1_01G17879	-1.28748	11794.4	4823.11	0.235818	-5.45962	4.77154e-08	2.95472e-07	#N/A
FGRAMPH1_01G22075	7.07793	1.16501	248.403	1.29644	5.45951	4.77445e-08	2.95501e-07	#N/A
FGRAMPH1_01G05487	-3.85219	1487.63	96.6846	0.705745	-5.45833	4.80634e-08	2.97246e-07	#N/A
FGRAMPH1_01G12911	-7.2546	62978.9	245.351	1.3291	-5.45829	4.80752e-08	2.97246e-07	#N/A
FGRAMPH1_01G03055	-2.16787	8800.73	1937.55	0.397278	-5.45681	4.84756e-08	2.99569e-07	#N/A
FGRAMPH1_01G20083	-1.08276	7599.68	3582.22	0.198548	-5.4534	4.94159e-08	3.05224e-07	#N/A
FGRAMPH1_01G23493	-4.72227	9077.86	303.017	0.865983	-5.45307	4.95067e-08	3.0563e-07	#N/A
FGRAMPH1_01G05013	-1.27297	1286.4	532.577	0.233533	-5.45093	5.01063e-08	3.09175e-07	#N/A
FGRAMPH1_01G13177	4.89462	25.1231	866.749	0.897994	5.45061	5.01964e-08	3.09491e-07	#N/A
FGRAMPH1_01G23337	2.51043	27.9918	162.558	0.460581	5.45057	5.02084e-08	3.09491e-07	#N/A
FGRAMPH1_01G23785	-1.21441	2740.54	1177.45	0.222817	-5.45027	5.02945e-08	3.09865e-07	#N/A
FGRAMPH1_01G00131	-6.52529	145.22	0.820527	1.19747	-5.44924	5.0586e-08	3.11503e-07	#N/A
FGRAMPH1_01G14193	3.59941	120.217	1533.92	0.660656	5.44824	5.08706e-08	3.13098e-07	#N/A
FGRAMPH1_01G14755	5.20059	33.051	1450.38	0.954752	5.44706	5.12102e-08	3.15028e-07	#N/A
FGRAMPH1_01G20975	3.64993	34.6852	463.142	0.670545	5.44322	5.23262e-08	3.21731e-07	Non-effector
FGRAMPH1_01G02863	-0.927818	3274.28	1719.68	0.170553	-5.44006	5.32639e-08	3.27331e-07	#N/A
FGRAMPH1_01G09423	-4.75077	584.674	20.0769	0.873691	-5.43759	5.40067e-08	3.31728e-07	#N/A
FGRAMPH1_01G16323	5.805	1.91146	145.779	1.06841	5.43331	5.53185e-08	3.39614e-07	#N/A
FGRAMPH1_01G05917	-1.01827	1678.22	830.689	0.187548	-5.42937	5.65535e-08	3.47021e-07	#N/A
FGRAMPH1_01G15619	-2.09876	2819.05	651.57	0.386601	-5.42873	5.6756e-08	3.48088e-07	#N/A
FGRAMPH1_01G07875	-1.38292	2838.31	1087.67	0.254854	-5.42633	5.75249e-08	3.52626e-07	#N/A
FGRAMPH1_01G11599	-4.76436	386.443	12.9573	0.878247	-5.42485	5.80024e-08	3.55374e-07	#N/A
FGRAMPH1_01G02159	-5.72465	20146.8	301.256	1.05582	-5.42197	5.89444e-08	3.60964e-07	#N/A
FGRAMPH1_01G14231	-3.31591	34074	3281.65	0.611598	-5.42171	5.9032e-08	3.61315e-07	#N/A
FGRAMPH1_01G21979	1.7355	187.387	625.166	0.320108	5.42162	5.90611e-08	3.61315e-07	#N/A
FGRAMPH1_01G25007	-1.2457	1237.18	519.248	0.229842	-5.41982	5.96605e-08	3.64799e-07	#N/A
FGRAMPH1_01G04457	-1.466	5877.63	2124.08	0.270515	-5.41929	5.98373e-08	3.65696e-07	#N/A
FGRAMPH1_01G25903	2.82468	11.1177	81.7875	0.521528	5.41618	6.08873e-08	3.71926e-07	#N/A
FGRAMPH1_01G04825	3.38125	146.911	1599.11	0.624359	5.41555	6.10994e-08	3.73034e-07	#N/A
FGRAMPH1_01G20709	-2.72249	1610.62	238.591	0.502776	-5.41492	6.13154e-08	3.74166e-07	#N/A
FGRAMPH1_01G25101	2.11313	131.563	575.794	0.390387	5.41291	6.20086e-08	3.78016e-07	#N/A
FGRAMPH1_01G27685	-4.69504	9502.12	323.96	0.867377	-5.41292	6.20054e-08	3.78016e-07	#N/A
FGRAMPH1_01G04959	-1.36618	4382.52	1695.25	0.252588	-5.40872	6.34758e-08	3.86767e-07	#N/A
FGRAMPH1_01G08249	1.97684	63.0255	248.673	0.365635	5.40661	6.42299e-08	3.91166e-07	#N/A
[truncated: 12,900 more rows]

## Sheet: S12 Fg FRR
Table S12: F. graminearum RNA-seq complete dataset for FRR and in vitro control treatments. Includes whether gene is predicted to be an effector (Brown et al. 2012).
GeneID	log2(FC)	Gene Count in-vitro Control	Gene Count FRR	Standard error	Wald statistic	P-value	P-adj	Effector
FGRAMPH1_01G21071	11.4135	7.62503	22900.7	0.371371	30.7334	2.03614e-207	2.41568e-203	Effector
FGRAMPH1_01G15989	7.802	17.1699	3887.24	0.27285	28.5944	7.87758e-180	4.67298e-176	#N/A
FGRAMPH1_01G15557	6.64527	44.2211	4510.03	0.256092	25.9488	1.87787e-148	7.42633e-145	#N/A
FGRAMPH1_01G13257	8.52457	12.3389	4861.33	0.363942	23.4229	2.49824e-121	7.40977e-118	Effector
FGRAMPH1_01G25635	7.94768	269.308	69291.1	0.363428	21.8687	5.16273e-106	1.22501e-102	#N/A
FGRAMPH1_01G25441	8.20427	5.12475	1511.06	0.39313	20.8691	1.02294e-96	2.02269e-93	#N/A
FGRAMPH1_01G11995	8.45299	10.8618	4133.75	0.416787	20.2813	1.8804e-91	3.187e-88	#N/A
FGRAMPH1_01G23771	8.59129	9.85515	4213.12	0.429477	20.004	5.07779e-89	7.53036e-86	#N/A
FGRAMPH1_01G26995	5.39156	304.301	12976.8	0.271345	19.8698	7.43004e-88	9.79445e-85	Non-effector
FGRAMPH1_01G01877	9.82621	9.3506	9196.52	0.494726	19.8619	8.69493e-88	1.03157e-84	Non-effector
FGRAMPH1_01G12947	6.78103	193.093	21938.7	0.343296	19.7527	7.60184e-87	8.19893e-84	#N/A
FGRAMPH1_01G12487	5.20737	67.0749	2500.5	0.264023	19.7232	1.36381e-86	1.34836e-83	#N/A
FGRAMPH1_01G14147	10.0849	14.2618	17544.7	0.517479	19.4886	1.37264e-84	1.2527e-81	#N/A
FGRAMPH1_01G25637	11.3053	36.0013	105771	0.583155	19.3864	1.00502e-83	8.51683e-81	Non-effector
FGRAMPH1_01G21433	8.57516	20.8717	8685.48	0.448181	19.1333	1.33447e-81	1.05548e-78	#N/A
FGRAMPH1_01G22711	11.4927	10.7896	38168.8	0.611947	18.7806	1.08817e-78	8.06878e-76	Non-effector
FGRAMPH1_01G05537	12.8629	2.53001	21928.4	0.687635	18.7061	4.41762e-78	3.08298e-75	#N/A
FGRAMPH1_01G04521	8.5141	30.0969	11912.9	0.460519	18.488	2.57718e-76	1.69865e-73	#N/A
FGRAMPH1_01G20959	9.41582	8.52055	6506.81	0.509811	18.4693	3.65057e-76	2.27949e-73	#N/A
FGRAMPH1_01G11593	9.8316	4.59208	4377.7	0.534429	18.3964	1.40264e-75	8.32044e-73	#N/A
FGRAMPH1_01G21139	7.19103	27.8774	4209.65	0.391111	18.3862	1.6956e-75	9.57935e-73	#N/A
FGRAMPH1_01G15485	9.76217	23.8053	22961.5	0.538237	18.1373	1.61763e-73	8.72342e-71	#N/A
FGRAMPH1_01G01087	-5.06338	34730.1	1021.98	0.279788	-18.0972	3.35083e-73	1.72845e-70	#N/A
FGRAMPH1_01G25287	12.406	0.518506	4460.12	0.703992	17.6224	1.65811e-69	8.19657e-67	#N/A
FGRAMPH1_01G22145	9.05456	17.2952	9939.86	0.514254	17.6072	2.16993e-69	1.02976e-66	#N/A
FGRAMPH1_01G04703	-6.04619	113247	1667.23	0.34347	-17.6033	2.32577e-69	1.06127e-66	#N/A
FGRAMPH1_01G03853	9.55689	6.52726	5303.06	0.545258	17.5273	8.87143e-69	3.89817e-66	#N/A
FGRAMPH1_01G27589	8.87236	4.54493	2210.41	0.513264	17.2862	5.97992e-67	2.53378e-64	#N/A
FGRAMPH1_01G08483	7.82632	10.1469	2468.42	0.455119	17.1962	2.83552e-66	1.16002e-63	Effector
FGRAMPH1_01G09337	16.0036	0.376568	38413.1	0.935576	17.1056	1.34719e-65	5.32771e-63	Non-effector
FGRAMPH1_01G04523	-3.18018	4279.78	470.311	0.186694	-17.0342	4.58063e-65	1.75305e-62	#N/A
FGRAMPH1_01G18917	9.84566	8.14957	8631.94	0.578255	17.0265	5.225e-65	1.93717e-62	Non-effector
FGRAMPH1_01G22463	8.63973	60.0353	26326.1	0.508287	16.9977	8.53588e-65	3.06878e-62	Non-effector
FGRAMPH1_01G12833	12.435	0.938846	5916.85	0.736474	16.8845	5.84833e-64	2.04072e-61	#N/A
FGRAMPH1_01G21435	13.2409	2.9374	39823.3	0.784492	16.8782	6.50478e-64	2.20494e-61	Non-effector
FGRAMPH1_01G23695	6.60593	83.6981	8478.45	0.393746	16.7771	3.58653e-63	1.18196e-60	Non-effector
FGRAMPH1_01G12719	7.66032	4.11164	939.008	0.457382	16.7482	5.83601e-63	1.87131e-60	#N/A
FGRAMPH1_01G06445	9.27204	3.84104	2776.3	0.557956	16.6179	5.17488e-62	1.61565e-59	#N/A
FGRAMPH1_01G06339	7.19747	144.064	22330.3	0.433543	16.6015	6.79387e-62	2.06673e-59	#N/A
FGRAMPH1_01G12673	4.6974	23.0431	599.925	0.283336	16.5789	9.90278e-62	2.93716e-59	#N/A
FGRAMPH1_01G04419	4.41429	181.427	3924.25	0.270807	16.3005	9.79304e-60	2.83377e-57	#N/A
FGRAMPH1_01G14961	4.65034	44.0249	1115.51	0.288368	16.1264	1.66372e-58	4.69961e-56	#N/A
FGRAMPH1_01G04481	4.20364	154.751	2878.49	0.263105	15.9771	1.84672e-57	5.09523e-55	#N/A
FGRAMPH1_01G21895	8.59089	5.89575	2604.95	0.540452	15.8957	6.78135e-57	1.8285e-54	#N/A
FGRAMPH1_01G07513	4.88134	59.9144	1800.65	0.310575	15.7171	1.15461e-55	3.04406e-53	#N/A
FGRAMPH1_01G09075	14.6708	0.333681	13522.3	0.933576	15.7146	1.20103e-55	3.09761e-53	#N/A
FGRAMPH1_01G14473	-3.44581	11012	1004.51	0.221245	-15.5747	1.08225e-54	2.73188e-52	#N/A
FGRAMPH1_01G25089	7.5934	34.8694	7173.17	0.4883	15.5507	1.57384e-54	3.89e-52	Non-effector
FGRAMPH1_01G12729	4.87064	53.0215	1592.23	0.313639	15.5295	2.19177e-54	5.30677e-52	#N/A
FGRAMPH1_01G19885	-3.47355	8658.7	774.914	0.228053	-15.2313	2.19072e-52	5.19814e-50	#N/A
FGRAMPH1_01G21557	11.3093	0.494045	2469.59	0.753718	15.0046	6.84783e-51	1.59299e-48	#N/A
FGRAMPH1_01G06235	-3.37316	72039.8	6907.12	0.224888	-14.9993	7.42233e-51	1.69343e-48	#N/A
FGRAMPH1_01G09955	3.89478	162.347	2444.87	0.260181	14.9695	1.16173e-50	2.60052e-48	#N/A
FGRAMPH1_01G20889	-4.22369	1597.46	84.9697	0.282533	-14.9493	1.57283e-50	3.45557e-48	#N/A
FGRAMPH1_01G04181	4.48756	44.0233	995.361	0.300289	14.9441	1.70098e-50	3.66918e-48	#N/A
FGRAMPH1_01G11993	6.77454	10.8636	1279.11	0.45416	14.9166	2.56898e-50	5.44256e-48	#N/A
FGRAMPH1_01G09067	10.5639	16.3502	30434.7	0.708422	14.9119	2.75748e-50	5.67461e-48	#N/A
FGRAMPH1_01G22537	5.71971	56.043	3031.87	0.383577	14.9115	2.77417e-50	5.67461e-48	#N/A
FGRAMPH1_01G26375	8.3698	41.4545	15168.6	0.561764	14.8991	3.33812e-50	6.71244e-48	Non-effector
FGRAMPH1_01G15463	16.5597	0	20816.8	1.11155	14.8978	3.40848e-50	6.73971e-48	Non-effector
FGRAMPH1_01G26217	4.31278	117.608	2376.18	0.291234	14.8087	1.28777e-49	2.50461e-47	#N/A
FGRAMPH1_01G11775	-4.22612	5685.17	298.582	0.285561	-14.7994	1.47828e-49	2.82875e-47	#N/A
FGRAMPH1_01G05725	11.1393	1.53798	4620.9	0.753369	14.786	1.80356e-49	3.39642e-47	#N/A
FGRAMPH1_01G17933	5.55463	82.1999	4006.54	0.377519	14.7135	5.27908e-49	9.78609e-47	Non-effector
FGRAMPH1_01G09233	10.4873	1.1048	1880.36	0.714202	14.6839	8.17563e-49	1.49224e-46	Non-effector
FGRAMPH1_01G11895	4.69013	88.4853	2340.16	0.319687	14.671	9.88541e-49	1.77698e-46	#N/A
FGRAMPH1_01G25303	3.91759	96.8453	1481.46	0.268523	14.5894	3.28155e-48	5.81079e-46	#N/A
FGRAMPH1_01G25479	7.96799	56.7711	15589.3	0.549734	14.4943	1.31683e-47	2.29748e-45	Effector
FGRAMPH1_01G12229	4.69918	22.2016	579.762	0.324282	14.491	1.38076e-47	2.37411e-45	#N/A
FGRAMPH1_01G25919	8.01202	293.051	83597.5	0.553084	14.4861	1.48344e-47	2.51421e-45	#N/A
FGRAMPH1_01G27423	7.0713	5.16281	793.698	0.489079	14.4584	2.21899e-47	3.7079e-45	Non-effector
FGRAMPH1_01G08439	10.8729	4.82881	11678.1	0.752804	14.4431	2.76906e-47	4.5628e-45	#N/A
FGRAMPH1_01G12173	6.58632	7.76532	780.58	0.457021	14.4114	4.38616e-47	7.12842e-45	#N/A
FGRAMPH1_01G22305	14.9531	0	5190.94	1.04281	14.3393	1.24313e-46	1.99304e-44	#N/A
FGRAMPH1_01G04811	5.5247	198.627	9457.03	0.38728	14.2654	3.59449e-46	5.68601e-44	Non-effector
FGRAMPH1_01G12827	10.702	0.969664	2639.97	0.751057	14.2493	4.53088e-46	7.07294e-44	#N/A
FGRAMPH1_01G27223	5.11068	275.05	9772.5	0.36237	14.1035	3.61563e-45	5.57088e-43	Non-effector
FGRAMPH1_01G05077	4.10095	162.148	2824.39	0.291087	14.0884	4.47695e-45	6.80956e-43	#N/A
FGRAMPH1_01G22307	14.7186	0	4364.62	1.04529	14.0809	4.979e-45	7.47733e-43	Non-effector
FGRAMPH1_01G22311	9.31062	2.46355	1685.84	0.662177	14.0606	6.62969e-45	9.83183e-43	Non-effector
FGRAMPH1_01G10139	5.65342	45.3333	2387.36	0.402209	14.0559	7.08358e-45	1.03753e-42	#N/A
FGRAMPH1_01G20635	-5.83125	19987.4	336.988	0.416434	-14.0028	1.49796e-44	2.16729e-42	#N/A
FGRAMPH1_01G22341	7.97238	55.6711	15622.8	0.569582	13.9969	1.62824e-44	2.32741e-42	Non-effector
FGRAMPH1_01G22187	13.3238	0.98809	21113.4	0.953122	13.9791	2.09076e-44	2.95296e-42	Non-effector
FGRAMPH1_01G09375	12.884	0.185267	3853.94	0.928537	13.8756	8.90233e-44	1.24256e-41	Effector
FGRAMPH1_01G09865	-9.70514	372183	366.018	0.702575	-13.8137	2.10785e-43	2.90785e-41	#N/A
FGRAMPH1_01G04205	6.65823	17.9369	1956.18	0.482359	13.8035	2.42901e-43	3.31239e-41	Non-effector
FGRAMPH1_01G05119	3.76832	1239.5	17070.3	0.273405	13.7829	3.23003e-43	4.35467e-41	#N/A
FGRAMPH1_01G17047	-3.92159	5949.61	387.597	0.285338	-13.7437	5.55854e-43	7.40972e-41	#N/A
FGRAMPH1_01G21087	5.30397	6.49544	259	0.387206	13.6981	1.04281e-42	1.37466e-40	#N/A
FGRAMPH1_01G20409	5.77909	25.091	1425.3	0.422363	13.6828	1.28717e-42	1.67813e-40	#N/A
FGRAMPH1_01G25613	14.5572	0	4061.5	1.07059	13.5973	4.15211e-42	5.35442e-40	Non-effector
FGRAMPH1_01G22091	6.37386	10.2688	885.702	0.470109	13.5583	7.0796e-42	9.03143e-40	#N/A
FGRAMPH1_01G06647	-3.49943	263195	23059	0.259232	-13.4992	1.58036e-41	1.99461e-39	#N/A
FGRAMPH1_01G12935	15.3882	0.209728	23321.5	1.1404	13.4937	1.70231e-41	2.10377e-39	#N/A
FGRAMPH1_01G26597	-4.48903	13924.6	607.863	0.332668	-13.494	1.69582e-41	2.10377e-39	#N/A
FGRAMPH1_01G24889	-3.07388	25317	2987.2	0.228153	-13.4729	2.25736e-41	2.76096e-39	#N/A
FGRAMPH1_01G16195	8.36103	11.9991	4512.92	0.620926	13.4654	2.49926e-41	3.02564e-39	#N/A
FGRAMPH1_01G12197	9.93732	3.48346	4116.21	0.738845	13.4498	3.08686e-41	3.69925e-39	#N/A
FGRAMPH1_01G12937	3.08519	75.6373	644.09	0.229539	13.4408	3.48592e-41	4.13569e-39	#N/A
FGRAMPH1_01G05909	-5.00588	50343.4	1523.72	0.374804	-13.356	1.09299e-40	1.28388e-38	#N/A
FGRAMPH1_01G12527	4.7145	562.296	15115.5	0.354024	13.3169	1.84591e-40	2.14704e-38	#N/A
FGRAMPH1_01G10507	-2.55998	48566.7	8204.3	0.193005	-13.2639	3.751e-40	4.32057e-38	#N/A
FGRAMPH1_01G22303	14.1248	0	2890.88	1.06568	13.2543	4.26077e-40	4.86055e-38	#N/A
FGRAMPH1_01G25477	7.38433	63.5615	11612.7	0.558581	13.2198	6.74488e-40	7.62108e-38	Effector
FGRAMPH1_01G20965	8.4775	12.6278	5281.34	0.641344	13.2183	6.87724e-40	7.69732e-38	#N/A
FGRAMPH1_01G27823	5.1161	40.2227	1455.26	0.387166	13.2142	7.26375e-40	8.05393e-38	#N/A
FGRAMPH1_01G08879	6.16262	49.2486	3739.15	0.467468	13.183	1.09942e-39	1.20774e-37	Non-effector
FGRAMPH1_01G20639	-5.09471	1.41274e+06	40117.7	0.386911	-13.1677	1.34689e-39	1.46601e-37	#N/A
FGRAMPH1_01G16331	10.7891	19.2695	46884.8	0.820695	13.1464	1.78577e-39	1.92603e-37	#N/A
FGRAMPH1_01G04431	6.87971	33.3522	4215.44	0.523686	13.1371	2.01851e-39	2.15744e-37	#N/A
FGRAMPH1_01G13443	5.16418	9.55933	360.967	0.393275	13.1312	2.18085e-39	2.31014e-37	#N/A
FGRAMPH1_01G01341	4.83821	24.9373	734.707	0.369104	13.108	2.96452e-39	3.11248e-37	#N/A
FGRAMPH1_01G26857	-2.76275	11987.9	1758.68	0.211925	-13.0364	7.59504e-39	7.90418e-37	#N/A
FGRAMPH1_01G06129	-2.59668	9626.05	1585.01	0.200263	-12.9663	1.89907e-38	1.95918e-36	#N/A
FGRAMPH1_01G11987	8.78536	17.8522	9448.78	0.679948	12.9206	3.44256e-38	3.52091e-36	Non-effector
FGRAMPH1_01G22167	4.72879	31.1925	854.817	0.367049	12.8833	5.59287e-38	5.67127e-36	#N/A
FGRAMPH1_01G12205	-9.4482	25174	29.5155	0.733538	-12.8803	5.80986e-38	5.84137e-36	#N/A
FGRAMPH1_01G26169	-5.59949	1.16957e+06	23122.7	0.436687	-12.8227	1.22407e-37	1.22037e-35	#N/A
FGRAMPH1_01G25053	-2.97094	7392.62	937.359	0.231758	-12.8191	1.28137e-37	1.26685e-35	Non-effector
FGRAMPH1_01G14497	3.52001	150.562	1739.94	0.274609	12.8183	1.2951e-37	1.26984e-35	#N/A
FGRAMPH1_01G20239	4.6558	23.22	604.138	0.364333	12.779	2.14876e-37	2.08958e-35	#N/A
FGRAMPH1_01G00591	11.148	0.438324	1243.71	0.874561	12.7469	3.24251e-37	3.12758e-35	#N/A
FGRAMPH1_01G05911	-6.2431	33214	413.07	0.492037	-12.6883	6.8681e-37	6.57122e-35	#N/A
FGRAMPH1_01G12195	7.66956	27.3293	6197.18	0.605856	12.6591	9.96955e-37	9.3872e-35	#N/A
FGRAMPH1_01G17769	3.03767	210.648	1738.32	0.239949	12.6596	9.89549e-37	9.3872e-35	#N/A
FGRAMPH1_01G25439	10.022	1.90038	2424.41	0.795408	12.5998	2.11752e-36	1.97813e-34	#N/A
FGRAMPH1_01G18965	7.24783	6.10902	1036.28	0.577131	12.5584	3.57548e-36	3.31402e-34	#N/A
FGRAMPH1_01G02525	-3.39726	11380.5	1069.43	0.271769	-12.5005	7.41513e-36	6.81962e-34	#N/A
FGRAMPH1_01G21967	10.8767	17.8527	47674.1	0.871736	12.477	9.96713e-36	9.09615e-34	Non-effector
FGRAMPH1_01G04497	5.5509	52.7691	2600.25	0.445127	12.4704	1.08312e-35	9.80925e-34	#N/A
FGRAMPH1_01G05361	6.22957	4.27256	324.031	0.500256	12.4528	1.35048e-35	1.21379e-33	#N/A
FGRAMPH1_01G09985	-3.60342	56685.2	4609.51	0.289547	-12.445	1.48794e-35	1.32729e-33	#N/A
FGRAMPH1_01G14743	2.93521	621.806	4784.66	0.236225	12.4255	1.90046e-35	1.68262e-33	#N/A
FGRAMPH1_01G22045	4.86312	80.5333	2415.43	0.394073	12.3406	5.4715e-35	4.80844e-33	Non-effector
FGRAMPH1_01G15699	6.78826	13.9797	1695.08	0.550859	12.3231	6.80669e-35	5.93783e-33	#N/A
FGRAMPH1_01G28045	8.38337	2.44633	1021.2	0.68106	12.3093	8.07239e-35	6.99057e-33	#N/A
FGRAMPH1_01G10099	6.29751	72.5532	6115.47	0.512219	12.2946	9.68734e-35	8.3283e-33	Non-effector
FGRAMPH1_01G13935	4.29794	11.0943	220.521	0.350052	12.278	1.18917e-34	1.01499e-32	#N/A
FGRAMPH1_01G00609	3.36413	110.615	1148.47	0.275659	12.204	2.96055e-34	2.50886e-32	#N/A
FGRAMPH1_01G00645	6.19133	92.661	7248.51	0.507703	12.1948	3.31407e-34	2.78852e-32	Non-effector
FGRAMPH1_01G19011	2.93315	382.305	2942.07	0.240913	12.1751	4.21736e-34	3.52357e-32	#N/A
FGRAMPH1_01G03959	6.55491	76.6177	7798.43	0.539169	12.1574	5.23765e-34	4.34542e-32	Non-effector
FGRAMPH1_01G22087	13.775	0	2539.69	1.13396	12.1476	5.9061e-34	4.86597e-32	#N/A
FGRAMPH1_01G10157	3.01593	200.726	1638.09	0.248316	12.1455	6.05985e-34	4.95821e-32	#N/A
FGRAMPH1_01G15703	8.40583	4.10705	1592.86	0.692786	12.1334	7.02991e-34	5.71253e-32	#N/A
FGRAMPH1_01G08249	4.3036	71.8485	1448.75	0.354844	12.1281	7.49329e-34	6.04765e-32	#N/A
FGRAMPH1_01G15729	13.4279	0	1843.07	1.10796	12.1195	8.32516e-34	6.67363e-32	#N/A
FGRAMPH1_01G14291	3.81906	22.5562	321.312	0.315348	12.1106	9.28174e-34	7.39051e-32	Non-effector
FGRAMPH1_01G09511	6.74221	24.3515	2878.67	0.558179	12.0789	1.3646e-33	1.07931e-31	Non-effector
FGRAMPH1_01G25211	3.35261	229.204	2367.84	0.278394	12.0427	2.12012e-33	1.66577e-31	#N/A
FGRAMPH1_01G11997	5.96021	3.74199	251.048	0.495483	12.0291	2.49887e-33	1.95043e-31	#N/A
FGRAMPH1_01G05507	-8.27839	25034.3	69.0624	0.689143	-12.0126	3.05147e-33	2.36619e-31	#N/A
FGRAMPH1_01G04705	-2.89871	12554.3	1672.93	0.241327	-12.0115	3.09023e-33	2.38068e-31	#N/A
FGRAMPH1_01G10285	4.5731	13.1209	314.474	0.380941	12.0047	3.35533e-33	2.56823e-31	#N/A
FGRAMPH1_01G24275	4.91261	16.7379	523.465	0.40926	12.0036	3.40058e-33	2.58618e-31	#N/A
FGRAMPH1_01G08097	8.5074	9.51153	4064.6	0.709345	11.9933	3.85124e-33	2.91026e-31	#N/A
FGRAMPH1_01G03929	8.33248	4.44149	1734.72	0.695436	11.9817	4.43279e-33	3.32852e-31	Non-effector
FGRAMPH1_01G25059	4.20332	99.0375	1866.99	0.35113	11.9708	5.05143e-33	3.76919e-31	#N/A
FGRAMPH1_01G09077	11.1983	0.864579	3907.07	0.935916	11.9651	5.41448e-33	4.01484e-31	#N/A
FGRAMPH1_01G25061	6.47609	9.00835	842.192	0.544048	11.9035	1.13453e-32	8.36028e-31	#N/A
FGRAMPH1_01G13537	6.34278	12.8735	1155.32	0.534392	11.8692	1.7118e-32	1.25363e-30	#N/A
FGRAMPH1_01G05767	-2.30084	10129.4	2049.18	0.194218	-11.8467	2.23939e-32	1.62994e-30	#N/A
FGRAMPH1_01G16733	2.83497	62.8703	450.99	0.239586	11.8328	2.64233e-32	1.9115e-30	#N/A
FGRAMPH1_01G04427	8.52485	1.04305	421.314	0.722009	11.8071	3.58631e-32	2.57866e-30	#N/A
FGRAMPH1_01G21111	14.0227	0	3479.3	1.18894	11.7942	4.18111e-32	2.98823e-30	Non-effector
FGRAMPH1_01G19107	5.69277	170.888	9332.55	0.483256	11.78	4.94804e-32	3.51518e-30	Non-effector
FGRAMPH1_01G06787	-2.51565	11951.2	2080.53	0.213604	-11.7772	5.11783e-32	3.61416e-30	#N/A
FGRAMPH1_01G21561	6.02797	6.68883	475.005	0.512638	11.7587	6.37002e-32	4.47183e-30	Non-effector
FGRAMPH1_01G21523	8.24228	6.24677	2153.68	0.702407	11.7343	8.49876e-32	5.93114e-30	#N/A
FGRAMPH1_01G12921	10.0687	0.308778	711.44	0.858532	11.7278	9.17913e-32	6.36849e-30	#N/A
FGRAMPH1_01G26023	-6.70169	5774.3	50.7086	0.571961	-11.717	1.04267e-31	7.19201e-30	#N/A
FGRAMPH1_01G20961	13.7235	0	2653.84	1.1729	11.7004	1.26782e-31	8.69447e-30	#N/A
FGRAMPH1_01G11329	-2.0146	7993.37	1973.42	0.172213	-11.6983	1.30016e-31	8.86501e-30	#N/A
FGRAMPH1_01G20963	9.31274	0.932369	868.565	0.796653	11.6898	1.43682e-31	9.74081e-30	#N/A
FGRAMPH1_01G12703	6.96498	40.0341	5575.37	0.596828	11.67	1.81445e-31	1.2231e-29	#N/A
FGRAMPH1_01G25409	-4.97768	9784.48	299.537	0.426629	-11.6675	1.86906e-31	1.2528e-29	#N/A
FGRAMPH1_01G13447	5.99039	5.91462	418.858	0.513479	11.6663	1.8952e-31	1.26318e-29	#N/A
FGRAMPH1_01G21563	2.46388	192.368	1067.09	0.211273	11.6621	1.99081e-31	1.31949e-29	#N/A
FGRAMPH1_01G27991	12.9801	0	1327.17	1.11606	11.6303	2.88916e-31	1.90428e-29	#N/A
FGRAMPH1_01G14621	3.6531	402.912	5145.49	0.314288	11.6234	3.13309e-31	2.05365e-29	#N/A
FGRAMPH1_01G21281	-2.4566	4718.6	856.083	0.211658	-11.6065	3.81955e-31	2.48984e-29	#N/A
FGRAMPH1_01G15539	8.46374	2.24646	971.062	0.7303	11.5894	4.66356e-31	3.02341e-29	#N/A
FGRAMPH1_01G05619	10.9488	0.555801	2261.62	0.944978	11.5863	4.83691e-31	3.11876e-29	Non-effector
FGRAMPH1_01G10667	-2.05412	3641.76	874.36	0.177522	-11.5711	5.77345e-31	3.7025e-29	#N/A
FGRAMPH1_01G10871	4.25396	48.4047	937.673	0.367945	11.5614	6.46397e-31	4.12304e-29	#N/A
FGRAMPH1_01G11415	4.68859	434.426	11544.9	0.406318	11.5392	8.36762e-31	5.30874e-29	#N/A
FGRAMPH1_01G20645	-2.19053	7501.63	1638.31	0.190287	-11.5117	1.1514e-30	7.26607e-29	#N/A
FGRAMPH1_01G13311	13.0364	0.500522	9452.24	1.13482	11.4876	1.52231e-30	9.55593e-29	#N/A
FGRAMPH1_01G16201	7.1079	3.41511	576.996	0.619721	11.4695	1.87691e-30	1.17198e-28	Non-effector
FGRAMPH1_01G17529	4.83713	65.9046	1941.7	0.422026	11.4617	2.05461e-30	1.27622e-28	#N/A
FGRAMPH1_01G04807	5.38336	5.94129	266.738	0.47057	11.4401	2.63607e-30	1.62887e-28	#N/A
FGRAMPH1_01G27933	13.6749	0	2688.31	1.19545	11.4392	2.6634e-30	1.63723e-28	#N/A
FGRAMPH1_01G12819	6.87251	10.0656	1349.12	0.602173	11.4129	3.60666e-30	2.20564e-28	#N/A
FGRAMPH1_01G08437	12.3066	0.962865	8903.02	1.0795	11.4003	4.16451e-30	2.53373e-28	#N/A
FGRAMPH1_01G15339	-9.06339	150410	220.703	0.796677	-11.3765	5.47541e-30	3.3143e-28	#N/A
FGRAMPH1_01G08675	11.9533	1.17336	9864.96	1.05074	11.376	5.50586e-30	3.31581e-28	Non-effector
FGRAMPH1_01G03315	-3.37451	14205.5	1354.35	0.297086	-11.3587	6.71364e-30	4.02276e-28	#N/A
FGRAMPH1_01G08621	4.55321	13.8443	337.693	0.40181	11.3318	9.13557e-30	5.44645e-28	#N/A
FGRAMPH1_01G00629	3.326	39.7604	405.12	0.293612	11.3278	9.55319e-30	5.66695e-28	#N/A
FGRAMPH1_01G22147	12.5368	0	928.645	1.10772	11.3176	1.07312e-29	6.33408e-28	#N/A
FGRAMPH1_01G10137	4.36683	134.228	2851.59	0.385998	11.3131	1.1301e-29	6.63736e-28	#N/A
FGRAMPH1_01G13837	5.48777	20.9351	980.439	0.485451	11.3045	1.24675e-29	7.28643e-28	Non-effector
FGRAMPH1_01G13231	6.16452	13.6288	1038.23	0.545937	11.2916	1.44319e-29	8.39311e-28	#N/A
FGRAMPH1_01G13577	3.74317	55.6843	753.212	0.332352	11.2627	2.00628e-29	1.1611e-27	#N/A
FGRAMPH1_01G12705	3.32437	395.397	4002.72	0.295279	11.2584	2.10524e-29	1.21246e-27	#N/A
FGRAMPH1_01G16317	-3.71305	5169.11	387.123	0.330561	-11.2326	2.82134e-29	1.61702e-27	#N/A
FGRAMPH1_01G22041	7.27111	76.6057	13353.2	0.647889	11.2228	3.15237e-29	1.79807e-27	#N/A
FGRAMPH1_01G22343	8.25393	2.30821	865.062	0.735718	11.2189	3.29454e-29	1.87016e-27	#N/A
FGRAMPH1_01G14929	2.16911	8416.33	37973.4	0.193429	11.214	3.4819e-29	1.96711e-27	#N/A
FGRAMPH1_01G03321	-4.72418	1.01489e+06	37143.7	0.421385	-11.2111	3.59783e-29	2.02297e-27	#N/A
FGRAMPH1_01G21719	6.9127	5.26745	736.608	0.616852	11.2064	3.79225e-29	2.11226e-27	#N/A
FGRAMPH1_01G25243	9.82162	12.2034	15577.7	0.876411	11.2066	3.78292e-29	2.11226e-27	Non-effector
FGRAMPH1_01G06895	-3.00685	8606.67	1062.12	0.268447	-11.2009	4.03606e-29	2.23756e-27	#N/A
FGRAMPH1_01G09269	-5.51243	1869.3	38.2863	0.493454	-11.1711	5.64705e-29	3.11612e-27	#N/A
FGRAMPH1_01G01519	-2.02953	4725.26	1155.02	0.181787	-11.1643	6.09388e-29	3.34712e-27	#N/A
FGRAMPH1_01G13547	7.59339	3.88996	868.644	0.680493	11.1587	6.49622e-29	3.55167e-27	#N/A
FGRAMPH1_01G20207	8.99888	44.463	29269.6	0.807166	11.1487	7.263e-29	3.95267e-27	Non-effector
FGRAMPH1_01G14947	-2.63222	7602.57	1218.91	0.236394	-11.1349	8.48508e-29	4.59667e-27	#N/A
FGRAMPH1_01G21717	7.69602	4.13787	1004.82	0.692958	11.106	1.17235e-28	6.32217e-27	#N/A
FGRAMPH1_01G00713	7.24957	25.8415	4411.65	0.652902	11.1036	1.20459e-28	6.46662e-27	#N/A
FGRAMPH1_01G10101	2.48743	1150.39	6484.07	0.224231	11.0932	1.35392e-28	7.23554e-27	#N/A
FGRAMPH1_01G25067	3.75681	100.82	1390.85	0.338696	11.092	1.37197e-28	7.29915e-27	#N/A
FGRAMPH1_01G05313	3.54782	42.8639	503.726	0.320366	11.0743	1.67215e-28	8.85644e-27	#N/A
FGRAMPH1_01G21009	11.52	1.69186	9639.87	1.04182	11.0576	2.01474e-28	1.06235e-26	Non-effector
FGRAMPH1_01G15471	5.72236	40.6992	2309.9	0.518601	11.0342	2.61258e-28	1.37149e-26	#N/A
FGRAMPH1_01G12883	3.70237	35.5992	472.293	0.335594	11.0323	2.66971e-28	1.3953e-26	#N/A
FGRAMPH1_01G14829	-12.1017	530666	60.7747	1.09921	-11.0095	3.43803e-28	1.78898e-26	#N/A
FGRAMPH1_01G16383	10.0607	0.271484	370.857	0.914569	11.0005	3.8009e-28	1.96916e-26	#N/A
FGRAMPH1_01G03273	-3.89217	8229.67	543.567	0.35462	-10.9756	5.00609e-28	2.58227e-26	#N/A
FGRAMPH1_01G17879	-2.21906	13448.1	2878.53	0.202304	-10.9689	5.39093e-28	2.76874e-26	#N/A
FGRAMPH1_01G24223	3.55312	203.051	2421.26	0.324275	10.9571	6.14211e-28	3.14095e-26	#N/A
FGRAMPH1_01G01085	-7.92156	433240	1505.28	0.723878	-10.9432	7.16125e-28	3.6464e-26	#N/A
FGRAMPH1_01G12175	4.44854	329.185	7389.08	0.406822	10.9349	7.85305e-28	3.98156e-26	#N/A
FGRAMPH1_01G12393	4.14312	52.2146	951.39	0.379516	10.9169	9.57435e-28	4.83362e-26	#N/A
FGRAMPH1_01G02279	-2.15689	15298	3419.39	0.197712	-10.9093	1.04077e-27	5.23209e-26	#N/A
FGRAMPH1_01G27573	5.90281	9.21708	591.401	0.541891	10.893	1.24479e-27	6.23132e-26	#N/A
FGRAMPH1_01G08141	4.06514	16.9988	290.874	0.373271	10.8906	1.27815e-27	6.37143e-26	#N/A
FGRAMPH1_01G01513	-2.84697	7718.55	1065.43	0.261549	-10.885	1.35852e-27	6.74371e-26	#N/A
FGRAMPH1_01G08571	10.28	1.03745	2067.05	0.946453	10.8616	1.75589e-27	8.67997e-26	#N/A
FGRAMPH1_01G09063	4.65101	853.544	22173.2	0.428358	10.8578	1.83174e-27	9.01735e-26	#N/A
FGRAMPH1_01G16141	-3.41356	23697.3	2194.75	0.315112	-10.8329	2.40508e-27	1.17909e-25	#N/A
FGRAMPH1_01G25125	3.04225	129.825	1080.92	0.281187	10.8193	2.78816e-27	1.36127e-25	#N/A
FGRAMPH1_01G00357	5.68203	16.6112	897.206	0.526765	10.7866	3.98091e-27	1.93563e-25	#N/A
FGRAMPH1_01G27539	5.52596	42.0113	2043.82	0.512955	10.7728	4.62652e-27	2.24037e-25	#N/A
FGRAMPH1_01G14085	7.48827	0.994125	244.873	0.69579	10.7623	5.1885e-27	2.50229e-25	#N/A
FGRAMPH1_01G01577	2.88546	93.6913	694.526	0.268385	10.7512	5.84871e-27	2.80928e-25	#N/A
FGRAMPH1_01G24399	4.00016	381.202	6243.09	0.372371	10.7424	6.43533e-27	3.07858e-25	#N/A
FGRAMPH1_01G09427	4.24761	42.7138	827.49	0.395612	10.7368	6.83794e-27	3.25804e-25	#N/A
FGRAMPH1_01G25079	6.7625	6.10713	780.015	0.630114	10.7322	7.18806e-27	3.41117e-25	Non-effector
FGRAMPH1_01G16781	5.46318	108.813	5093.49	0.509117	10.7307	7.30545e-27	3.45306e-25	#N/A
FGRAMPH1_01G21215	-5.5398	356154	7216.3	0.5171	-10.7132	8.82541e-27	4.15495e-25	Non-effector
FGRAMPH1_01G25625	12.1909	0.166841	1651.58	1.13823	10.7104	9.09336e-27	4.26417e-25	Non-effector
FGRAMPH1_01G17443	-14.9468	92067.3	0	1.39611	-10.7061	9.53096e-27	4.45178e-25	#N/A
FGRAMPH1_01G21327	6.93674	26.4972	3621.13	0.648494	10.6967	1.05483e-26	4.90764e-25	#N/A
FGRAMPH1_01G21001	4.83401	71.1369	2106.09	0.452314	10.6873	1.1674e-26	5.41016e-25	Non-effector
FGRAMPH1_01G21959	10.8526	2.39004	7937.55	1.01587	10.683	1.22217e-26	5.64194e-25	#N/A
FGRAMPH1_01G11821	7.21556	8.06883	1404.64	0.675915	10.6752	1.32913e-26	6.11196e-25	Non-effector
FGRAMPH1_01G25865	3.7934	64.1903	912.845	0.355375	10.6743	1.34206e-26	6.14756e-25	#N/A
FGRAMPH1_01G00055	8.82239	2.29144	1489.51	0.827769	10.658	1.59947e-26	7.29853e-25	Non-effector
FGRAMPH1_01G21329	8.28163	1.90038	679.723	0.777493	10.6517	1.71193e-26	7.78174e-25	#N/A
FGRAMPH1_01G17153	-4.03627	30662.4	1826.69	0.379995	-10.6219	2.35675e-26	1.06719e-24	#N/A
FGRAMPH1_01G25971	-2.93561	7430.07	963.184	0.277766	-10.5687	4.16397e-26	1.87838e-24	#N/A
FGRAMPH1_01G15317	8.5102	0.814892	306.245	0.805521	10.5648	4.33728e-26	1.94915e-24	#N/A
FGRAMPH1_01G26111	2.11899	5345.76	23299.3	0.200886	10.5482	5.17557e-26	2.31709e-24	#N/A
FGRAMPH1_01G16395	2.46217	87.0205	482.37	0.233519	10.5437	5.42919e-26	2.4215e-24	#N/A
FGRAMPH1_01G07051	-2.29288	16935.6	3441.48	0.218061	-10.5149	7.37665e-26	3.27778e-24	#N/A
FGRAMPH1_01G12283	9.01106	0.846153	714.569	0.857582	10.5075	7.97722e-26	3.53141e-24	Non-effector
FGRAMPH1_01G13699	11.9378	0	617.995	1.13698	10.4996	8.67255e-26	3.82495e-24	Non-effector
FGRAMPH1_01G18343	3.49152	102.222	1169.46	0.332597	10.4977	8.84828e-26	3.888e-24	#N/A
FGRAMPH1_01G21555	11.3388	1.54389	8249.36	1.08049	10.4942	9.18961e-26	4.02308e-24	#N/A
FGRAMPH1_01G15939	7.53641	3.34699	737.341	0.718628	10.4872	9.88961e-26	4.31361e-24	#N/A
FGRAMPH1_01G01517	-2.84731	3816.15	526.272	0.271562	-10.4849	1.01315e-25	4.40294e-24	#N/A
FGRAMPH1_01G22565	4.31052	40.9087	828.929	0.411179	10.4833	1.03071e-25	4.46292e-24	#N/A
FGRAMPH1_01G08569	10.4295	4.72766	10108.1	0.995208	10.4797	1.07088e-25	4.61996e-24	#N/A
FGRAMPH1_01G02255	6.03792	5.6935	389.06	0.576177	10.4793	1.07544e-25	4.62285e-24	#N/A
FGRAMPH1_01G13593	4.75053	5.18091	144.106	0.45391	10.4658	1.24047e-25	5.31299e-24	#N/A
FGRAMPH1_01G14705	2.81357	689.86	4887.22	0.2694	10.4439	1.56321e-25	6.67119e-24	#N/A
FGRAMPH1_01G05699	3.28027	149.078	1469.07	0.314226	10.4392	1.64168e-25	6.98097e-24	#N/A
FGRAMPH1_01G26319	-4.11036	1330.32	74.5721	0.393826	-10.437	1.68026e-25	7.11952e-24	#N/A
FGRAMPH1_01G22093	6.58071	4.33564	444.954	0.630916	10.4304	1.80102e-25	7.60404e-24	#N/A
FGRAMPH1_01G13297	3.82766	56.8771	820.672	0.367857	10.4053	2.3454e-25	9.86733e-24	Non-effector
FGRAMPH1_01G04653	2.99796	154.861	1252.61	0.288151	10.4041	2.37419e-25	9.95312e-24	#N/A
FGRAMPH1_01G12449	4.17776	61.2	1132.02	0.40244	10.3811	3.02339e-25	1.26301e-23	#N/A
FGRAMPH1_01G15893	9.51848	0.555801	783.554	0.917157	10.3782	3.1145e-25	1.29651e-23	Non-effector
FGRAMPH1_01G14047	7.25871	9.2499	1601.47	0.699976	10.37	3.39701e-25	1.40917e-23	#N/A
FGRAMPH1_01G21921	-12.2806	13064.8	0.931382	1.18434	-10.3692	3.42489e-25	1.41578e-23	Non-effector
FGRAMPH1_01G03305	-2.59311	15057.7	2479.54	0.250467	-10.3531	4.05268e-25	1.66948e-23	#N/A
FGRAMPH1_01G19201	-4.88886	5380.79	174.098	0.474223	-10.3092	6.40253e-25	2.62836e-23	#N/A
FGRAMPH1_01G01357	3.91347	91.4576	1416.82	0.379737	10.3057	6.63746e-25	2.71541e-23	#N/A
FGRAMPH1_01G16147	5.7913	31.5787	1867.74	0.562575	10.2943	7.47822e-25	3.04885e-23	Non-effector
FGRAMPH1_01G24363	-3.21879	6102.14	648.431	0.312887	-10.2874	8.03351e-25	3.26403e-23	#N/A
FGRAMPH1_01G17197	4.45734	157.082	3560.75	0.433358	10.2856	8.18466e-25	3.31409e-23	#N/A
FGRAMPH1_01G16087	8.84975	0.185267	195.382	0.861821	10.2687	9.75571e-25	3.9368e-23	#N/A
FGRAMPH1_01G05241	-4.29136	2149.84	107.445	0.418193	-10.2617	1.0488e-24	4.21795e-23	Non-effector
FGRAMPH1_01G27957	7.42267	2.51456	512.491	0.724601	10.2438	1.26171e-24	5.05707e-23	#N/A
FGRAMPH1_01G14205	-5.74868	769351	13300.8	0.561994	-10.2291	1.46917e-24	5.86876e-23	#N/A
FGRAMPH1_01G20427	-2.66098	21029.4	3301.72	0.260333	-10.2214	1.58953e-24	6.32825e-23	#N/A
FGRAMPH1_01G13433	4.21281	18.6645	355.492	0.412861	10.2039	1.90389e-24	7.55444e-23	#N/A
FGRAMPH1_01G06403	3.75734	301.697	4161.71	0.36873	10.19	2.19851e-24	8.69437e-23	#N/A
FGRAMPH1_01G27243	-3.74961	59908.3	4365.39	0.368292	-10.1811	2.40907e-24	9.49541e-23	#N/A
FGRAMPH1_01G04825	6.1737	167.856	13262.3	0.607106	10.1691	2.72489e-24	1.07047e-22	#N/A
FGRAMPH1_01G22335	9.48805	0.518506	617.407	0.934833	10.1495	3.33186e-24	1.30459e-22	Non-effector
FGRAMPH1_01G12115	5.8603	34.7904	2198.91	0.577817	10.1421	3.59187e-24	1.40178e-22	Effector
FGRAMPH1_01G10411	4.57151	22.9745	576.096	0.450905	10.1385	3.72655e-24	1.44957e-22	#N/A
FGRAMPH1_01G26255	-2.35866	11925.2	2313.39	0.232701	-10.136	3.82286e-24	1.48217e-22	#N/A
FGRAMPH1_01G00321	6.98853	6.10825	871.065	0.69203	10.0986	5.60378e-24	2.16558e-22	#N/A
FGRAMPH1_01G09867	-2.52766	50142.3	8642.45	0.250396	-10.0946	5.83485e-24	2.24755e-22	#N/A
FGRAMPH1_01G21987	7.30591	27.1188	4998.35	0.72379	10.094	5.87511e-24	2.25574e-22	#N/A
FGRAMPH1_01G27935	8.81721	1.81034	1080.19	0.873896	10.0895	6.14563e-24	2.35199e-22	#N/A
FGRAMPH1_01G10141	5.79868	30.6101	1858.44	0.575722	10.072	7.34554e-24	2.80217e-22	#N/A
FGRAMPH1_01G21167	5.77451	8.91401	508.121	0.574426	10.0527	8.94289e-24	3.40059e-22	#N/A
FGRAMPH1_01G09927	-4.32188	18967.4	919.383	0.429956	-10.0519	9.01177e-24	3.41584e-22	#N/A
FGRAMPH1_01G27481	2.22616	602.613	2829.29	0.221477	10.0515	9.05193e-24	3.42013e-22	#N/A
FGRAMPH1_01G05535	5.23468	6.58814	252.586	0.521334	10.0409	1.0072e-23	3.79346e-22	#N/A
FGRAMPH1_01G15395	-2.84331	2402.61	332.855	0.283361	-10.0342	1.0779e-23	4.0469e-22	#N/A
FGRAMPH1_01G19463	-3.28943	12762.1	1286.8	0.327861	-10.033	1.09121e-23	4.08396e-22	#N/A
FGRAMPH1_01G04789	4.36997	49.0682	1041.26	0.435987	10.0232	1.20588e-23	4.4989e-22	#N/A
FGRAMPH1_01G21287	4.02438	166.692	2785.14	0.402154	10.007	1.41928e-23	5.27848e-22	#N/A
FGRAMPH1_01G07833	11.2954	0	373.399	1.13145	9.98311	1.80718e-23	6.67926e-22	#N/A
FGRAMPH1_01G19703	-2.26511	150458	31158.7	0.226892	-9.98321	1.80531e-23	6.67926e-22	#N/A
FGRAMPH1_01G12631	-3.68708	27425	2087.65	0.369508	-9.97833	1.89628e-23	6.98678e-22	#N/A
FGRAMPH1_01G10755	-2.53135	13062.9	2245.43	0.253774	-9.97482	1.96458e-23	7.21602e-22	#N/A
FGRAMPH1_01G08531	6.71443	140.673	16699.9	0.673346	9.97174	2.02652e-23	7.42056e-22	#N/A
FGRAMPH1_01G02781	3.52325	34.5617	408.508	0.353937	9.95446	2.41117e-23	8.80189e-22	#N/A
FGRAMPH1_01G05639	11.1183	0	318.778	1.1187	9.93857	2.82872e-23	1.02945e-21	#N/A
FGRAMPH1_01G24479	-2.3017	5553.93	1121.89	0.231857	-9.92724	3.16891e-23	1.14972e-21	#N/A
FGRAMPH1_01G11461	10.5131	0.271484	644.576	1.05945	9.92314	3.30188e-23	1.19431e-21	#N/A
FGRAMPH1_01G19883	-4.32369	1.33033e+06	64307.4	0.435868	-9.91971	3.41738e-23	1.23234e-21	#N/A
FGRAMPH1_01G18145	4.68207	37.1458	1002.75	0.472104	9.91747	3.49517e-23	1.25657e-21	#N/A
FGRAMPH1_01G00759	-3.16329	665.642	73.4939	0.319314	-9.9065	3.90082e-23	1.39817e-21	#N/A
FGRAMPH1_01G08341	-2.5404	16963.5	2896.27	0.256504	-9.90392	4.00261e-23	1.43033e-21	#N/A
FGRAMPH1_01G22469	-2.81315	12271.9	1731.38	0.284429	-9.89052	4.57649e-23	1.6305e-21	#N/A
FGRAMPH1_01G15519	4.30696	42.3102	871.564	0.435483	9.89007	4.59692e-23	1.63287e-21	#N/A
FGRAMPH1_01G08635	3.5392	55.6344	655.542	0.358419	9.87449	5.37058e-23	1.90199e-21	Non-effector
FGRAMPH1_01G23311	-3.22832	251801	26505.7	0.327308	-9.86327	6.00596e-23	2.12068e-21	#N/A
FGRAMPH1_01G08089	3.95582	161.385	2573.78	0.401306	9.85737	6.36935e-23	2.24231e-21	#N/A
FGRAMPH1_01G05481	5.72574	94.0945	5367.73	0.582059	9.83705	7.79625e-23	2.73653e-21	#N/A
FGRAMPH1_01G16327	5.10527	26.5391	955.978	0.519545	9.82643	8.66391e-23	3.03211e-21	Non-effector
FGRAMPH1_01G18501	6.7522	2.0556	267.296	0.687653	9.8192	9.30835e-23	3.24807e-21	#N/A
FGRAMPH1_01G22347	11.1261	0	328.318	1.13353	9.81538	9.66736e-23	3.36345e-21	#N/A
FGRAMPH1_01G08373	-5.45154	38135.7	814.342	0.555433	-9.81492	9.71148e-23	3.36892e-21	Effector
FGRAMPH1_01G25025	4.94338	3.8338	118.338	0.503908	9.81007	1.01893e-22	3.52437e-21	#N/A
FGRAMPH1_01G25191	5.48687	215.87	10393.4	0.559727	9.80276	1.09547e-22	3.7781e-21	#N/A
FGRAMPH1_01G22181	5.58976	2.1427	110.26	0.570273	9.8019	1.10482e-22	3.79931e-21	#N/A
FGRAMPH1_01G17195	4.51753	36.9623	886.375	0.462404	9.76965	1.51982e-22	5.21132e-21	#N/A
FGRAMPH1_01G00053	10.8395	0.333681	1070.27	1.11059	9.76014	1.66919e-22	5.70698e-21	#N/A
FGRAMPH1_01G05923	-2.92249	114134	14899.2	0.299641	-9.7533	1.7857e-22	6.08781e-21	#N/A
FGRAMPH1_01G11325	3.26641	23.7209	233.424	0.335418	9.73833	2.06922e-22	7.03416e-21	#N/A
FGRAMPH1_01G27955	8.81573	0.741068	594.276	0.907378	9.7156	2.58709e-22	8.76949e-21	#N/A
FGRAMPH1_01G16333	10.3912	0.895958	2042.61	1.06966	9.71445	2.61657e-22	8.84415e-21	#N/A
FGRAMPH1_01G09073	9.17561	20.4898	17137.7	0.944736	9.71236	2.67085e-22	9.00196e-21	#N/A
FGRAMPH1_01G09353	11.0269	0	306.777	1.13685	9.69955	3.02835e-22	1.0178e-20	#N/A
FGRAMPH1_01G14155	-1.82585	6708.73	1887.6	0.188316	-9.69564	3.14646e-22	1.05451e-20	Non-effector
FGRAMPH1_01G07101	8.77193	3.74967	2311.75	0.905884	9.68328	3.55134e-22	1.18685e-20	#N/A
FGRAMPH1_01G16123	3.7657	70.3696	982.732	0.3899	9.6581	4.54192e-22	1.51363e-20	#N/A
FGRAMPH1_01G05801	2.91425	908.652	6917.19	0.301862	9.65427	4.71522e-22	1.56698e-20	#N/A
FGRAMPH1_01G16957	-5.79245	91825.8	1522.72	0.600966	-9.63857	5.49497e-22	1.82102e-20	#N/A
FGRAMPH1_01G12975	4.83588	212.324	6354.41	0.501957	9.63405	5.74225e-22	1.89766e-20	#N/A
FGRAMPH1_01G05311	6.16358	422.188	33565.9	0.640289	9.62624	6.19549e-22	2.04176e-20	Non-effector
FGRAMPH1_01G11085	-4.42693	62277	2789.62	0.460502	-9.61327	7.02834e-22	2.30981e-20	#N/A
FGRAMPH1_01G25271	8.72395	0.623591	377.816	0.907791	9.61008	7.24899e-22	2.37575e-20	Non-effector
FGRAMPH1_01G15791	6.01789	2.70498	191.387	0.626414	9.60689	7.47712e-22	2.44376e-20	Non-effector
FGRAMPH1_01G04425	11.6718	0	581.769	1.21502	9.60624	7.52487e-22	2.44902e-20	Non-effector
FGRAMPH1_01G14899	-5.92628	1784.6	27.2039	0.616929	-9.60611	7.53448e-22	2.44902e-20	#N/A
FGRAMPH1_01G25905	6.54223	4.42701	442.534	0.682753	9.58213	9.5062e-22	3.08146e-20	#N/A
FGRAMPH1_01G13115	6.62374	9.14446	1049.83	0.693374	9.55292	1.26095e-21	4.07626e-20	#N/A
FGRAMPH1_01G28271	5.35291	19.3478	863.555	0.560647	9.54775	1.3255e-21	4.27329e-20	#N/A
FGRAMPH1_01G08451	3.88206	15.9506	242.52	0.407038	9.53733	1.46558e-21	4.71211e-20	#N/A
FGRAMPH1_01G27231	-2.47924	4265.74	759.018	0.26	-9.53555	1.49094e-21	4.78069e-20	#N/A
FGRAMPH1_01G01887	4.88667	65.6746	2036.96	0.513452	9.51728	1.77777e-21	5.68502e-20	#N/A
FGRAMPH1_01G17209	-3.19058	6036.57	652.849	0.335585	-9.50754	1.95225e-21	6.22622e-20	#N/A
FGRAMPH1_01G27585	-2.63163	15426.4	2470.18	0.276879	-9.50464	2.00735e-21	6.38476e-20	#N/A
FGRAMPH1_01G15653	5.56879	15.012	773.125	0.587346	9.48127	2.51201e-21	7.96859e-20	#N/A
FGRAMPH1_01G05343	8.05604	6.933	2319.36	0.849981	9.47791	2.59425e-21	8.2075e-20	#N/A
FGRAMPH1_01G15481	5.65869	45.3182	2500.56	0.59718	9.47568	2.65018e-21	8.36215e-20	Non-effector
FGRAMPH1_01G08119	-6.80072	4448.99	34.3025	0.717975	-9.47209	2.74295e-21	8.63192e-20	#N/A
FGRAMPH1_01G11249	-2.26137	2340.83	485.11	0.239508	-9.44173	3.66662e-21	1.15081e-19	#N/A
FGRAMPH1_01G02775	-11.5441	8100.72	1.00618	1.22399	-9.43157	4.0398e-21	1.2646e-19	#N/A
FGRAMPH1_01G22375	4.32694	15.2902	313.596	0.459021	9.42646	4.2415e-21	1.32424e-19	#N/A
FGRAMPH1_01G12087	6.60817	6.94069	762.212	0.701284	9.42296	4.38564e-21	1.36565e-19	#N/A
FGRAMPH1_01G00715	8.31131	19.3843	8234.2	0.882181	9.42133	4.45418e-21	1.38336e-19	#N/A
FGRAMPH1_01G22235	8.25627	0.772005	273.151	0.877141	9.4127	4.83539e-21	1.49784e-19	#N/A
FGRAMPH1_01G01255	4.67605	210.135	5634.53	0.496855	9.4113	4.90053e-21	1.51406e-19	#N/A
FGRAMPH1_01G16581	6.75992	11.2089	1404.69	0.718539	9.40787	5.06278e-21	1.56013e-19	#N/A
FGRAMPH1_01G25579	6.71179	1.3085	169.84	0.713998	9.4003	5.4408e-21	1.67227e-19	#N/A
FGRAMPH1_01G14253	4.10987	88.4402	1569.39	0.437665	9.39045	5.97453e-21	1.83157e-19	#N/A
FGRAMPH1_01G27299	9.16493	0.271484	205.99	0.979704	9.3548	8.37583e-21	2.56111e-19	#N/A
FGRAMPH1_01G08997	6.90139	2.99018	427.683	0.738636	9.34344	9.32567e-21	2.84421e-19	#N/A
FGRAMPH1_01G05607	4.60796	4.29055	106.209	0.493643	9.3346	1.0137e-20	3.08372e-19	#N/A
FGRAMPH1_01G13197	3.52971	33.1406	387.968	0.378351	9.32921	1.06665e-20	3.23652e-19	Non-effector
FGRAMPH1_01G00941	3.89574	104.662	1604.6	0.417732	9.32594	1.10008e-20	3.32942e-19	#N/A
FGRAMPH1_01G06373	-2.80438	5045.42	715.79	0.300722	-9.32551	1.10446e-20	3.33417e-19	#N/A
FGRAMPH1_01G06247	3.55241	32.7999	393.409	0.381097	9.32153	1.14672e-20	3.45297e-19	#N/A
FGRAMPH1_01G01009	2.24199	4092.13	19454.5	0.240589	9.31877	1.17701e-20	3.53521e-19	#N/A
FGRAMPH1_01G22445	-3.55705	5197.62	433.474	0.382095	-9.30933	1.28641e-20	3.85404e-19	#N/A
FGRAMPH1_01G14013	12.5256	0	1555.63	1.34646	9.30261	1.37034e-20	4.09515e-19	Effector
FGRAMPH1_01G08935	4.28426	42.2301	853.98	0.460628	9.3009	1.39266e-20	4.15139e-19	#N/A
FGRAMPH1_01G07403	5.37802	59.8766	2689.13	0.578487	9.29671	1.44861e-20	4.30735e-19	#N/A
FGRAMPH1_01G16601	3.83471	18.9912	281.681	0.413289	9.27853	1.71834e-20	5.08715e-19	#N/A
FGRAMPH1_01G20971	-2.484	1512.24	269.042	0.267717	-9.27846	1.71944e-20	5.08715e-19	#N/A
FGRAMPH1_01G13309	11.7978	0	724.174	1.27196	9.27529	1.77134e-20	5.22764e-19	#N/A
FGRAMPH1_01G04391	8.47635	0.481211	184.444	0.914886	9.26492	1.9522e-20	5.74713e-19	#N/A
FGRAMPH1_01G05015	-1.79153	9773.56	2816.72	0.193848	-9.24192	2.42124e-20	7.11029e-19	#N/A
FGRAMPH1_01G15927	5.19531	4008.38	156903	0.562382	9.23806	2.51008e-20	7.31686e-19	#N/A
FGRAMPH1_01G24277	3.39773	79.3733	855.712	0.367791	9.23821	2.50655e-20	7.31686e-19	#N/A
FGRAMPH1_01G26183	8.49811	3.24267	1701.38	0.919884	9.23824	2.50585e-20	7.31686e-19	#N/A
FGRAMPH1_01G25761	3.67586	313.53	4098.56	0.398908	9.21479	3.11901e-20	9.0696e-19	#N/A
FGRAMPH1_01G13609	6.66898	7.56263	863.069	0.724438	9.20574	3.39336e-20	9.84324e-19	Effector
FGRAMPH1_01G21735	10.4657	0	199.275	1.13708	9.20394	3.45046e-20	9.98445e-19	#N/A
FGRAMPH1_01G15517	5.79451	1025	62476.2	0.629755	9.20121	3.53956e-20	1.02174e-18	Non-effector
FGRAMPH1_01G24355	2.67116	88.1189	569.424	0.290561	9.1931	3.81671e-20	1.09907e-18	#N/A
FGRAMPH1_01G16271	11.6736	0	653.668	1.27033	9.18937	3.95151e-20	1.13513e-18	Effector
FGRAMPH1_01G15969	5.84725	2.71101	160.02	0.637126	9.17754	4.41053e-20	1.26393e-18	#N/A
FGRAMPH1_01G22783	-2.37999	6211.19	1185.22	0.259358	-9.17648	4.45425e-20	1.27338e-18	#N/A
FGRAMPH1_01G10477	-2.71183	569.597	86.2981	0.295661	-9.17208	4.63995e-20	1.32027e-18	#N/A
FGRAMPH1_01G28001	7.13921	2.92074	472.547	0.778365	9.17206	4.64052e-20	1.32027e-18	#N/A
FGRAMPH1_01G03247	-2.65037	20513.5	3238.55	0.289461	-9.15619	5.37599e-20	1.52585e-18	#N/A
FGRAMPH1_01G04069	-4.28913	263133	12963.5	0.468894	-9.14733	5.83603e-20	1.64854e-18	#N/A
FGRAMPH1_01G11413	7.98734	1.88876	650.359	0.873181	9.1474	5.83178e-20	1.64854e-18	#N/A
FGRAMPH1_01G21527	7.71026	0.889482	275.175	0.843415	9.14172	6.14686e-20	1.73222e-18	#N/A
FGRAMPH1_01G08427	8.11576	11.1958	4045.38	0.889357	9.12543	7.14521e-20	2.00879e-18	#N/A
FGRAMPH1_01G24669	6.34327	133.833	12309.5	0.695248	9.12376	7.25627e-20	2.03519e-18	Non-effector
FGRAMPH1_01G25783	-14.2836	697867	0	1.5661	-9.1205	7.47816e-20	2.09248e-18	#N/A
FGRAMPH1_01G07915	-2.98165	2103.25	263.853	0.327929	-9.09238	9.68984e-20	2.70495e-18	#N/A
FGRAMPH1_01G22107	10.2849	0	172.184	1.13272	9.07981	1.08763e-19	3.02901e-18	#N/A
FGRAMPH1_01G03483	3.63674	196.419	2497.7	0.400735	9.07519	1.13479e-19	3.15295e-18	#N/A
FGRAMPH1_01G05203	5.80745	8.16735	486.099	0.64133	9.05533	1.36159e-19	3.77427e-18	#N/A
FGRAMPH1_01G13709	-4.32144	646.621	31.4013	0.477291	-9.05411	1.37686e-19	3.8077e-18	#N/A
FGRAMPH1_01G22719	3.94007	71.6403	1137.51	0.435351	9.05033	1.42534e-19	3.9326e-18	#N/A
FGRAMPH1_01G15455	4.42161	8.01926	176.582	0.488652	9.0486	1.44812e-19	3.9862e-18	Non-effector
FGRAMPH1_01G04383	10.6237	0	238.17	1.17434	9.04657	1.47531e-19	4.05163e-18	#N/A
FGRAMPH1_01G22439	3.28012	123.717	1221.49	0.362784	9.04152	1.54506e-19	4.23338e-18	Non-effector
FGRAMPH1_01G06317	4.79846	25.8373	763.821	0.53179	9.02322	1.82639e-19	4.9927e-18	#N/A
FGRAMPH1_01G15489	5.80878	14.2416	901.858	0.643918	9.021	1.86374e-19	5.08308e-18	#N/A
FGRAMPH1_01G15141	5.00288	28.2441	953.933	0.55492	9.01551	1.95963e-19	5.33236e-18	#N/A
FGRAMPH1_01G02539	2.78571	170.394	1188.78	0.309221	9.0088	2.08329e-19	5.65588e-18	#N/A
FGRAMPH1_01G04817	-13.9654	187878	0	1.55062	-9.00632	2.1309e-19	5.77192e-18	#N/A
FGRAMPH1_01G16533	5.4086	87.7606	4020.03	0.600801	9.00231	2.21008e-19	5.97275e-18	Non-effector
FGRAMPH1_01G27633	-2.21032	10375.4	2230.31	0.245812	-8.99192	2.42952e-19	6.55088e-18	#N/A
FGRAMPH1_01G22583	-1.87238	11068.2	3012.37	0.208383	-8.98527	2.58103e-19	6.94362e-18	#N/A
FGRAMPH1_01G21085	12.2687	0	1326.94	1.36574	8.98321	2.62992e-19	7.05913e-18	Non-effector
FGRAMPH1_01G08435	10.4476	0	206.408	1.16775	8.9468	3.65924e-19	9.79983e-18	#N/A
FGRAMPH1_01G01439	2.71936	135.015	895.403	0.304224	8.93868	3.9386e-19	1.05242e-17	#N/A
FGRAMPH1_01G19375	-2.88188	11877.2	1593.32	0.322867	-8.92592	4.4202e-19	1.17845e-17	#N/A
FGRAMPH1_01G13337	7.13688	175.735	29990.3	0.80135	8.90607	5.28734e-19	1.40648e-17	Non-effector
FGRAMPH1_01G20969	4.60065	42.8374	1086.25	0.516632	8.90509	5.33428e-19	1.41579e-17	#N/A
FGRAMPH1_01G25917	2.59071	569.185	3455.27	0.291039	8.9016	5.50486e-19	1.45781e-17	#N/A
FGRAMPH1_01G16403	-3.7477	485147	35175.7	0.421595	-8.88934	6.14707e-19	1.62425e-17	#N/A
FGRAMPH1_01G21137	3.81832	25.6142	370.1	0.429772	8.88453	6.41903e-19	1.69234e-17	#N/A
FGRAMPH1_01G15811	4.81507	25.248	757.481	0.542811	8.87062	7.27368e-19	1.91341e-17	Non-effector
FGRAMPH1_01G21295	8.36327	1.39604	617.88	0.942909	8.86965	7.33765e-19	1.92597e-17	Non-effector
FGRAMPH1_01G15529	9.39382	0.0617556	149.794	1.05956	8.86581	7.59528e-19	1.98481e-17	#N/A
FGRAMPH1_01G22295	11.8418	0	868.375	1.33564	8.86603	7.58008e-19	1.98481e-17	#N/A
FGRAMPH1_01G08543	7.85744	1.19826	417.399	0.887608	8.85238	8.56697e-19	2.23381e-17	#N/A
FGRAMPH1_01G01385	2.96178	353.732	2796.54	0.335071	8.83926	9.63516e-19	2.50683e-17	#N/A
FGRAMPH1_01G15497	8.92717	17.1879	12491.1	1.01086	8.83128	1.03486e-18	2.68655e-17	#N/A
FGRAMPH1_01G14019	-6.09009	380.911	4.36689	0.689978	-8.82651	1.07994e-18	2.79748e-17	#N/A
FGRAMPH1_01G15943	3.88943	517.57	7902.53	0.440761	8.82437	1.10082e-18	2.84535e-17	#N/A
FGRAMPH1_01G24501	3.16604	780.608	7118.05	0.359107	8.81643	1.18172e-18	3.04782e-17	#N/A
FGRAMPH1_01G03335	-2.10104	3798.3	881.416	0.238604	-8.80557	1.30194e-18	3.35059e-17	#N/A
FGRAMPH1_01G11727	-6.54913	45274.2	415.811	0.745221	-8.78817	1.5202e-18	3.90382e-17	#N/A
FGRAMPH1_01G16775	10.1189	0	156.165	1.15191	8.78448	1.57095e-18	4.02544e-17	Non-effector
FGRAMPH1_01G21387	10.1347	0.0617556	289.195	1.15379	8.78381	1.58022e-18	4.04046e-17	Non-effector
FGRAMPH1_01G25557	3.48051	34.1939	391.055	0.397125	8.76427	1.87998e-18	4.79656e-17	#N/A
FGRAMPH1_01G02625	2.95863	106.332	835.591	0.337929	8.75519	2.03757e-18	5.1875e-17	#N/A
FGRAMPH1_01G16877	-2.98541	21422.6	2668.94	0.341234	-8.74885	2.15541e-18	5.47575e-17	#N/A
FGRAMPH1_01G27061	4.70748	76.1075	2111.85	0.538564	8.74081	2.31443e-18	5.86719e-17	#N/A
FGRAMPH1_01G08851	10.9559	0	360.249	1.25755	8.71207	2.98363e-18	7.54751e-17	#N/A
FGRAMPH1_01G13441	2.67723	159.465	1032.15	0.307313	8.71173	2.9928e-18	7.55459e-17	#N/A
FGRAMPH1_01G20351	-2.30225	17035.2	3431.37	0.264427	-8.70653	3.13308e-18	7.89189e-17	#N/A
FGRAMPH1_01G25381	3.6702	43.4239	568.752	0.422222	8.69259	3.54261e-18	8.90457e-17	Non-effector
FGRAMPH1_01G26927	3.59556	437.898	5419.1	0.413776	8.68964	3.63601e-18	9.12002e-17	#N/A
FGRAMPH1_01G28043	7.50679	2.53846	643.827	0.863998	8.68843	3.67467e-18	9.19753e-17	#N/A
FGRAMPH1_01G22237	9.10956	0.98809	1017.65	1.04857	8.68762	3.70125e-18	9.24455e-17	#N/A
FGRAMPH1_01G01895	2.10518	364.006	1573.25	0.242395	8.68493	3.78985e-18	9.44597e-17	#N/A
FGRAMPH1_01G18507	-2.88147	6010.78	805.578	0.33191	-8.68149	3.90626e-18	9.7157e-17	#N/A
FGRAMPH1_01G25889	3.8795	7.38404	112.333	0.447108	8.67688	4.06766e-18	1.0096e-16	#N/A
FGRAMPH1_01G14927	-6.99442	24767.3	160.518	0.806663	-8.67081	4.29056e-18	1.0627e-16	#N/A
FGRAMPH1_01G02437	-2.88963	3522.38	470.372	0.333313	-8.66943	4.34302e-18	1.07345e-16	#N/A
FGRAMPH1_01G12949	12.3171	0	1610.18	1.42101	8.66783	4.4043e-18	1.08633e-16	Non-effector
FGRAMPH1_01G08425	8.39386	1.86353	817.165	0.968852	8.66372	4.56614e-18	1.12391e-16	#N/A
FGRAMPH1_01G08679	4.47115	762.775	17736.4	0.516171	8.66216	4.62919e-18	1.13692e-16	Non-effector
FGRAMPH1_01G18503	7.51404	3.81199	875.44	0.867479	8.66194	4.63815e-18	1.13692e-16	#N/A
FGRAMPH1_01G05605	4.93805	29.8498	965.605	0.570166	8.66073	4.68768e-18	1.14669e-16	Non-effector
FGRAMPH1_01G21733	10.051	0	150.217	1.16135	8.65458	4.94733e-18	1.20772e-16	#N/A
FGRAMPH1_01G09135	3.76233	18.1406	258.409	0.435611	8.63691	5.77554e-18	1.407e-16	#N/A
FGRAMPH1_01G18499	7.65047	0.308778	124.112	0.885859	8.63621	5.81067e-18	1.41266e-16	#N/A
FGRAMPH1_01G16717	7.70085	9.66682	2660.3	0.891774	8.63543	5.85084e-18	1.41952e-16	Non-effector
FGRAMPH1_01G10993	-4.21245	17344.9	899.612	0.487868	-8.6344	5.90376e-18	1.42943e-16	#N/A
FGRAMPH1_01G16163	2.58716	73.1109	445.682	0.299806	8.62944	6.16528e-18	1.48971e-16	#N/A
FGRAMPH1_01G03905	-6.50933	2623.59	25.0129	0.754815	-8.62374	6.48047e-18	1.56017e-16	#N/A
FGRAMPH1_01G15431	5.1498	4.21628	166.953	0.597169	8.62369	6.48319e-18	1.56017e-16	#N/A
FGRAMPH1_01G19825	2.51587	209.458	1206.03	0.292062	8.61417	7.04499e-18	1.69194e-16	#N/A
FGRAMPH1_01G24029	-1.91725	3408.09	898.852	0.222602	-8.61292	7.12251e-18	1.7071e-16	#N/A
FGRAMPH1_01G25319	4.18175	32.8355	627.269	0.486208	8.60074	7.92047e-18	1.89453e-16	#N/A
FGRAMPH1_01G21107	10.2727	0	188.258	1.19474	8.59829	8.09127e-18	1.93148e-16	Effector
FGRAMPH1_01G13595	6.7217	2.66845	361.858	0.781874	8.59691	8.18922e-18	1.95094e-16	#N/A
FGRAMPH1_01G24247	-1.79292	2939	845.78	0.208643	-8.59326	8.45333e-18	2.00983e-16	#N/A
FGRAMPH1_01G15685	10.2299	0	180.949	1.19053	8.59279	8.48835e-18	2.01412e-16	Non-effector
FGRAMPH1_01G13511	-7.34844	25423.4	124.29	0.855607	-8.58858	8.80523e-18	2.08513e-16	#N/A
FGRAMPH1_01G05355	-10.1453	2202.36	0.687102	1.18149	-8.58691	8.93416e-18	2.11145e-16	#N/A
FGRAMPH1_01G20673	2.97387	85.2143	681.799	0.346462	8.58354	9.19997e-18	2.16995e-16	#N/A
FGRAMPH1_01G19297	6.31165	75.3729	6923.19	0.735592	8.58037	9.45678e-18	2.2261e-16	Non-effector
FGRAMPH1_01G14059	4.03078	20.5864	344.635	0.470461	8.56772	1.0555e-17	2.47969e-16	#N/A
FGRAMPH1_01G02145	-3.34269	126543	12225.6	0.390867	-8.552	1.2097e-17	2.83633e-16	#N/A
FGRAMPH1_01G03917	6.22047	4.4903	405.834	0.727486	8.55064	1.2241e-17	2.86444e-16	Non-effector
FGRAMPH1_01G07999	11.4246	0	622.801	1.33791	8.53919	1.35169e-17	3.15678e-16	#N/A
FGRAMPH1_01G11837	-5.67229	54806.5	970.71	0.664498	-8.53621	1.38698e-17	3.23283e-16	#N/A
FGRAMPH1_01G22193	8.62853	6.04396	3481.32	1.01104	8.53434	1.40954e-17	3.27897e-16	Non-effector
FGRAMPH1_01G13149	5.715	68.2225	3963.34	0.669918	8.53089	1.45225e-17	3.37173e-16	#N/A
FGRAMPH1_01G22267	10.1242	0	164.961	1.18712	8.52835	1.48448e-17	3.43982e-16	#N/A
FGRAMPH1_01G17825	-2.32677	997.52	197.116	0.272837	-8.52806	1.48827e-17	3.44188e-16	#N/A
FGRAMPH1_01G18969	2.87008	131.524	977.711	0.336663	8.52507	1.52711e-17	3.52484e-16	#N/A
FGRAMPH1_01G18571	1.95962	156.391	611.192	0.230052	8.51813	1.62147e-17	3.73537e-16	#N/A
FGRAMPH1_01G19545	1.85759	2313.93	8413.2	0.218205	8.51307	1.69386e-17	3.89457e-16	#N/A
FGRAMPH1_01G07083	-2.1565	5798.16	1293.68	0.253387	-8.51067	1.72931e-17	3.96838e-16	#N/A
FGRAMPH1_01G12437	3.87118	39.8662	608.924	0.454912	8.50973	1.74344e-17	3.99308e-16	#N/A
FGRAMPH1_01G07669	-1.76973	11791.8	3448.16	0.208291	-8.49645	1.95479e-17	4.46851e-16	#N/A
FGRAMPH1_01G21463	4.21608	26.3513	509.546	0.49658	8.49024	2.06205e-17	4.70465e-16	Non-effector
FGRAMPH1_01G25953	-3.8495	53226.7	3578.46	0.453519	-8.48806	2.10119e-17	4.78475e-16	#N/A
FGRAMPH1_01G00217	9.90081	0	134.654	1.16699	8.48408	2.17439e-17	4.94194e-16	#N/A
FGRAMPH1_01G02483	5.23703	40.2837	1661.56	0.617508	8.4809	2.2345e-17	5.06885e-16	Non-effector
FGRAMPH1_01G14195	5.60804	2.58706	129.456	0.661334	8.47988	2.2543e-17	5.09543e-16	#N/A
FGRAMPH1_01G22677	-2.48714	16764.2	2964.81	0.2933	-8.47985	2.25481e-17	5.09543e-16	#N/A
FGRAMPH1_01G00865	3.22867	73.5961	704.219	0.380904	8.47633	2.32417e-17	5.2422e-16	#N/A
FGRAMPH1_01G25333	5.89029	25.3127	1671.44	0.69505	8.47463	2.35834e-17	5.30918e-16	#N/A
FGRAMPH1_01G02893	-2.56407	9692.95	1624.49	0.302863	-8.4661	2.53737e-17	5.7014e-16	#N/A
FGRAMPH1_01G26109	1.99122	10517.9	41994.4	0.235288	8.46289	2.60824e-17	5.84955e-16	#N/A
FGRAMPH1_01G21443	8.03295	4.91655	1835.26	0.949275	8.4622	2.62375e-17	5.87324e-16	Non-effector
FGRAMPH1_01G21661	-9.72119	13903.6	9.05563	1.14886	-8.46162	2.63689e-17	5.89153e-16	#N/A
FGRAMPH1_01G01695	3.36232	25.89	270.022	0.397582	8.45691	2.74555e-17	6.12278e-16	#N/A
FGRAMPH1_01G10037	-2.99223	2455.39	303.445	0.354701	-8.43594	3.28554e-17	7.31326e-16	#N/A
FGRAMPH1_01G08729	10.2811	0	197.796	1.21989	8.42789	3.5196e-17	7.81958e-16	#N/A
FGRAMPH1_01G08461	6.84871	0.685347	103.861	0.812774	8.42635	3.56625e-17	7.9084e-16	#N/A
FGRAMPH1_01G04995	5.29604	8.96031	377.428	0.628731	8.42338	3.65768e-17	8.09603e-16	#N/A
FGRAMPH1_01G12569	3.81573	6.55072	96.3997	0.453009	8.42307	3.66731e-17	8.10222e-16	#N/A
FGRAMPH1_01G01535	-2.52177	27489.6	4743.92	0.299891	-8.40896	4.13663e-17	9.12212e-16	#N/A
FGRAMPH1_01G12667	5.15104	140.103	5375.34	0.612628	8.4081	4.16702e-17	9.17209e-16	#N/A
FGRAMPH1_01G12275	8.13291	5.36727	2183.87	0.967772	8.40375	4.32437e-17	9.50079e-16	#N/A
FGRAMPH1_01G21941	9.65462	0	108.709	1.14969	8.39761	4.55675e-17	9.99284e-16	#N/A
FGRAMPH1_01G00745	-2.1492	6953.17	1559.39	0.256184	-8.38931	4.88994e-17	1.07037e-15	#N/A
FGRAMPH1_01G11689	-7.8489	2381.58	7.97465	0.935621	-8.38897	4.90401e-17	1.07148e-15	#N/A
FGRAMPH1_01G08533	6.31092	75.0801	6903.73	0.755035	8.35844	6.35512e-17	1.38598e-15	#N/A
FGRAMPH1_01G20661	-1.87096	2496.39	680.327	0.223871	-8.35729	6.4174e-17	1.39699e-15	#N/A
FGRAMPH1_01G06301	7.98634	0.494045	235.352	0.955861	8.35513	6.53625e-17	1.42026e-15	#N/A
FGRAMPH1_01G23225	-2.59827	40024.4	6545.63	0.311122	-8.35131	6.75125e-17	1.46429e-15	#N/A
FGRAMPH1_01G16285	7.05285	11.1823	1877.7	0.844555	8.35097	6.77066e-17	1.46582e-15	#N/A
FGRAMPH1_01G24205	-2.00071	7771.67	1934.15	0.239877	-8.34056	7.39421e-17	1.5979e-15	#N/A
FGRAMPH1_01G10231	2.05374	199.971	833.311	0.246453	8.33322	7.86754e-17	1.6971e-15	#N/A
FGRAMPH1_01G18925	-2.12142	4539.23	1037.76	0.254611	-8.33198	7.95024e-17	1.71183e-15	#N/A
FGRAMPH1_01G11979	4.60889	153.378	3968.98	0.553309	8.32969	8.10551e-17	1.7421e-15	#N/A
FGRAMPH1_01G25605	-2.90605	6291.95	827.871	0.348921	-8.32866	8.17607e-17	1.75408e-15	#N/A
FGRAMPH1_01G27959	9.62317	0	107.211	1.15629	8.32248	8.61397e-17	1.8447e-15	#N/A
FGRAMPH1_01G24083	-2.12965	4082.54	927.772	0.256065	-8.31683	9.03476e-17	1.93132e-15	#N/A
FGRAMPH1_01G10773	-3.17055	31929.2	3482.27	0.381235	-8.31654	9.0569e-17	1.93257e-15	#N/A
FGRAMPH1_01G00097	4.55628	28.4785	713.598	0.547959	8.31499	9.17585e-17	1.95184e-15	#N/A
FGRAMPH1_01G09103	5.49631	4.60624	223.61	0.661028	8.3148	9.19058e-17	1.95184e-15	Non-effector
FGRAMPH1_01G20441	4.50767	45.9363	1110.14	0.542131	8.31472	9.19654e-17	1.95184e-15	Effector
FGRAMPH1_01G15171	3.05785	634.47	5373.81	0.367849	8.31279	9.34772e-17	1.98038e-15	#N/A
FGRAMPH1_01G14345	-1.9779	5731.56	1449.32	0.237984	-8.31107	9.48446e-17	2.00577e-15	#N/A
FGRAMPH1_01G27063	4.39033	55.8046	1237.82	0.528595	8.30567	9.9261e-17	2.09543e-15	#N/A
FGRAMPH1_01G00373	-3.38673	33069.2	3091.7	0.408505	-8.29055	1.12727e-16	2.37548e-15	#N/A
FGRAMPH1_01G04415	-5.27527	815.072	19.5483	0.636406	-8.28916	1.14049e-16	2.39907e-15	#N/A
FGRAMPH1_01G20991	-2.53391	6178.43	1056.1	0.305799	-8.2862	1.16921e-16	2.45514e-15	#N/A
FGRAMPH1_01G01915	-2.18287	2228.95	488.444	0.263875	-8.27233	1.31365e-16	2.75356e-15	#N/A
FGRAMPH1_01G06831	-2.08003	8202.61	1930.13	0.251599	-8.26723	1.37102e-16	2.86874e-15	#N/A
FGRAMPH1_01G13307	9.76919	0	125.095	1.18306	8.2576	1.48635e-16	3.1046e-15	Non-effector
FGRAMPH1_01G23281	-2.94448	1191.37	151.828	0.356661	-8.25567	1.5105e-16	3.14949e-15	#N/A
FGRAMPH1_01G15859	6.34512	0.937962	85.4189	0.768914	8.25205	1.55697e-16	3.24068e-15	#N/A
FGRAMPH1_01G26991	4.3195	9.76696	202.893	0.524384	8.23729	1.76148e-16	3.65993e-15	#N/A
FGRAMPH1_01G15831	3.59065	136.788	1687.93	0.436262	8.2305	1.86434e-16	3.86688e-15	Non-effector
FGRAMPH1_01G11035	-1.64766	5035.99	1603.3	0.200453	-8.21967	2.04072e-16	4.22531e-15	#N/A
FGRAMPH1_01G07731	4.98471	79.9116	2715.14	0.607381	8.20689	2.26989e-16	4.69163e-15	#N/A
FGRAMPH1_01G13949	-5.93442	3432.97	49.8774	0.723652	-8.20066	2.39078e-16	4.93291e-15	#N/A
FGRAMPH1_01G16335	8.02544	23.1441	8409.9	0.978941	8.19808	2.44247e-16	5.0308e-15	#N/A
FGRAMPH1_01G28015	10.044	0	165.242	1.22615	8.19148	2.58036e-16	5.30562e-15	#N/A
FGRAMPH1_01G22215	6.07564	281.197	21812.3	0.742495	8.18274	2.77458e-16	5.69509e-15	Non-effector
FGRAMPH1_01G08139	4.85045	12.1444	366.712	0.593328	8.17498	2.95909e-16	6.06333e-15	#N/A
FGRAMPH1_01G24683	-1.64144	7850.41	2510.5	0.201051	-8.16433	3.23235e-16	6.61184e-15	#N/A
FGRAMPH1_01G12741	2.83586	3165.28	22907.2	0.347574	8.159	3.37822e-16	6.89832e-15	Non-effector
FGRAMPH1_01G28029	4.58321	17.3128	433.987	0.562939	8.14158	3.9014e-16	7.95295e-15	#N/A
FGRAMPH1_01G12069	4.69005	85.7556	2368.16	0.576199	8.13963	3.96475e-16	8.06823e-15	#N/A
FGRAMPH1_01G22627	-2.5877	16222.3	2671.17	0.318557	-8.1232	4.54045e-16	9.22395e-15	#N/A
FGRAMPH1_01G13319	8.37037	4.72481	2420.43	1.03093	8.11925	4.69078e-16	9.51307e-15	Effector
FGRAMPH1_01G25097	6.48003	7.77288	842.805	0.799045	8.10972	5.0737e-16	1.02721e-14	#N/A
FGRAMPH1_01G16431	3.24015	51.7223	497.062	0.40026	8.09512	5.72071e-16	1.15623e-14	#N/A
FGRAMPH1_01G22169	8.13594	32.3695	13081.6	1.00517	8.09411	5.7683e-16	1.16257e-14	#N/A
FGRAMPH1_01G23607	4.72274	89.7247	2539.09	0.583484	8.09404	5.77169e-16	1.16257e-14	#N/A
FGRAMPH1_01G10573	3.82723	207.833	3046.5	0.472909	8.09295	5.82346e-16	1.17101e-14	#N/A
FGRAMPH1_01G00879	-2.02451	3549.27	868.731	0.2502	-8.09156	5.89045e-16	1.18248e-14	#N/A
FGRAMPH1_01G10973	4.08265	100.467	1768.27	0.505835	8.07112	6.96569e-16	1.39596e-14	#N/A
FGRAMPH1_01G14329	4.59413	14.5286	378.31	0.570037	8.05934	7.67052e-16	1.53462e-14	#N/A
FGRAMPH1_01G06153	-1.84204	4682.61	1302.13	0.2287	-8.05436	7.98939e-16	1.59573e-14	#N/A
FGRAMPH1_01G14207	-4.78431	69935.6	2370.21	0.594706	-8.04483	8.63619e-16	1.72201e-14	#N/A
FGRAMPH1_01G04795	10.0646	0.166841	394.565	1.25127	8.04348	8.73197e-16	1.73819e-14	#N/A
FGRAMPH1_01G05529	7.47726	1.47666	347.913	0.929974	8.04029	8.96291e-16	1.78117e-14	#N/A
FGRAMPH1_01G13165	4.82877	9.75163	292.54	0.601845	8.02327	1.02966e-15	2.04192e-14	#N/A
FGRAMPH1_01G24033	-3.56182	26268.2	2163.94	0.443945	-8.02312	1.03094e-15	2.04192e-14	#N/A
FGRAMPH1_01G10007	-1.91924	8851.51	2329.56	0.239276	-8.021	1.04884e-15	2.07391e-14	#N/A
FGRAMPH1_01G28247	1.92767	199.376	759.913	0.240476	8.01605	1.09196e-15	2.15558e-14	#N/A
FGRAMPH1_01G14435	4.1679	109.626	2055.72	0.520312	8.01038	1.14351e-15	2.25359e-14	#N/A
FGRAMPH1_01G15531	5.46801	4.91635	237.218	0.683049	8.0053	1.19173e-15	2.34472e-14	#N/A
FGRAMPH1_01G01099	-5.24036	545.812	12.8333	0.655051	-7.99992	1.24499e-15	2.44545e-14	#N/A
FGRAMPH1_01G13105	9.09805	0.555801	660.311	1.13752	7.99816	1.2629e-15	2.47654e-14	#N/A
FGRAMPH1_01G10089	-1.82531	13410.5	3769.66	0.228245	-7.99716	1.27322e-15	2.49265e-14	#N/A
FGRAMPH1_01G06419	5.62894	4.86018	260.372	0.704075	7.99479	1.2979e-15	2.53679e-14	#N/A
FGRAMPH1_01G19379	-2.74018	54595.1	8068.73	0.34304	-7.98792	1.3724e-15	2.67799e-14	#N/A
FGRAMPH1_01G17235	-2.82394	13522.8	1884.3	0.353556	-7.98723	1.38008e-15	2.68855e-14	#N/A
FGRAMPH1_01G00455	4.1524	17.5398	327.81	0.520429	7.9788	1.47764e-15	2.87389e-14	#N/A
FGRAMPH1_01G27889	2.69023	60.5483	392.417	0.337213	7.97784	1.48912e-15	2.89148e-14	#N/A
FGRAMPH1_01G06437	4.58416	6.69749	163.674	0.574666	7.97709	1.49819e-15	2.90434e-14	#N/A
FGRAMPH1_01G18609	-12.3905	279830	4.65691	1.55375	-7.97459	1.52889e-15	2.95902e-14	#N/A
FGRAMPH1_01G07875	-2.00364	3236.79	802.914	0.251447	-7.96846	1.60661e-15	3.10436e-14	#N/A
FGRAMPH1_01G04819	-12.5738	37892	0	1.57827	-7.9668	1.62836e-15	3.14127e-14	#N/A
FGRAMPH1_01G07103	3.81333	29.1861	425.363	0.479107	7.95923	1.73107e-15	3.33399e-14	#N/A
FGRAMPH1_01G02139	2.63329	269.362	1689.11	0.331528	7.94291	1.97497e-15	3.79757e-14	#N/A
FGRAMPH1_01G19465	3.63044	71.466	915.531	0.457173	7.94107	2.00448e-15	3.84809e-14	#N/A
FGRAMPH1_01G08383	-10.7803	6185.07	1.00618	1.35953	-7.92948	2.20068e-15	4.21791e-14	#N/A
FGRAMPH1_01G11989	5.93958	48.5535	3444.37	0.749795	7.92161	2.34456e-15	4.48642e-14	#N/A
FGRAMPH1_01G00105	8.49161	3.85814	2206.27	1.07224	7.91953	2.38404e-15	4.55462e-14	Non-effector
FGRAMPH1_01G06421	5.99126	2.32281	178.894	0.756745	7.91714	2.43028e-15	4.6355e-14	#N/A
FGRAMPH1_01G13959	4.45932	42.8085	988.969	0.563355	7.91564	2.45978e-15	4.68425e-14	#N/A
FGRAMPH1_01G13235	7.91251	1.18498	417.403	0.999898	7.91332	2.50615e-15	4.76491e-14	#N/A
FGRAMPH1_01G11741	-3.82671	2650.3	180.897	0.483622	-7.91261	2.52041e-15	4.78435e-14	#N/A
FGRAMPH1_01G09029	4.03334	15.152	256.894	0.509889	7.91022	2.56932e-15	4.8694e-14	#N/A
FGRAMPH1_01G04711	-1.92611	13119.4	3437.05	0.243631	-7.90582	2.66177e-15	5.03657e-14	#N/A
FGRAMPH1_01G17323	-3.24211	3163.05	327.689	0.410122	-7.90523	2.67442e-15	5.05244e-14	#N/A
FGRAMPH1_01G14221	-2.65325	8168.06	1284.14	0.335746	-7.90255	2.73256e-15	5.15406e-14	#N/A
FGRAMPH1_01G25185	5.72574	13.6346	834.276	0.724588	7.90207	2.7431e-15	5.16574e-14	#N/A
FGRAMPH1_01G12837	-4.2423	17360.3	872.976	0.537008	-7.8999	2.79133e-15	5.24823e-14	#N/A
FGRAMPH1_01G22299	6.18117	40.294	3412.93	0.782699	7.89726	2.85103e-15	5.352e-14	#N/A
FGRAMPH1_01G12655	5.85765	9.28796	611.493	0.742145	7.89287	2.95316e-15	5.53496e-14	Non-effector
FGRAMPH1_01G25405	6.85952	2.35375	333.619	0.869541	7.88867	3.05434e-15	5.71556e-14	Non-effector
FGRAMPH1_01G08375	-9.26875	20255.1	17.7253	1.17532	-7.88612	3.11721e-15	5.82403e-14	#N/A
FGRAMPH1_01G21299	9.83885	0	146.595	1.24766	7.88584	3.12424e-15	5.82798e-14	#N/A
FGRAMPH1_01G10281	-1.64378	5641.87	1799.93	0.208533	-7.88262	3.20599e-15	5.97109e-14	#N/A
FGRAMPH1_01G17255	-2.52046	14148.9	2441.77	0.320484	-7.86454	3.70446e-15	6.88866e-14	#N/A
FGRAMPH1_01G28003	5.3472	1711.86	77135.3	0.680396	7.85896	3.87345e-15	7.19165e-14	Effector
FGRAMPH1_01G13919	4.56997	4.82792	122.006	0.582785	7.84159	4.44869e-15	8.23389e-14	#N/A
FGRAMPH1_01G19077	4.07956	20.8894	362.514	0.52024	7.8417	4.4449e-15	8.23389e-14	#N/A
FGRAMPH1_01G20801	-4.3615	12810.1	590.461	0.556332	-7.83975	4.51445e-15	8.34258e-14	#N/A
FGRAMPH1_01G26341	3.35778	41.5915	437.986	0.428357	7.83876	4.55032e-15	8.39581e-14	#N/A
FGRAMPH1_01G07825	5.64546	43.2277	2450.15	0.720286	7.83781	4.58465e-15	8.44601e-14	#N/A
FGRAMPH1_01G05087	6.85633	1.24115	204.026	0.875383	7.83238	4.78724e-15	8.80555e-14	Effector
FGRAMPH1_01G21625	8.66982	0.166841	99.8201	1.10704	7.83154	4.8192e-15	8.85062e-14	#N/A
FGRAMPH1_01G13607	-2.92592	2669.86	345.724	0.373662	-7.83039	4.86354e-15	8.91824e-14	#N/A
FGRAMPH1_01G21371	9.23273	12.3567	13783.4	1.17946	7.82789	4.96111e-15	9.08313e-14	Non-effector
FGRAMPH1_01G21763	7.93856	3.89708	1447.46	1.01482	7.82261	5.17402e-15	9.45833e-14	Non-effector
FGRAMPH1_01G28263	-2.27927	1646.85	337.027	0.291441	-7.82069	5.25359e-15	9.58901e-14	#N/A
FGRAMPH1_01G13395	3.97994	8.28559	134.17	0.509081	7.81789	5.37169e-15	9.78951e-14	#N/A
FGRAMPH1_01G10207	7.39788	1.27724	251.822	0.946535	7.81575	5.46365e-15	9.94183e-14	#N/A
FGRAMPH1_01G08371	-12.1288	15540.7	0	1.55206	-7.81461	5.51342e-15	1.0017e-13	Effector
FGRAMPH1_01G11539	8.15133	0.308778	187.528	1.04404	7.80745	5.83563e-15	1.05862e-13	#N/A
FGRAMPH1_01G06069	3.39119	89.1694	960.303	0.434511	7.80462	5.9682e-15	1.08102e-13	#N/A
FGRAMPH1_01G04645	2.30195	588.538	2922.71	0.295134	7.79968	6.20665e-15	1.1225e-13	#N/A
FGRAMPH1_01G18909	-4.84795	14380.2	462.986	0.621975	-7.79445	6.46883e-15	1.16813e-13	#N/A
FGRAMPH1_01G04187	5.51485	3.09229	145.976	0.70777	7.79186	6.60297e-15	1.19054e-13	#N/A
FGRAMPH1_01G14089	5.93208	1.73399	110.444	0.762158	7.78327	7.06729e-15	1.27233e-13	Non-effector
FGRAMPH1_01G10749	3.0848	231.66	2001.46	0.396874	7.77274	7.68089e-15	1.3807e-13	Non-effector
FGRAMPH1_01G25031	3.85223	13.3426	199.804	0.496794	7.75418	8.89153e-15	1.5959e-13	#N/A
FGRAMPH1_01G27899	4.27168	9.16357	183.301	0.551003	7.75256	9.00602e-15	1.61401e-13	#N/A
FGRAMPH1_01G02669	-2.40099	3348.99	627.668	0.309723	-7.75206	9.0411e-15	1.61785e-13	#N/A
FGRAMPH1_01G28251	2.94802	73.2777	572.401	0.38071	7.74348	9.67334e-15	1.72838e-13	#N/A
FGRAMPH1_01G07839	9.61562	0	121.859	1.24215	7.7411	9.85624e-15	1.75841e-13	#N/A
FGRAMPH1_01G15725	7.91522	106.985	37341.4	1.02313	7.73629	1.02359e-14	1.8234e-13	Effector
FGRAMPH1_01G24065	4.02558	150.64	2570.51	0.520516	7.73383	1.04355e-14	1.85617e-13	#N/A
FGRAMPH1_01G14173	2.1532	100.717	449.659	0.278449	7.73285	1.05164e-14	1.86777e-13	#N/A
FGRAMPH1_01G25639	3.08027	198.958	1718.47	0.398405	7.73151	1.06277e-14	1.88471e-13	#N/A
FGRAMPH1_01G15607	3.0788	452.68	3901.08	0.398251	7.73079	1.0688e-14	1.89258e-13	#N/A
FGRAMPH1_01G21109	7.32992	4.59582	1014.56	0.948267	7.72981	1.07707e-14	1.90437e-13	Non-effector
FGRAMPH1_01G21839	4.4357	7.48945	177.525	0.57388	7.72931	1.0813e-14	1.909e-13	#N/A
FGRAMPH1_01G11303	1.8813	1945.87	7200.76	0.243517	7.72553	1.11388e-14	1.96361e-13	#N/A
FGRAMPH1_01G10435	-4.30061	15282.4	735.162	0.556872	-7.72279	1.13814e-14	2.0034e-13	#N/A
FGRAMPH1_01G15341	-5.75794	943.543	15.2396	0.746251	-7.71583	1.20199e-14	2.11265e-13	#N/A
FGRAMPH1_01G09065	3.62502	536.374	6829.18	0.470007	7.71269	1.23197e-14	2.16215e-13	#N/A
FGRAMPH1_01G21343	5.37241	46.7177	2167.23	0.697306	7.70452	1.31335e-14	2.30157e-13	#N/A
FGRAMPH1_01G06253	-1.64948	1010.02	321.613	0.214178	-7.70144	1.34541e-14	2.35227e-13	#N/A
FGRAMPH1_01G06305	2.12522	126.837	556.326	0.275954	7.70136	1.34625e-14	2.35227e-13	#N/A
FGRAMPH1_01G08931	8.64955	0.308778	286.223	1.12349	7.69879	1.3736e-14	2.39653e-13	Effector
FGRAMPH1_01G17057	-2.24569	3102.41	649.713	0.292038	-7.6897	1.47484e-14	2.56938e-13	#N/A
FGRAMPH1_01G24847	-3.9942	481.735	28.9402	0.519555	-7.68773	1.49766e-14	2.60532e-13	#N/A
FGRAMPH1_01G17971	-3.17075	10233.5	1112.41	0.412547	-7.6858	1.52039e-14	2.64098e-13	#N/A
FGRAMPH1_01G22333	7.27198	1.15493	277.7	0.946467	7.68329	1.55056e-14	2.68946e-13	#N/A
FGRAMPH1_01G12295	4.3861	3.03218	70.208	0.571018	7.6812	1.57605e-14	2.72968e-13	#N/A
FGRAMPH1_01G25913	-4.76155	39092.5	1338.03	0.620516	-7.67353	1.67331e-14	2.8939e-13	#N/A
FGRAMPH1_01G18869	3.88924	144.767	2226.45	0.50693	7.67215	1.69141e-14	2.92095e-13	#N/A
FGRAMPH1_01G13289	3.99501	4.42778	74.9337	0.521066	7.66699	1.76082e-14	3.03639e-13	#N/A
FGRAMPH1_01G02679	4.9058	39.1044	1263.03	0.639906	7.66643	1.76849e-14	3.04519e-13	#N/A
FGRAMPH1_01G10251	1.65946	443.455	1406.34	0.216501	7.66493	1.78923e-14	3.07644e-13	#N/A
FGRAMPH1_01G13429	-2.13244	1643.57	372.188	0.278258	-7.66354	1.80881e-14	3.1056e-13	#N/A
FGRAMPH1_01G03987	2.47232	557.572	3127.16	0.322777	7.65955	1.86586e-14	3.19893e-13	#N/A
FGRAMPH1_01G10607	-6.50193	4794.26	43.4695	0.849279	-7.65582	1.92079e-14	3.27888e-13	#N/A
FGRAMPH1_01G15003	1.87449	233.864	861.219	0.244837	7.65608	1.917e-14	3.27888e-13	#N/A
FGRAMPH1_01G28085	9.20148	0.185267	310.708	1.20188	7.65592	1.91926e-14	3.27888e-13	Non-effector
FGRAMPH1_01G17909	-2.10843	7749.36	1786.47	0.275517	-7.65264	1.969e-14	3.35635e-13	#N/A
FGRAMPH1_01G01903	-1.59174	1699.21	562.898	0.208179	-7.646	2.07323e-14	3.52895e-13	#N/A
FGRAMPH1_01G20241	-2.18718	7549	1645.55	0.286117	-7.64437	2.0997e-14	3.56888e-13	#N/A
FGRAMPH1_01G01165	-2.12773	18277.2	4155.8	0.278439	-7.64165	2.14457e-14	3.63994e-13	#N/A
FGRAMPH1_01G25389	2.84564	145.969	1062.6	0.372489	7.63951	2.18044e-14	3.69554e-13	#N/A
FGRAMPH1_01G20507	2.32376	46.2381	234.269	0.304407	7.63375	2.2803e-14	3.85928e-13	#N/A
FGRAMPH1_01G25345	3.59676	2412.26	30122	0.471286	7.63179	2.31511e-14	3.91261e-13	#N/A
FGRAMPH1_01G13209	5.52431	6.82409	344.61	0.724286	7.62724	2.39825e-14	4.04735e-13	#N/A
FGRAMPH1_01G05421	-8.32159	128841	256.003	1.09112	-7.62662	2.40996e-14	4.06133e-13	Non-effector
FGRAMPH1_01G03603	4.84311	261.572	8141.11	0.635704	7.61849	2.56652e-14	4.31903e-13	#N/A
FGRAMPH1_01G08115	-6.37073	1578.31	15.8976	0.836435	-7.61653	2.60585e-14	4.37902e-13	#N/A
FGRAMPH1_01G11991	8.05609	0.629184	199.92	1.05854	7.61055	2.72941e-14	4.58015e-13	#N/A
FGRAMPH1_01G01827	-5.32532	24624.7	551.377	0.700835	-7.59853	2.99515e-14	5.01899e-13	#N/A
FGRAMPH1_01G17437	6.55061	4.86313	548.307	0.862968	7.59079	3.17956e-14	5.32049e-13	#N/A
FGRAMPH1_01G17173	3.84312	76.6771	1140.32	0.506361	7.58967	3.20728e-14	5.35931e-13	#N/A
FGRAMPH1_01G13423	2.28859	236.511	1162.92	0.301566	7.58901	3.22361e-14	5.37903e-13	#N/A
FGRAMPH1_01G11855	6.08514	2.21125	196.18	0.80189	7.5885	3.23619e-14	5.39244e-13	#N/A
FGRAMPH1_01G10505	-2.92507	2395.68	310.227	0.385482	-7.58808	3.24682e-14	5.40256e-13	#N/A
FGRAMPH1_01G26875	-2.42665	59213.7	10906.3	0.319807	-7.58785	3.25254e-14	5.40449e-13	#N/A
FGRAMPH1_01G05531	9.04863	2.16145	2274.63	1.19298	7.5849	3.32747e-14	5.52127e-13	Effector
FGRAMPH1_01G01381	-3.40132	219.968	19.9653	0.448617	-7.58178	3.4084e-14	5.64766e-13	#N/A
FGRAMPH1_01G05419	-10.8897	353594	49.3264	1.43646	-7.58094	3.43063e-14	5.67656e-13	#N/A
FGRAMPH1_01G27087	-4.67067	1127.37	41.6326	0.616341	-7.57806	3.5076e-14	5.79585e-13	Non-effector
FGRAMPH1_01G18195	4.71319	168.196	4762.23	0.623272	7.56201	3.96901e-14	6.54914e-13	#N/A
FGRAMPH1_01G23213	1.64554	697.329	2187.56	0.217638	7.5609	4.00284e-14	6.59579e-13	#N/A
FGRAMPH1_01G16315	-3.81229	9429.05	645.407	0.504323	-7.55924	4.05436e-14	6.67142e-13	#N/A
FGRAMPH1_01G03495	1.71466	2570.44	8466.02	0.227036	7.55239	4.27345e-14	7.02219e-13	#N/A
FGRAMPH1_01G13833	6.10228	34.1137	2759.52	0.808818	7.54469	4.53375e-14	7.43961e-13	#N/A
FGRAMPH1_01G14719	-1.26156	10354.1	4312.26	0.167235	-7.54361	4.57133e-14	7.49091e-13	#N/A
FGRAMPH1_01G18409	2.92474	266.704	2057.25	0.3878	7.54188	4.63258e-14	7.57038e-13	#N/A
FGRAMPH1_01G27921	7.0564	1.5066	297.059	0.935615	7.54198	4.62876e-14	7.57038e-13	#N/A
FGRAMPH1_01G24675	3.43167	65.6446	724.374	0.455671	7.53103	5.03425e-14	8.21545e-13	#N/A
FGRAMPH1_01G08577	9.84788	0	164.554	1.30795	7.52926	5.10293e-14	8.31609e-13	#N/A
FGRAMPH1_01G08877	7.78301	8.76339	2867.08	1.03435	7.52453	5.29084e-14	8.6105e-13	Non-effector
FGRAMPH1_01G08727	9.81126	0	158.612	1.30394	7.52433	5.29907e-14	8.61209e-13	#N/A
FGRAMPH1_01G11513	8.36636	0.0617556	72.146	1.11235	7.52131	5.42309e-14	8.80157e-13	#N/A
FGRAMPH1_01G11511	5.31876	12.7542	576.106	0.707677	7.5158	5.65627e-14	9.16748e-13	#N/A
FGRAMPH1_01G18875	5.33581	11.7786	521.917	0.71041	7.51088	5.8729e-14	9.5056e-13	Non-effector
FGRAMPH1_01G05829	2.93638	180.993	1409.46	0.391219	7.50573	6.10871e-14	9.87381e-13	#N/A
FGRAMPH1_01G03499	-2.41228	8642.19	1608.11	0.321469	-7.50391	6.19423e-14	9.99841e-13	#N/A
FGRAMPH1_01G15617	2.24336	254.46	1216.21	0.298982	7.50334	6.22119e-14	1.00283e-12	#N/A
FGRAMPH1_01G27359	6.23717	10.9522	1002.74	0.831933	7.49719	6.51983e-14	1.04954e-12	#N/A
FGRAMPH1_01G12989	6.63703	43.7912	5425.67	0.88612	7.48999	6.88782e-14	1.10728e-12	Non-effector
FGRAMPH1_01G15211	5.11458	49.6981	1907.38	0.682931	7.48917	6.93123e-14	1.11275e-12	#N/A
FGRAMPH1_01G20183	-2.50996	8339.3	1447.5	0.336009	-7.46991	8.02521e-14	1.28664e-12	#N/A
FGRAMPH1_01G11401	-2.87211	2423.64	324.461	0.384509	-7.46955	8.04669e-14	1.28834e-12	#N/A
FGRAMPH1_01G12397	5.64126	3.25957	173.497	0.755635	7.46559	8.29274e-14	1.32594e-12	#N/A
FGRAMPH1_01G01601	-4.54635	70146.7	2803.81	0.60931	-7.46148	8.55535e-14	1.36609e-12	#N/A
FGRAMPH1_01G10307	-10.4264	42009.5	9.53822	1.39879	-7.45388	9.06322e-14	1.44524e-12	#N/A
FGRAMPH1_01G13293	9.35578	0	101.62	1.25569	7.45072	9.28316e-14	1.47833e-12	Non-effector
FGRAMPH1_01G08113	-6.50395	285.836	2.30559	0.872975	-7.45033	9.31052e-14	1.4807e-12	#N/A
FGRAMPH1_01G21915	4.79784	5.77192	170.222	0.644042	7.44957	9.3646e-14	1.4873e-12	#N/A
FGRAMPH1_01G17839	-4.4432	5153.78	221.901	0.596494	-7.44886	9.41521e-14	1.49334e-12	#N/A
FGRAMPH1_01G14845	4.37248	42.1051	935.567	0.587533	7.4421	9.91e-14	1.56972e-12	#N/A
FGRAMPH1_01G13371	9.00807	0	72.2052	1.21226	7.43082	1.07926e-13	1.70725e-12	#N/A
FGRAMPH1_01G26823	2.15715	5192.79	23327.8	0.290359	7.42924	1.09226e-13	1.7255e-12	#N/A
FGRAMPH1_01G01375	-6.78884	1213.87	8.19629	0.913891	-7.42851	1.0983e-13	1.73275e-12	#N/A
FGRAMPH1_01G24379	-1.82484	6400.41	1799.75	0.245694	-7.4273	1.10841e-13	1.74637e-12	#N/A
FGRAMPH1_01G04921	-3.28147	1589.69	159.987	0.442119	-7.42214	1.15242e-13	1.81144e-12	#N/A
FGRAMPH1_01G10421	-1.82178	1745.69	492.792	0.245453	-7.4221	1.15276e-13	1.81144e-12	#N/A
FGRAMPH1_01G03557	-2.14983	8007.49	1792.02	0.290131	-7.40987	1.26427e-13	1.98403e-12	#N/A
FGRAMPH1_01G06155	-3.26951	218.002	21.883	0.441331	-7.4083	1.27927e-13	2.00492e-12	#N/A
FGRAMPH1_01G23841	-1.58764	6085.68	2019.91	0.214619	-7.39747	1.388e-13	2.17247e-12	#N/A
FGRAMPH1_01G16997	5.77492	70.6651	4500.95	0.781384	7.39063	1.46138e-13	2.28429e-12	#N/A
FGRAMPH1_01G27041	-5.09391	246.908	5.98538	0.689302	-7.38995	1.46881e-13	2.29289e-12	#N/A
FGRAMPH1_01G14633	-2.51663	392.519	67.9911	0.340636	-7.38803	1.49021e-13	2.32324e-12	#N/A
FGRAMPH1_01G24119	2.17875	173.721	791.687	0.295044	7.38449	1.53035e-13	2.38268e-12	#N/A
FGRAMPH1_01G05823	3.64797	8.07631	103.778	0.494061	7.38366	1.54001e-13	2.39458e-12	#N/A
FGRAMPH1_01G25853	-2.32953	4945.54	976.048	0.315623	-7.38076	1.57394e-13	2.44414e-12	#N/A
FGRAMPH1_01G17309	-2.90674	14268.3	1869.42	0.393988	-7.37774	1.60995e-13	2.4968e-12	#N/A
FGRAMPH1_01G19729	-2.63183	2019.06	322.092	0.356839	-7.3754	1.63854e-13	2.5378e-12	#N/A
FGRAMPH1_01G17327	-1.71561	8728.14	2646.68	0.232855	-7.36771	1.73588e-13	2.68507e-12	#N/A
FGRAMPH1_01G26781	-1.7368	3316.24	991.459	0.235821	-7.36489	1.77297e-13	2.73887e-12	#N/A
FGRAMPH1_01G20709	-2.81608	1838.11	256.035	0.382405	-7.36413	1.78307e-13	2.75089e-12	#N/A
FGRAMPH1_01G24393	-2.71519	707.253	106.054	0.368722	-7.36379	1.78755e-13	2.75422e-12	#N/A
FGRAMPH1_01G13169	3.21413	174.939	1659.3	0.436737	7.35942	1.84713e-13	2.84232e-12	#N/A
FGRAMPH1_01G22981	-4.64019	17265.5	642.615	0.630642	-7.35788	1.86847e-13	2.87145e-12	#N/A
FGRAMPH1_01G07237	2.30461	227.583	1136.93	0.313255	7.35698	1.88118e-13	2.88724e-12	#N/A
FGRAMPH1_01G09215	8.10492	0.838912	312.642	1.10255	7.35107	1.96624e-13	3.01389e-12	#N/A
FGRAMPH1_01G16305	3.28521	166.497	1667.95	0.447063	7.34842	2.00561e-13	3.07027e-12	#N/A
FGRAMPH1_01G13439	4.51317	64.3951	1570.59	0.614353	7.34622	2.03886e-13	3.11714e-12	Effector
FGRAMPH1_01G08973	9.80081	0	166.883	1.33512	7.34075	2.12408e-13	3.23908e-12	#N/A
FGRAMPH1_01G10819	-2.37189	7120.39	1361.75	0.323106	-7.3409	2.12158e-13	3.23908e-12	#N/A
FGRAMPH1_01G05997	-2.79376	5949.86	845.361	0.380593	-7.34056	2.12707e-13	3.23948e-12	#N/A
FGRAMPH1_01G05539	6.43514	2.50511	257.289	0.876769	7.33961	2.14225e-13	3.25841e-12	#N/A
FGRAMPH1_01G01929	-3.61141	8268.8	653.519	0.492096	-7.33884	2.15453e-13	3.2729e-12	#N/A
FGRAMPH1_01G11237	-2.19682	11660.8	2522.89	0.299399	-7.33743	2.17737e-13	3.30337e-12	#N/A
FGRAMPH1_01G17231	-3.0317	13623.9	1632.48	0.413251	-7.3362	2.19735e-13	3.32943e-12	#N/A
FGRAMPH1_01G26033	1.74079	711.395	2385.53	0.237372	7.33361	2.24026e-13	3.39011e-12	Non-effector
FGRAMPH1_01G06109	-1.56714	2786.16	937.888	0.213736	-7.33213	2.26521e-13	3.42349e-12	#N/A
FGRAMPH1_01G09863	-4.9609	17247	504.144	0.676675	-7.33128	2.27964e-13	3.44093e-12	#N/A
FGRAMPH1_01G00311	3.71558	7.17005	99.4274	0.507877	7.3159	2.5566e-13	3.85406e-12	#N/A
FGRAMPH1_01G15941	3.0648	125.061	1067	0.419421	7.30723	2.72699e-13	4.10572e-12	#N/A
FGRAMPH1_01G10187	-1.62249	6220.65	2014.84	0.222163	-7.30318	2.81039e-13	4.22591e-12	#N/A
FGRAMPH1_01G23467	-2.56147	5824.51	974.659	0.351138	-7.29475	2.99213e-13	4.49349e-12	#N/A
FGRAMPH1_01G04799	10.499	0	372.665	1.43973	7.29235	3.04595e-13	4.56854e-12	#N/A
FGRAMPH1_01G10697	-2.38995	8006.83	1512.11	0.328237	-7.28118	3.30916e-13	4.95705e-12	#N/A
FGRAMPH1_01G04209	3.43511	22.3055	246.655	0.471808	7.28075	3.31981e-13	4.96674e-12	#N/A
FGRAMPH1_01G12823	2.37744	4868.35	25548.5	0.326785	7.27524	3.45801e-13	5.16698e-12	#N/A
FGRAMPH1_01G10483	-2.17143	2861.87	631.061	0.298588	-7.27233	3.53344e-13	5.27304e-12	#N/A
FGRAMPH1_01G25147	3.25125	31.2065	306.236	0.447224	7.26985	3.59876e-13	5.36378e-12	#N/A
FGRAMPH1_01G01057	-2.77524	42564.3	6118.11	0.382046	-7.26415	3.75381e-13	5.58785e-12	#N/A
FGRAMPH1_01G22979	3.21156	15.0028	140.277	0.442478	7.25813	3.92464e-13	5.83483e-12	Effector
FGRAMPH1_01G06435	-8.56832	314.494	0	1.18075	-7.25666	3.9677e-13	5.89147e-12	Non-effector
FGRAMPH1_01G04955	2.74043	145.516	989.843	0.377779	7.25406	4.04465e-13	5.99822e-12	#N/A
FGRAMPH1_01G13983	7.51667	0.271484	63.8546	1.03674	7.25026	4.15975e-13	6.1612e-12	Non-effector
FGRAMPH1_01G21233	5.25573	5.64973	237.454	0.724999	7.2493	4.18946e-13	6.19747e-12	Non-effector
FGRAMPH1_01G15619	-3.11747	3217.95	362.709	0.430416	-7.24291	4.39142e-13	6.48815e-12	#N/A
FGRAMPH1_01G02873	-9.09525	889426	797.904	1.25582	-7.24246	4.40614e-13	6.5018e-12	#N/A
FGRAMPH1_01G22815	-2.39002	4372.22	826.386	0.330028	-7.24187	4.42543e-13	6.52215e-12	#N/A
FGRAMPH1_01G11599	-6.73666	441.305	2.74841	0.930885	-7.23683	4.59287e-13	6.76052e-12	#N/A
FGRAMPH1_01G25027	8.01036	0.834203	322.275	1.10777	7.23104	4.79305e-13	7.04644e-12	#N/A
FGRAMPH1_01G15549	3.88256	19.5414	297.708	0.537144	7.22815	4.89602e-13	7.18891e-12	#N/A
FGRAMPH1_01G15543	1.73942	394.586	1322.07	0.240701	7.22647	4.957e-13	7.26944e-12	#N/A
FGRAMPH1_01G27639	-1.50925	2438.83	854.261	0.208858	-7.22622	4.96631e-13	7.27412e-12	#N/A
FGRAMPH1_01G01413	2.43258	20777.3	113390	0.336859	7.22136	5.14696e-13	7.52941e-12	#N/A
FGRAMPH1_01G14503	-1.42877	2713.99	1006.49	0.197926	-7.21871	5.24842e-13	7.66839e-12	#N/A
FGRAMPH1_01G13483	8.39998	3.58786	2158.26	1.1641	7.21588	5.35858e-13	7.81971e-12	Non-effector
FGRAMPH1_01G07343	2.88788	198.785	1494.91	0.400226	7.21564	5.36802e-13	7.82386e-12	#N/A
FGRAMPH1_01G06215	-6.67124	255407	1958.53	0.924776	-7.2139	5.4373e-13	7.91511e-12	#N/A
FGRAMPH1_01G11725	-4.33277	29725.4	1384.82	0.600652	-7.21344	5.45565e-13	7.93209e-12	#N/A
FGRAMPH1_01G15755	2.7034	19.0723	126.804	0.374864	7.21169	5.52619e-13	8.02481e-12	#N/A
FGRAMPH1_01G13677	2.73636	1067.58	7225.89	0.379754	7.2056	5.77888e-13	8.3815e-12	#N/A
FGRAMPH1_01G25259	7.04509	3.03998	535.585	0.97778	7.20519	5.79637e-13	8.39659e-12	#N/A
FGRAMPH1_01G06709	-1.6818	11437.4	3551.75	0.233496	-7.20267	5.90427e-13	8.54247e-12	#N/A
FGRAMPH1_01G18433	-1.95941	5028.46	1285.68	0.272223	-7.19782	6.11829e-13	8.84134e-12	#N/A
FGRAMPH1_01G01989	-2.65745	3745.06	586.086	0.369335	-7.19523	6.23568e-13	9.00002e-12	#N/A
FGRAMPH1_01G25883	3.49801	11.0758	131.15	0.486219	7.19431	6.27783e-13	9.04984e-12	#N/A
FGRAMPH1_01G20895	3.84488	396.569	5952.44	0.534533	7.19297	6.33982e-13	9.12811e-12	#N/A
FGRAMPH1_01G24939	4.37526	482.136	10677.3	0.608304	7.19255	6.35902e-13	9.14465e-12	#N/A
FGRAMPH1_01G16469	8.82051	0.209728	141.807	1.22802	7.18269	6.83542e-13	9.81785e-12	Effector
FGRAMPH1_01G01503	-3.53153	17938.5	1499.54	0.492165	-7.1755	7.20449e-13	1.03354e-11	#N/A
FGRAMPH1_01G03339	-1.62291	4376.73	1416.72	0.226215	-7.17417	7.27477e-13	1.04237e-11	#N/A
FGRAMPH1_01G27067	-5.04743	10918.8	297.625	0.703684	-7.17286	7.34471e-13	1.05112e-11	#N/A
FGRAMPH1_01G13601	-2.38921	4719.91	892.282	0.33314	-7.17179	7.40224e-13	1.05807e-11	#N/A
FGRAMPH1_01G07757	3.47179	416.893	4782.68	0.484226	7.16977	7.51225e-13	1.07251e-11	#N/A
FGRAMPH1_01G05827	8.56255	1.17336	894.49	1.19498	7.1654	7.75575e-13	1.10594e-11	#N/A
FGRAMPH1_01G26759	-3.05455	4160.24	489.803	0.426361	-7.16423	7.82263e-13	1.11414e-11	#N/A
FGRAMPH1_01G09625	5.73755	89.8671	5586.41	0.802221	7.15208	8.54727e-13	1.21589e-11	#N/A
FGRAMPH1_01G01573	-3.27941	66437.7	6658.04	0.458666	-7.14989	8.68451e-13	1.23393e-11	#N/A
FGRAMPH1_01G21897	8.96113	0	73.7127	1.25442	7.14365	9.08846e-13	1.28978e-11	#N/A
FGRAMPH1_01G20109	-1.46567	1851.18	668.263	0.205341	-7.13775	9.48725e-13	1.34476e-11	#N/A
FGRAMPH1_01G10579	-2.16584	9481.42	2096.35	0.303444	-7.13754	9.50158e-13	1.34519e-11	#N/A
FGRAMPH1_01G15645	-4.37899	12219.5	549.981	0.613561	-7.13701	9.53835e-13	1.34878e-11	#N/A
FGRAMPH1_01G22263	2.33399	67.5911	343.421	0.327173	7.1338	9.76344e-13	1.37897e-11	#N/A
FGRAMPH1_01G17095	-2.57166	2406.55	400.155	0.360601	-7.1316	9.92066e-13	1.39951e-11	#N/A
FGRAMPH1_01G21015	2.78846	20.8753	146.793	0.391166	7.12858	1.01409e-12	1.42888e-11	#N/A
FGRAMPH1_01G20977	8.67335	0	56.199	1.21838	7.11877	1.08897e-12	1.53256e-11	Effector
FGRAMPH1_01G04793	2.97534	101.338	810.947	0.418243	7.11392	1.12795e-12	1.58554e-11	#N/A
FGRAMPH1_01G11845	3.52323	30.9132	363.874	0.49528	7.11361	1.13049e-12	1.58723e-11	Non-effector
FGRAMPH1_01G24853	-1.62111	2841.95	921.399	0.227895	-7.11344	1.13189e-12	1.58733e-11	#N/A
FGRAMPH1_01G27323	2.96764	721.69	5765.35	0.417268	7.11207	1.14319e-12	1.60127e-11	#N/A
FGRAMPH1_01G11559	-2.63176	393.512	62.7417	0.370077	-7.11138	1.14888e-12	1.60734e-11	#N/A
FGRAMPH1_01G20825	-8.86037	424.054	0	1.24605	-7.11075	1.15413e-12	1.61279e-11	#N/A
FGRAMPH1_01G09385	4.12405	1139.94	21014.8	0.580077	7.10949	1.16477e-12	1.62574e-11	Non-effector
FGRAMPH1_01G05051	-4.56625	213123	8332.58	0.642351	-7.10865	1.17185e-12	1.63371e-11	#N/A
FGRAMPH1_01G06053	-2.6943	12200.1	1856.11	0.379069	-7.10766	1.18024e-12	1.64347e-11	#N/A
FGRAMPH1_01G16387	7.13529	0.247023	73.1366	1.00421	7.10539	1.19987e-12	1.66885e-11	Non-effector
FGRAMPH1_01G24591	-1.68578	3319.32	1026.85	0.237263	-7.10512	1.20221e-12	1.67014e-11	#N/A
FGRAMPH1_01G19987	1.96423	1044.48	4097.44	0.276484	7.10432	1.20919e-12	1.67788e-11	#N/A
FGRAMPH1_01G03055	-2.80209	10043.9	1415.45	0.394479	-7.10327	1.21842e-12	1.6887e-11	#N/A
FGRAMPH1_01G27521	-1.92939	4919.44	1283.93	0.271904	-7.09587	1.28544e-12	1.77951e-11	#N/A
FGRAMPH1_01G16215	-3.81353	8166	556.433	0.537505	-7.09487	1.2947e-12	1.79025e-11	Non-effector
FGRAMPH1_01G02193	-1.67798	1593.7	496.394	0.236514	-7.09463	1.29696e-12	1.79129e-11	#N/A
FGRAMPH1_01G18425	3.43903	35.2219	391.313	0.484761	7.09428	1.30028e-12	1.79378e-11	#N/A
FGRAMPH1_01G08025	-8.31287	257.087	0	1.17312	-7.08612	1.37921e-12	1.90035e-11	#N/A
FGRAMPH1_01G27515	-5.72797	5222.28	84.1863	0.808354	-7.08597	1.38073e-12	1.90035e-11	#N/A
FGRAMPH1_01G02627	-2.97311	38383.3	4787.88	0.419622	-7.08523	1.38815e-12	1.90835e-11	#N/A
FGRAMPH1_01G20127	-1.19225	7241.61	3164.59	0.168373	-7.08098	1.43139e-12	1.96551e-11	#N/A
FGRAMPH1_01G04947	-8.82649	28707.1	31.9878	1.24711	-7.07755	1.46721e-12	2.01237e-11	#N/A
FGRAMPH1_01G22775	-8.92532	454.511	0	1.26153	-7.07498	1.49469e-12	2.04769e-11	#N/A
FGRAMPH1_01G12471	-4.0486	1898.68	107.901	0.572457	-7.07233	1.52356e-12	2.08483e-11	#N/A
FGRAMPH1_01G20911	2.41657	169.01	914.946	0.342758	7.05036	1.78454e-12	2.43914e-11	#N/A
FGRAMPH1_01G22103	8.82945	0	66.7327	1.25263	7.04871	1.80588e-12	2.46547e-11	#N/A
FGRAMPH1_01G06731	-1.68558	3760.42	1164.76	0.239181	-7.0473	1.82426e-12	2.48625e-11	#N/A
FGRAMPH1_01G28233	-2.54369	2524.69	427.463	0.360949	-7.04722	1.82529e-12	2.48625e-11	#N/A
FGRAMPH1_01G10175	-2.7333	25583.2	3785.62	0.38788	-7.04676	1.83129e-12	2.49156e-11	#N/A
FGRAMPH1_01G07331	-4.0034	110332	6530.05	0.568611	-7.04067	1.91324e-12	2.60008e-11	#N/A
FGRAMPH1_01G01441	1.80598	107.967	379.816	0.256517	7.04042	1.91663e-12	2.60171e-11	#N/A
FGRAMPH1_01G09825	-1.60557	6593.04	2159.77	0.228122	-7.03824	1.9469e-12	2.63977e-11	#N/A
FGRAMPH1_01G02091	-2.02904	11986.9	2917.76	0.288355	-7.0366	1.96989e-12	2.66775e-11	#N/A
FGRAMPH1_01G03275	-2.0012	11162.8	2771.28	0.284405	-7.03645	1.97203e-12	2.66775e-11	#N/A
FGRAMPH1_01G08361	6.09478	42.9264	3551.39	0.866396	7.03464	1.99779e-12	2.69952e-11	#N/A
FGRAMPH1_01G25087	1.81335	120.103	423.265	0.257831	7.0331	2.01999e-12	2.72641e-11	#N/A
FGRAMPH1_01G17689	4.61573	26.7224	708.963	0.65674	7.02824	2.09147e-12	2.81969e-11	#N/A
FGRAMPH1_01G08909	6.63235	15.7775	2051.14	0.943717	7.0279	2.0967e-12	2.82352e-11	#N/A
FGRAMPH1_01G21693	8.17322	5.93896	2935.47	1.16381	7.02283	2.17417e-12	2.92453e-11	#N/A
FGRAMPH1_01G15109	-1.43072	5777.39	2137.43	0.204086	-7.0104	2.3764e-12	3.19293e-11	#N/A
FGRAMPH1_01G19371	-2.01772	5468.15	1342.44	0.287855	-7.00951	2.39156e-12	3.20967e-11	#N/A
FGRAMPH1_01G25539	7.90013	1.29687	556.855	1.12739	7.00746	2.42678e-12	3.25326e-11	#N/A
FGRAMPH1_01G23995	-2.35626	8459.9	1635.56	0.336614	-6.9999	2.56153e-12	3.43002e-11	#N/A
FGRAMPH1_01G06205	-3.19823	21603.5	2291.8	0.457158	-6.9959	2.63564e-12	3.52528e-11	#N/A
FGRAMPH1_01G08399	5.68809	38.1198	2305.57	0.813589	6.99136	2.72237e-12	3.63719e-11	Effector
FGRAMPH1_01G21843	6.70144	3.22525	438.465	0.959731	6.98263	2.89714e-12	3.86632e-11	Non-effector
FGRAMPH1_01G23031	-4.40196	1307.04	58.0387	0.630492	-6.98179	2.91446e-12	3.88508e-11	#N/A
FGRAMPH1_01G19881	-5.07052	1183.83	31.3496	0.726653	-6.97791	2.99595e-12	3.98913e-11	#N/A
FGRAMPH1_01G23687	-8.34563	270.028	0	1.19603	-6.97776	2.99925e-12	3.98913e-11	#N/A
FGRAMPH1_01G10011	-1.76358	21393.7	6273.47	0.252827	-6.97543	3.04945e-12	4.05136e-11	#N/A
FGRAMPH1_01G01443	-1.82533	1847.44	519.791	0.261769	-6.97308	3.10082e-12	4.115e-11	#N/A
FGRAMPH1_01G11835	-3.44073	6166.76	549.702	0.49351	-6.97196	3.1255e-12	4.14312e-11	#N/A
FGRAMPH1_01G12341	8.60556	0.376568	249.79	1.23473	6.96957	3.17921e-12	4.20779e-11	#N/A
FGRAMPH1_01G12627	3.4099	233.341	2565.19	0.489262	6.96947	3.18138e-12	4.20779e-11	#N/A
FGRAMPH1_01G23229	-1.90544	903.329	239.333	0.273525	-6.96622	3.25574e-12	4.30135e-11	#N/A
FGRAMPH1_01G11543	7.30146	1.30982	299.089	1.04881	6.96167	3.36252e-12	4.43748e-11	#N/A
FGRAMPH1_01G06807	-2.67912	45172.5	6942.89	0.384948	-6.95968	3.4104e-12	4.49567e-11	#N/A
FGRAMPH1_01G04437	2.57821	30.3885	183.624	0.370522	6.95833	3.44334e-12	4.53404e-11	#N/A
FGRAMPH1_01G19171	4.23311	40.8621	825.021	0.608588	6.95562	3.51017e-12	4.61692e-11	#N/A
FGRAMPH1_01G06751	-4.06029	12015.8	680.92	0.583948	-6.95317	3.57177e-12	4.69275e-11	#N/A
FGRAMPH1_01G19761	-1.67204	6837.3	2138.13	0.240618	-6.94893	3.68065e-12	4.83045e-11	#N/A
FGRAMPH1_01G06607	4.88328	4.26697	137.252	0.70284	6.94792	3.70721e-12	4.85993e-11	#N/A
FGRAMPH1_01G27151	-2.00042	3633.19	901.829	0.287976	-6.94649	3.74484e-12	4.90384e-11	#N/A
FGRAMPH1_01G17901	-2.15398	5858.59	1305.27	0.310161	-6.9447	3.79257e-12	4.96086e-11	#N/A
FGRAMPH1_01G09733	1.77122	650.043	2226.84	0.255179	6.94107	3.89143e-12	5.08457e-11	#N/A
FGRAMPH1_01G07907	2.8687	502.322	3743.23	0.413311	6.94078	3.8995e-12	5.08951e-11	Non-effector
FGRAMPH1_01G11769	-5.77468	326.824	4.85545	0.832121	-6.93972	3.92882e-12	5.12214e-11	#N/A
FGRAMPH1_01G13685	2.78331	79.5483	556.807	0.401371	6.93451	4.07626e-12	5.30853e-11	#N/A
FGRAMPH1_01G15973	8.49924	0	49.3284	1.22653	6.9295	4.22337e-12	5.49409e-11	#N/A
FGRAMPH1_01G18509	-2.25776	3918.95	811.554	0.325914	-6.92748	4.28395e-12	5.56679e-11	#N/A
FGRAMPH1_01G04333	9.10654	0	92.1681	1.31482	6.92606	4.32729e-12	5.61695e-11	#N/A
FGRAMPH1_01G16471	4.3145	43.3269	917.014	0.62395	6.91482	4.68467e-12	6.0742e-11	Non-effector
FGRAMPH1_01G10775	-2.31268	2886.38	574.031	0.334506	-6.91372	4.72123e-12	6.11492e-11	#N/A
FGRAMPH1_01G10215	-1.59761	1171.1	385.25	0.23111	-6.91278	4.75258e-12	6.14881e-11	#N/A
FGRAMPH1_01G12227	5.84519	360.339	24721.8	0.845801	6.91083	4.81817e-12	6.22688e-11	#N/A
FGRAMPH1_01G11151	3.0071	165.005	1353.27	0.435396	6.90659	4.96438e-12	6.40886e-11	#N/A
FGRAMPH1_01G05471	5.9057	9.48615	700.241	0.855113	6.90634	4.97333e-12	6.41344e-11	#N/A
FGRAMPH1_01G12493	-2.64097	5749.04	907.538	0.382476	-6.90493	5.02297e-12	6.47041e-11	#N/A
FGRAMPH1_01G11757	-3.43601	224689	20067.3	0.49792	-6.90073	5.17351e-12	6.65711e-11	#N/A
FGRAMPH1_01G11675	6.50407	3.40577	384.502	0.942571	6.90035	5.18753e-12	6.66791e-11	#N/A
FGRAMPH1_01G00065	2.7537	39.804	270.662	0.399115	6.89953	5.21747e-12	6.69914e-11	#N/A
FGRAMPH1_01G27039	-1.68971	8896.83	2747.6	0.244915	-6.8992	5.22964e-12	6.70751e-11	#N/A
FGRAMPH1_01G06699	-2.01489	3721.95	915.292	0.292548	-6.8874	5.68211e-12	7.27998e-11	#N/A
FGRAMPH1_01G04247	5.30134	7.54288	329.335	0.769733	6.88724	5.68833e-12	7.28007e-11	#N/A
FGRAMPH1_01G15739	3.82908	4.17943	63.3143	0.556113	6.88543	5.76124e-12	7.36545e-11	#N/A
FGRAMPH1_01G21385	3.30793	76.5027	785.472	0.480574	6.88329	5.84867e-12	7.46917e-11	#N/A
FGRAMPH1_01G25915	-4.02513	14446.8	839.405	0.584847	-6.88236	5.88707e-12	7.51013e-11	#N/A
FGRAMPH1_01G01621	-2.06987	8165.23	1931.66	0.300977	-6.87716	6.10572e-12	7.7807e-11	#N/A
FGRAMPH1_01G26439	1.77981	1110.51	3831.58	0.258877	6.87513	6.19328e-12	7.88381e-11	#N/A
FGRAMPH1_01G03531	1.70318	1751.98	5727.5	0.247786	6.87359	6.26057e-12	7.96093e-11	#N/A
FGRAMPH1_01G09731	2.07969	311.802	1325.6	0.302666	6.87122	6.36531e-12	8.08544e-11	#N/A
FGRAMPH1_01G11063	-2.78237	6666.35	952.074	0.405214	-6.86643	6.58306e-12	8.35309e-11	#N/A
FGRAMPH1_01G13251	8.67279	0.376568	279.079	1.26336	6.86486	6.65547e-12	8.43595e-11	Non-effector
FGRAMPH1_01G01527	-2.43558	1573.81	287.517	0.354826	-6.86415	6.68895e-12	8.46934e-11	#N/A
FGRAMPH1_01G10193	-4.69575	237.139	8.09242	0.684469	-6.86043	6.86548e-12	8.68359e-11	#N/A
FGRAMPH1_01G19287	2.9448	65.8572	518.574	0.429296	6.8596	6.90524e-12	8.72457e-11	#N/A
FGRAMPH1_01G12475	7.80619	0.784397	322.908	1.13907	6.85311	7.22596e-12	9.12008e-11	#N/A
FGRAMPH1_01G09729	2.23238	100.567	476.403	0.325785	6.85229	7.26774e-12	9.16307e-11	#N/A
FGRAMPH1_01G27287	8.09842	12.8572	6105.01	1.18227	6.84989	7.39076e-12	9.30828e-11	Effector
FGRAMPH1_01G22997	1.78887	1634.31	5674.19	0.261305	6.84591	7.59921e-12	9.56066e-11	#N/A
FGRAMPH1_01G08181	2.56705	73.344	440.317	0.375046	6.84464	7.66662e-12	9.62506e-11	#N/A
FGRAMPH1_01G16567	-2.99013	3639.8	447.63	0.436852	-6.84472	7.66248e-12	9.62506e-11	#N/A
FGRAMPH1_01G09481	5.63293	64.8486	3796.23	0.823141	6.84322	7.7435e-12	9.70104e-11	#N/A
FGRAMPH1_01G21687	-1.89984	7818.19	2083.45	0.277622	-6.84327	7.74043e-12	9.70104e-11	#N/A
FGRAMPH1_01G15659	8.01887	1.97618	933.052	1.17282	6.83724	8.07321e-12	1.01034e-10	#N/A
FGRAMPH1_01G04003	-3.60316	45691.8	3612.3	0.527272	-6.83359	8.28148e-12	1.03532e-10	#N/A
FGRAMPH1_01G24855	-2.44672	574.626	104.843	0.358056	-6.83335	8.29561e-12	1.03599e-10	#N/A
FGRAMPH1_01G00543	2.93916	202.438	1586.88	0.430185	6.83232	8.35541e-12	1.04236e-10	#N/A
FGRAMPH1_01G00243	4.2823	7.04827	143.113	0.62704	6.8294	8.52703e-12	1.06265e-10	#N/A
FGRAMPH1_01G08343	-3.24485	43679.9	4475.26	0.475217	-6.82814	8.60202e-12	1.07088e-10	#N/A
FGRAMPH1_01G25365	5.46655	143.428	7362.06	0.80118	6.82312	8.90819e-12	1.10783e-10	#N/A
FGRAMPH1_01G05669	-9.85838	6329.17	1.86276	1.44555	-6.81983	9.11485e-12	1.13234e-10	#N/A
FGRAMPH1_01G00477	5.3043	143.122	6456.06	0.778033	6.81759	9.25833e-12	1.14776e-10	#N/A
FGRAMPH1_01G14025	3.43278	178.502	1992.08	0.503509	6.81772	9.24986e-12	1.14776e-10	#N/A
FGRAMPH1_01G27529	-1.35189	3389.12	1324.5	0.198367	-6.8151	9.41991e-12	1.16657e-10	#N/A
FGRAMPH1_01G02887	-2.05994	11903.8	2834.38	0.302368	-6.81269	9.5789e-12	1.18503e-10	#N/A
FGRAMPH1_01G20643	-2.848	1147.5	156.919	0.418383	-6.80715	9.95496e-12	1.23027e-10	#N/A
FGRAMPH1_01G27253	2.5676	104.657	631.726	0.377309	6.80503	1.01028e-11	1.24724e-10	#N/A
FGRAMPH1_01G00051	8.80292	0	69.9083	1.29421	6.80178	1.03335e-11	1.27439e-10	Non-effector
FGRAMPH1_01G11597	-7.2401	602.815	2.79415	1.06484	-6.79921	1.05194e-11	1.29598e-10	Non-effector
FGRAMPH1_01G19131	-7.21975	21832.3	101.39	1.06209	-6.79766	1.06333e-11	1.30865e-10	#N/A
FGRAMPH1_01G18549	4.40139	21.4359	482.369	0.647555	6.79693	1.06869e-11	1.31388e-10	#N/A
FGRAMPH1_01G11677	6.94934	0.308778	76.8343	1.0227	6.79506	1.08266e-11	1.32968e-10	#N/A
FGRAMPH1_01G03317	-2.38889	7338.23	1384.87	0.351895	-6.78866	1.13176e-11	1.38711e-10	#N/A
FGRAMPH1_01G17139	-2.16907	6387.6	1408.18	0.319507	-6.78878	1.13084e-11	1.38711e-10	#N/A
FGRAMPH1_01G10731	2.24108	2208.18	10537.8	0.330207	6.78692	1.14556e-11	1.40257e-10	#N/A
FGRAMPH1_01G08377	-6.80471	3979.88	26.4679	1.00366	-6.77993	1.20234e-11	1.46905e-10	#N/A
FGRAMPH1_01G18017	-7.53328	487814	1717.26	1.11111	-6.77998	1.20195e-11	1.46905e-10	#N/A
FGRAMPH1_01G06641	-2.5527	1309.24	220.628	0.376742	-6.77571	1.23798e-11	1.51105e-10	#N/A
FGRAMPH1_01G21059	-4.9517	3166.64	92.092	0.731158	-6.7724	1.26662e-11	1.54442e-10	#N/A
FGRAMPH1_01G06925	-2.52565	417.398	71.6967	0.373266	-6.76636	1.32059e-11	1.60857e-10	#N/A
FGRAMPH1_01G16671	-2.52526	4404.36	754.53	0.373252	-6.76556	1.3279e-11	1.61582e-10	#N/A
FGRAMPH1_01G04433	5.84048	19.6189	1371.67	0.864277	6.75765	1.40247e-11	1.7048e-10	#N/A
FGRAMPH1_01G11815	3.87835	14.5166	229.618	0.574383	6.7522	1.4562e-11	1.76831e-10	Non-effector
FGRAMPH1_01G21775	3.04191	9.54605	80.4337	0.450551	6.75154	1.46287e-11	1.7746e-10	#N/A
FGRAMPH1_01G00191	8.35108	0	44.6424	1.23753	6.74816	1.49728e-11	1.81448e-10	#N/A
FGRAMPH1_01G26989	2.00036	219.003	882.989	0.296463	6.74742	1.50502e-11	1.822e-10	#N/A
FGRAMPH1_01G04143	-2.19653	2973.69	641.725	0.325574	-6.74663	1.51315e-11	1.82998e-10	#N/A
FGRAMPH1_01G20923	4.66183	1024.43	28405.2	0.691186	6.74468	1.5336e-11	1.85281e-10	#N/A
FGRAMPH1_01G16205	8.35868	0.209728	99.9183	1.23962	6.74296	1.55194e-11	1.87307e-10	Effector
FGRAMPH1_01G02477	2.1264	206.877	909.267	0.315414	6.74163	1.56619e-11	1.88834e-10	Non-effector
FGRAMPH1_01G10305	-2.74287	18311.8	2687.19	0.406901	-6.74087	1.57446e-11	1.89638e-10	#N/A
FGRAMPH1_01G14825	3.12502	394.193	3528.62	0.463855	6.73707	1.61617e-11	1.94465e-10	#N/A
FGRAMPH1_01G09151	8.39352	0.290352	211.341	1.2471	6.73045	1.69137e-11	2.03307e-10	Non-effector
FGRAMPH1_01G08117	-8.22523	7680.28	13.742	1.22245	-6.7285	1.71419e-11	2.05842e-10	#N/A
FGRAMPH1_01G01361	-1.3026	7441.74	3011.42	0.193703	-6.72474	1.75902e-11	2.11011e-10	#N/A
FGRAMPH1_01G24931	-3.91149	18650.7	1175.19	0.582515	-6.71484	1.88274e-11	2.25625e-10	#N/A
FGRAMPH1_01G11377	-4.20917	78469.4	3966.67	0.62731	-6.70987	1.94796e-11	2.33205e-10	#N/A
FGRAMPH1_01G23029	-4.03578	1378.02	79.4927	0.601513	-6.70938	1.95451e-11	2.33753e-10	#N/A
FGRAMPH1_01G25663	-10.5451	3108.62	0	1.57175	-6.70917	1.95731e-11	2.33852e-10	#N/A
FGRAMPH1_01G20765	-2.05953	4192.98	998.725	0.307173	-6.70481	2.01672e-11	2.40708e-10	#N/A
FGRAMPH1_01G26903	-1.66741	2314.52	726.06	0.248744	-6.70332	2.0373e-11	2.4292e-10	#N/A
FGRAMPH1_01G00855	-2.38361	6836.8	1294.85	0.356032	-6.69492	2.15786e-11	2.57036e-10	#N/A
FGRAMPH1_01G04385	7.58375	0.228596	72.4074	1.13285	6.6944	2.16557e-11	2.57696e-10	#N/A
FGRAMPH1_01G22073	3.4183	42.4821	467.392	0.510701	6.69335	2.18113e-11	2.59288e-10	Effector
FGRAMPH1_01G05887	-1.65852	5422.87	1710.24	0.247899	-6.69033	2.22664e-11	2.64434e-10	#N/A
FGRAMPH1_01G22257	2.69032	303.418	1994.9	0.402151	6.68983	2.23429e-11	2.65076e-10	#N/A
FGRAMPH1_01G09739	-3.69103	238.663	18.1741	0.551883	-6.68807	2.26138e-11	2.68023e-10	#N/A
FGRAMPH1_01G23291	-1.58422	3226.72	1072.56	0.236899	-6.68732	2.27294e-11	2.69124e-10	#N/A
FGRAMPH1_01G28075	-1.27691	6755.06	2781.91	0.191042	-6.68394	2.32609e-11	2.75142e-10	#N/A
FGRAMPH1_01G00659	2.86424	158.794	1177.28	0.428585	6.68302	2.34065e-11	2.76589e-10	#N/A
FGRAMPH1_01G04269	5.54573	1.84072	111.871	0.830126	6.68059	2.37988e-11	2.80944e-10	#N/A
FGRAMPH1_01G11359	2.53838	34.3559	203.918	0.380225	6.67599	2.45569e-11	2.89605e-10	Effector
FGRAMPH1_01G03429	-2.83034	3326.3	458.439	0.424219	-6.67189	2.52535e-11	2.97525e-10	#N/A
FGRAMPH1_01G05341	6.36584	23.7931	2514.72	0.954499	6.6693	2.57027e-11	3.02517e-10	#N/A
FGRAMPH1_01G12659	3.57325	27.5386	340.521	0.536112	6.66511	2.64467e-11	3.10965e-10	#N/A
FGRAMPH1_01G14427	6.13455	1.29566	104.123	0.92064	6.66335	2.67651e-11	3.14398e-10	#N/A
FGRAMPH1_01G13531	5.02785	56.9221	2083.68	0.754576	6.66314	2.68037e-11	3.14539e-10	#N/A
FGRAMPH1_01G19075	-1.72651	1539.22	463.653	0.259204	-6.6608	2.72347e-11	3.19281e-10	#N/A
FGRAMPH1_01G04625	-1.92132	9932.87	2605.9	0.28858	-6.65787	2.77828e-11	3.25065e-10	#N/A
FGRAMPH1_01G13571	7.5873	0.185267	85.8863	1.13959	6.65791	2.77756e-11	3.25065e-10	#N/A
FGRAMPH1_01G03473	-1.99882	5786.48	1437.59	0.300323	-6.65558	2.8218e-11	3.29831e-10	#N/A
FGRAMPH1_01G02313	-10.8582	7281.04	0	1.63166	-6.65472	2.8384e-11	3.31445e-10	#N/A
FGRAMPH1_01G22039	6.35349	3.79847	421.534	0.95488	6.6537	2.85817e-11	3.33425e-10	Non-effector
FGRAMPH1_01G14099	2.09133	346.118	1485.4	0.314486	6.65	2.93094e-11	3.41578e-10	#N/A
FGRAMPH1_01G24227	-2.46305	26490.7	4740.73	0.370397	-6.64977	2.93556e-11	3.41781e-10	#N/A
FGRAMPH1_01G11875	7.7949	1.00104	358.502	1.1725	6.6481	2.96899e-11	3.45334e-10	#N/A
FGRAMPH1_01G08529	4.99721	143.611	5148.72	0.751713	6.64776	2.97578e-11	3.45785e-10	#N/A
FGRAMPH1_01G03685	1.86163	305.746	1119.49	0.280214	6.64359	3.06138e-11	3.55384e-10	#N/A
FGRAMPH1_01G16501	4.55669	11.3587	288.738	0.686239	6.64009	3.13487e-11	3.63559e-10	Non-effector
FGRAMPH1_01G19381	-2.17121	13204.7	2904.38	0.327037	-6.63901	3.15794e-11	3.65877e-10	#N/A
FGRAMPH1_01G24023	2.20862	378.819	1770.6	0.332848	6.63554	3.23312e-11	3.74222e-10	#N/A
FGRAMPH1_01G20975	4.19643	39.412	780.421	0.632573	6.63391	3.26914e-11	3.78022e-10	Non-effector
FGRAMPH1_01G16307	6.31403	4.33585	463.514	0.952113	6.6316	3.32074e-11	3.83305e-10	#N/A
FGRAMPH1_01G27419	2.67327	95.162	615.288	0.403113	6.63157	3.32129e-11	3.83305e-10	#N/A
FGRAMPH1_01G13393	4.78011	9.17101	286.896	0.721289	6.62717	3.42175e-11	3.94516e-10	#N/A
FGRAMPH1_01G24825	1.47334	7071.9	19690.2	0.222416	6.62426	3.48995e-11	4.01988e-10	#N/A
FGRAMPH1_01G15119	-1.63624	3639.86	1166.3	0.247129	-6.621	3.5677e-11	4.10545e-10	#N/A
FGRAMPH1_01G08027	-7.99957	210.519	0	1.20843	-6.61981	3.59659e-11	4.13068e-10	#N/A
FGRAMPH1_01G12559	5.25127	11.0328	474.052	0.793263	6.61983	3.59601e-11	4.13068e-10	#N/A
FGRAMPH1_01G17071	-1.32124	6728.53	2686.79	0.19966	-6.61744	3.65464e-11	4.19329e-10	#N/A
FGRAMPH1_01G24553	-2.3512	1059.79	204.94	0.355654	-6.61093	3.81925e-11	4.37793e-10	#N/A
FGRAMPH1_01G05543	8.6969	0	66.5965	1.31605	6.60836	3.886e-11	4.44586e-10	#N/A
FGRAMPH1_01G11787	3.41028	9.5658	106.303	0.516045	6.60849	3.88269e-11	4.44586e-10	Non-effector
FGRAMPH1_01G01019	2.0517	3368.15	14075.7	0.310745	6.6025	4.04293e-11	4.61649e-10	#N/A
FGRAMPH1_01G04775	-4.4238	4335.04	186.166	0.670011	-6.60258	4.04069e-11	4.61649e-10	#N/A
FGRAMPH1_01G24219	-2.04658	2616.72	628.063	0.309985	-6.60221	4.05071e-11	4.62093e-10	#N/A
FGRAMPH1_01G13541	6.32274	2.36614	249.441	0.95775	6.60166	4.06581e-11	4.6337e-10	#N/A
FGRAMPH1_01G23723	-1.66772	3469.08	1088.35	0.252762	-6.598	4.16748e-11	4.74501e-10	#N/A
FGRAMPH1_01G06017	-1.78392	2414.81	698.332	0.270455	-6.59598	4.22456e-11	4.80539e-10	#N/A
FGRAMPH1_01G09417	6.57589	4.81147	635.798	0.997014	6.59559	4.23577e-11	4.81352e-10	#N/A
FGRAMPH1_01G19243	2.61211	231.982	1438.93	0.396382	6.58988	4.40178e-11	4.99261e-10	#N/A
FGRAMPH1_01G25157	-6.01585	199.248	2.06131	0.912878	-6.58998	4.39878e-11	4.99261e-10	#N/A
FGRAMPH1_01G25927	1.91333	69.7149	263.198	0.290417	6.58823	4.451e-11	5.04361e-10	#N/A
FGRAMPH1_01G27873	8.58043	0	59.2526	1.30261	6.58712	4.48436e-11	5.07657e-10	#N/A
FGRAMPH1_01G21623	4.97644	19.3425	675.929	0.755834	6.58404	4.57832e-11	5.178e-10	Non-effector
FGRAMPH1_01G10405	1.27527	5077.58	12312.9	0.193787	6.58077	4.68016e-11	5.28813e-10	#N/A
FGRAMPH1_01G07367	-2.81272	206542	28803.3	0.427977	-6.57213	4.96003e-11	5.59903e-10	#N/A
FGRAMPH1_01G20317	-2.21727	808.509	172.312	0.337405	-6.57153	4.97997e-11	5.6162e-10	#N/A
FGRAMPH1_01G15063	-8.55299	359.493	0	1.30229	-6.56766	5.11123e-11	5.75875e-10	#N/A
FGRAMPH1_01G09479	4.19267	120.615	2371.81	0.638524	6.56618	5.16224e-11	5.8107e-10	#N/A
FGRAMPH1_01G20503	-1.39678	2900.5	1098.64	0.212863	-6.56185	5.31457e-11	5.9765e-10	#N/A
FGRAMPH1_01G16999	2.97082	57.9363	462.543	0.45328	6.55405	5.59982e-11	6.29131e-10	#N/A
FGRAMPH1_01G05423	-7.94103	29238.3	67.7957	1.21179	-6.55314	5.63395e-11	6.32367e-10	#N/A
FGRAMPH1_01G06361	3.27278	226.503	2265.57	0.499486	6.5523	5.66589e-11	6.3535e-10	Non-effector
FGRAMPH1_01G12101	3.35434	56.7835	597.674	0.512167	6.5493	5.78082e-11	6.47626e-10	#N/A
FGRAMPH1_01G18899	-2.50282	65206.7	11339.4	0.382216	-6.5482	5.82363e-11	6.51807e-10	#N/A
FGRAMPH1_01G24009	-1.50283	4153.53	1461.09	0.229531	-6.54739	5.85511e-11	6.54713e-10	#N/A
FGRAMPH1_01G04787	3.88179	16.0431	250.464	0.593267	6.54307	6.0269e-11	6.73287e-10	Non-effector
FGRAMPH1_01G17641	-1.26533	3360.94	1395.49	0.193455	-6.54069	6.12342e-11	6.83427e-10	#N/A
FGRAMPH1_01G20367	-1.50173	1668.53	587.552	0.229604	-6.54051	6.13108e-11	6.83638e-10	#N/A
FGRAMPH1_01G25659	-10.0485	1836.46	0	1.53702	-6.53762	6.25044e-11	6.96293e-10	#N/A
FGRAMPH1_01G04381	4.92053	17.449	589.174	0.752989	6.53466	6.37536e-11	7.09543e-10	#N/A
FGRAMPH1_01G16089	7.48663	1.60565	503.305	1.14809	6.52096	6.98576e-11	7.76748e-10	#N/A
FGRAMPH1_01G05579	-1.89269	18748.8	5017.01	0.290361	-6.51841	7.10577e-11	7.89353e-10	#N/A
FGRAMPH1_01G18851	4.46064	98.5223	2370.79	0.684836	6.51345	7.3443e-11	8.15086e-10	#N/A
FGRAMPH1_01G07837	7.04817	0.308778	84.4118	1.08243	6.51146	7.44259e-11	8.25223e-10	#N/A
FGRAMPH1_01G06677	-1.17388	3468.76	1535.46	0.180444	-6.50551	7.74323e-11	8.57756e-10	#N/A
FGRAMPH1_01G03549	-2.30829	10007.8	1997.67	0.354964	-6.5029	7.87857e-11	8.71803e-10	#N/A
FGRAMPH1_01G24031	-3.22499	6915.25	716.52	0.49594	-6.50278	7.88473e-11	8.71803e-10	#N/A
FGRAMPH1_01G07667	-3.12735	5988.45	665.712	0.481271	-6.49811	8.1333e-11	8.98449e-10	#N/A
FGRAMPH1_01G20797	-6.74333	677.669	4.12261	1.0381	-6.49583	8.25751e-11	9.11322e-10	#N/A
FGRAMPH1_01G01501	-2.3012	10558.5	2117.94	0.354344	-6.49427	8.34379e-11	9.19988e-10	#N/A
FGRAMPH1_01G00235	8.76375	0	73.9053	1.35027	6.49037	8.56247e-11	9.43224e-10	#N/A
FGRAMPH1_01G11619	3.72817	86.2372	1196.32	0.574532	6.48904	8.63831e-11	9.50695e-10	#N/A
FGRAMPH1_01G07643	-2.47908	2860.67	505.704	0.382087	-6.48825	8.68419e-11	9.54858e-10	#N/A
FGRAMPH1_01G22023	6.73672	1.33943	179.984	1.03891	6.48439	8.90911e-11	9.78683e-10	#N/A
FGRAMPH1_01G19253	-3.04224	13440.4	1588.4	0.469428	-6.48072	9.12833e-11	1.00184e-09	#N/A
FGRAMPH1_01G10673	-1.5758	3421.53	1142.69	0.243344	-6.47561	9.44324e-11	1.03544e-09	#N/A
FGRAMPH1_01G09081	8.10949	0	37.8005	1.2524	6.47515	9.47179e-11	1.03761e-09	#N/A
FGRAMPH1_01G15603	-3.15855	4166.87	452.742	0.488082	-6.47136	9.71259e-11	1.06301e-09	#N/A
FGRAMPH1_01G21129	3.59189	58.3173	740.33	0.555131	6.47036	9.77698e-11	1.06907e-09	#N/A
FGRAMPH1_01G02555	3.70614	105.678	1444.72	0.5735	6.46232	1.03111e-10	1.12643e-09	#N/A
FGRAMPH1_01G05587	2.52833	10453.4	61237.8	0.391418	6.45941	1.05111e-10	1.14723e-09	#N/A
FGRAMPH1_01G26035	-1.44901	4601.78	1680.66	0.224335	-6.45912	1.05316e-10	1.14841e-09	#N/A
FGRAMPH1_01G19409	3.94321	101.302	1653.46	0.610892	6.45485	1.08327e-10	1.18016e-09	#N/A
FGRAMPH1_01G14889	-3.78491	24641.6	1696.37	0.586399	-6.45449	1.08583e-10	1.18186e-09	#N/A
FGRAMPH1_01G09229	6.55981	0.624033	78.092	1.01642	6.45382	1.09063e-10	1.186e-09	#N/A
FGRAMPH1_01G16693	-3.84581	1708.96	112.176	0.596022	-6.45247	1.10043e-10	1.19556e-09	#N/A
FGRAMPH1_01G19991	-5.44869	688.533	13.2471	0.844524	-6.45179	1.10537e-10	1.19983e-09	#N/A
FGRAMPH1_01G04745	-2.15429	4978.13	1108.52	0.334076	-6.44851	1.12956e-10	1.22497e-09	#N/A
FGRAMPH1_01G03821	-1.97459	2122.51	536.144	0.306281	-6.44699	1.14094e-10	1.23618e-09	#N/A
FGRAMPH1_01G11885	4.38756	4674.17	106322	0.680736	6.44532	1.15359e-10	1.24874e-09	#N/A
FGRAMPH1_01G16225	8.34582	0	48.7097	1.29567	6.44133	1.18431e-10	1.28082e-09	#N/A
FGRAMPH1_01G26493	-4.62909	16490.5	604.347	0.719059	-6.4377	1.21294e-10	1.3106e-09	#N/A
FGRAMPH1_01G21929	5.98618	0.475619	46.7952	0.930008	6.43669	1.22105e-10	1.31816e-09	Non-effector
FGRAMPH1_01G21961	8.11279	14.0173	7405.18	1.26166	6.43027	1.27376e-10	1.37381e-09	#N/A
FGRAMPH1_01G24907	2.2658	1053.73	5125.71	0.352445	6.42879	1.28621e-10	1.38597e-09	#N/A
FGRAMPH1_01G19893	-1.22236	2942.79	1258.56	0.190188	-6.42712	1.30047e-10	1.40008e-09	#N/A
FGRAMPH1_01G03681	-1.26583	1463.08	606.7	0.197	-6.42552	1.31423e-10	1.4136e-09	#N/A
FGRAMPH1_01G18479	-7.43402	9855.11	35.541	1.1573	-6.4236	1.33087e-10	1.43021e-09	#N/A
FGRAMPH1_01G13575	4.60556	7.53869	209.122	0.718111	6.41344	1.42272e-10	1.52753e-09	#N/A
FGRAMPH1_01G17257	-2.00614	6630.87	1638.58	0.312916	-6.41113	1.44448e-10	1.54809e-09	#N/A
FGRAMPH1_01G19267	-1.69765	1301.11	399.263	0.264792	-6.41124	1.44342e-10	1.54809e-09	#N/A
FGRAMPH1_01G08109	-3.78366	682.91	46.8183	0.590233	-6.41046	1.45083e-10	1.55349e-09	#N/A
FGRAMPH1_01G07477	4.00566	29.0941	492.798	0.625194	6.40707	1.48345e-10	1.58698e-09	#N/A
FGRAMPH1_01G02655	2.48683	136.413	777.985	0.388159	6.40673	1.48677e-10	1.5891e-09	#N/A
FGRAMPH1_01G10301	-1.39787	3012.79	1140.26	0.218309	-6.40315	1.52199e-10	1.62528e-09	#N/A
FGRAMPH1_01G00749	-2.55853	4171.53	697.306	0.399679	-6.40145	1.53913e-10	1.64211e-09	#N/A
FGRAMPH1_01G03851	3.44469	16.6441	187.104	0.538812	6.39312	1.6253e-10	1.73249e-09	#N/A
FGRAMPH1_01G07347	6.59421	5.64346	765.742	1.03167	6.39175	1.63993e-10	1.74651e-09	#N/A
FGRAMPH1_01G18867	-3.56474	299.545	23.8894	0.557721	-6.39162	1.64141e-10	1.74652e-09	#N/A
FGRAMPH1_01G19195	1.84172	762.429	2747.78	0.288273	6.38883	1.67161e-10	1.77701e-09	#N/A
FGRAMPH1_01G19919	-2.20035	1802.17	387.765	0.344413	-6.3887	1.67306e-10	1.77701e-09	#N/A
FGRAMPH1_01G24951	-3.44704	24074.2	2120.5	0.539902	-6.38456	1.71889e-10	1.82406e-09	#N/A
FGRAMPH1_01G22691	2.73326	196.548	1336.14	0.428178	6.38348	1.73109e-10	1.83536e-09	#N/A
FGRAMPH1_01G27535	-1.83196	1284.56	359.648	0.287096	-6.38099	1.75941e-10	1.86372e-09	#N/A
FGRAMPH1_01G15319	4.34413	2.95803	63.3508	0.68092	6.37979	1.77325e-10	1.87671e-09	Non-effector
FGRAMPH1_01G17383	-3.15187	3314.81	361.972	0.4941	-6.37902	1.7822e-10	1.8845e-09	#N/A
FGRAMPH1_01G01975	-2.11535	5095.47	1165.54	0.33171	-6.3771	1.80469e-10	1.9046e-09	#N/A
FGRAMPH1_01G05549	5.19409	3.42247	149.342	0.814504	6.37699	1.80603e-10	1.9046e-09	#N/A
FGRAMPH1_01G20285	-2.32789	8942.4	1759.91	0.365043	-6.37702	1.80572e-10	1.9046e-09	#N/A
FGRAMPH1_01G08587	5.09035	82.7895	3225.78	0.798807	6.37244	1.86041e-10	1.96021e-09	#N/A
FGRAMPH1_01G18593	3.88867	56.2957	885.891	0.611066	6.36375	1.96882e-10	2.07259e-09	#N/A
FGRAMPH1_01G10847	4.25468	28.2575	584.048	0.669413	6.35583	2.07299e-10	2.18032e-09	#N/A
FGRAMPH1_01G03847	7.03803	0.333681	55.5119	1.10761	6.35426	2.0943e-10	2.19883e-09	#N/A
FGRAMPH1_01G09449	4.20733	23.5035	462.468	0.662115	6.35438	2.09275e-10	2.19883e-09	#N/A
FGRAMPH1_01G11383	2.44703	93.5999	518.866	0.385338	6.35035	2.14827e-10	2.2535e-09	#N/A
FGRAMPH1_01G19569	-6.68771	2005.13	13.9051	1.05328	-6.3494	2.16151e-10	2.26538e-09	#N/A
FGRAMPH1_01G10655	-2.53448	4053.41	688.816	0.399237	-6.34832	2.17682e-10	2.27941e-09	#N/A
FGRAMPH1_01G07965	-2.34715	13968.7	2711.55	0.369738	-6.34815	2.17923e-10	2.27993e-09	#N/A
FGRAMPH1_01G22511	2.84728	46.3769	342.507	0.448599	6.34704	2.1949e-10	2.2943e-09	#N/A
FGRAMPH1_01G03817	-1.08128	5069.57	2392.5	0.170505	-6.34163	2.27348e-10	2.37434e-09	#N/A
FGRAMPH1_01G19993	-5.94885	446.86	5.54256	0.938176	-6.34087	2.28475e-10	2.38402e-09	#N/A
FGRAMPH1_01G10133	2.97926	47.1529	381	0.470072	6.33788	2.32947e-10	2.42854e-09	#N/A
FGRAMPH1_01G06173	-2.83251	11347.2	1557.16	0.447203	-6.33384	2.39139e-10	2.49091e-09	#N/A
FGRAMPH1_01G14395	-2.30961	2707.73	540.153	0.364998	-6.32774	2.4877e-10	2.58895e-09	#N/A
FGRAMPH1_01G03389	-2.88969	234.596	31.0822	0.457003	-6.32314	2.56304e-10	2.66442e-09	#N/A
FGRAMPH1_01G26879	1.60553	1222.46	3736.33	0.253918	6.32304	2.5647e-10	2.66442e-09	#N/A
FGRAMPH1_01G00095	4.74396	5.19342	151.662	0.750315	6.32263	2.57147e-10	2.66911e-09	Effector
FGRAMPH1_01G20813	2.91815	208.532	1612.91	0.461728	6.32005	2.61472e-10	2.71162e-09	#N/A
FGRAMPH1_01G01615	1.52138	139.174	400.394	0.241034	6.31189	2.75647e-10	2.85614e-09	#N/A
FGRAMPH1_01G21951	5.32163	2.5741	125.246	0.843159	6.31154	2.76275e-10	2.86014e-09	#N/A
FGRAMPH1_01G15901	-8.1364	22290.9	40.0086	1.2895	-6.30975	2.79494e-10	2.89095e-09	Non-effector
FGRAMPH1_01G25611	7.63246	0.166841	52.3899	1.2104	6.30575	2.86797e-10	2.9639e-09	#N/A
FGRAMPH1_01G27027	-2.62016	3505.89	560.936	0.415809	-6.30134	2.95075e-10	3.0468e-09	#N/A
FGRAMPH1_01G07379	-2.20379	12402.5	2663.34	0.349803	-6.30011	2.97439e-10	3.06854e-09	#N/A
FGRAMPH1_01G27931	8.45873	1.4681	1106.64	1.34268	6.29989	2.97848e-10	3.07009e-09	Effector
FGRAMPH1_01G12939	4.62004	228.861	6238.38	0.733706	6.29686	3.03734e-10	3.12804e-09	#N/A
FGRAMPH1_01G13903	8.70231	0	75.0995	1.38217	6.29612	3.05195e-10	3.14035e-09	Non-effector
FGRAMPH1_01G05741	4.47967	28.5412	705.223	0.711596	6.29524	3.06926e-10	3.15543e-09	#N/A
FGRAMPH1_01G10051	-2.14992	10854.4	2421.56	0.341731	-6.29128	3.14866e-10	3.23359e-09	#N/A
FGRAMPH1_01G11201	-3.72958	13566.9	970.029	0.592827	-6.29117	3.15074e-10	3.23359e-09	#N/A
FGRAMPH1_01G01055	-2.02842	2736.2	665.745	0.32248	-6.29004	3.17381e-10	3.25446e-09	#N/A
FGRAMPH1_01G28139	-2.21174	8725.38	1863.2	0.351711	-6.28853	3.20478e-10	3.28338e-09	#N/A
FGRAMPH1_01G21075	8.44836	0	57.0861	1.34454	6.28347	3.3109e-10	3.38918e-09	#N/A
FGRAMPH1_01G14417	4.48327	169.236	4166.96	0.713867	6.28026	3.38006e-10	3.45698e-09	Non-effector
FGRAMPH1_01G09641	-2.70155	3794.24	572.453	0.430283	-6.27855	3.41748e-10	3.49224e-09	#N/A
FGRAMPH1_01G09885	6.86712	0.438324	67.4989	1.09411	6.27645	3.46395e-10	3.53669e-09	#N/A
FGRAMPH1_01G18179	-2.59761	10514.3	1706.87	0.41398	-6.27473	3.50242e-10	3.57289e-09	#N/A
FGRAMPH1_01G22801	-1.82519	1873.2	525.393	0.291016	-6.27179	3.56928e-10	3.63797e-09	#N/A
FGRAMPH1_01G17379	-2.62846	2238.57	354.869	0.4197	-6.26272	3.7833e-10	3.85279e-09	#N/A
FGRAMPH1_01G15359	-2.79049	1837.29	260.509	0.445594	-6.26239	3.79117e-10	3.8575e-09	#N/A
FGRAMPH1_01G13369	5.55958	2.65429	157.436	0.888184	6.25949	3.86229e-10	3.92649e-09	#N/A
FGRAMPH1_01G01717	5.05044	1507.62	57348.5	0.807194	6.25678	3.92995e-10	3.99126e-09	#N/A
FGRAMPH1_01G03553	-1.82367	4539.2	1274.26	0.291476	-6.25667	3.93273e-10	3.99126e-09	#N/A
FGRAMPH1_01G12291	7.10232	1.29687	306.898	1.13548	6.25492	3.97718e-10	4.03293e-09	#N/A
FGRAMPH1_01G18335	1.28772	13175.2	32235.2	0.205899	6.25411	3.9979e-10	4.05048e-09	#N/A
FGRAMPH1_01G13955	4.06702	12.1306	215.726	0.650436	6.25276	4.03268e-10	4.08223e-09	Non-effector
FGRAMPH1_01G07859	5.58322	9.43634	561.7	0.893293	6.25016	4.10024e-10	4.14708e-09	#N/A
FGRAMPH1_01G01091	1.18397	1071.55	2437.52	0.189438	6.24991	4.1069e-10	4.15028e-09	#N/A
FGRAMPH1_01G00839	-1.18013	2629.69	1158.46	0.188835	-6.24956	4.11601e-10	4.15595e-09	#N/A
FGRAMPH1_01G09919	-1.45883	17749.3	6436.84	0.233467	-6.24854	4.14318e-10	4.17982e-09	#N/A
FGRAMPH1_01G04139	2.56078	324.228	1949.03	0.40989	6.24748	4.1713e-10	4.20461e-09	#N/A
FGRAMPH1_01G20665	-1.96236	4089.45	1042.41	0.314181	-6.24595	4.21228e-10	4.24232e-09	#N/A
FGRAMPH1_01G12783	3.83793	9.44567	143.835	0.61449	6.24573	4.21835e-10	4.24483e-09	#N/A
FGRAMPH1_01G04331	8.19003	0	44.0726	1.31145	6.24502	4.23739e-10	4.26037e-09	#N/A
FGRAMPH1_01G22571	2.90728	110.668	854.623	0.465654	6.24345	4.28024e-10	4.29981e-09	#N/A
FGRAMPH1_01G16097	8.44624	0	57.5843	1.35341	6.2407	4.35625e-10	4.37246e-09	#N/A
FGRAMPH1_01G21153	3.59489	23.9213	307.383	0.576058	6.24051	4.3616e-10	4.37413e-09	#N/A
FGRAMPH1_01G12231	4.41826	16.9759	393.53	0.708016	6.24034	4.36635e-10	4.3752e-09	#N/A
FGRAMPH1_01G03867	3.70927	46.0232	640.216	0.594466	6.23968	4.38473e-10	4.38518e-09	#N/A
FGRAMPH1_01G13945	3.10159	8.51934	73.9765	0.497071	6.23973	4.38314e-10	4.38518e-09	#N/A
FGRAMPH1_01G26641	-2.94503	3403.55	430.471	0.471992	-6.23958	4.3874e-10	4.38518e-09	#N/A
FGRAMPH1_01G11525	3.76072	337.993	4846.16	0.603126	6.23538	4.50678e-10	4.50071e-09	#N/A
FGRAMPH1_01G22521	2.22424	642.161	3032.93	0.356799	6.23387	4.55044e-10	4.54049e-09	#N/A
FGRAMPH1_01G14727	3.24444	163.991	1605.8	0.52056	6.23259	4.58792e-10	4.57109e-09	#N/A
FGRAMPH1_01G26501	-8.20852	280.159	0	1.31704	-6.23256	4.58881e-10	4.57109e-09	#N/A
FGRAMPH1_01G08653	6.07374	0.765529	76.9935	0.974638	6.23179	4.61134e-10	4.58968e-09	#N/A
FGRAMPH1_01G00389	8.23887	27.07	17059.8	1.32223	6.23104	4.63344e-10	4.6078e-09	#N/A
FGRAMPH1_01G18763	2.30853	59.6289	299.172	0.370565	6.22975	4.67172e-10	4.64198e-09	#N/A
FGRAMPH1_01G00607	8.13608	0	41.6848	1.30605	6.22953	4.67836e-10	4.64469e-09	Non-effector
FGRAMPH1_01G09207	2.88862	257.264	1954.18	0.463767	6.2286	4.70615e-10	4.66838e-09	#N/A
FGRAMPH1_01G02281	-4.93779	9885.09	283.285	0.7929	-6.22751	4.73902e-10	4.69706e-09	#N/A
FGRAMPH1_01G07705	-1.9791	1304.58	328.334	0.317905	-6.22545	4.80174e-10	4.75525e-09	#N/A
FGRAMPH1_01G21939	2.80189	267.755	1907.35	0.450125	6.22469	4.82499e-10	4.77428e-09	Non-effector
FGRAMPH1_01G05501	7.19529	146.275	33576.4	1.15601	6.22424	4.8391e-10	4.78426e-09	#N/A
FGRAMPH1_01G18327	-2.07047	2546.17	601.325	0.332725	-6.22275	4.88506e-10	4.82568e-09	#N/A
FGRAMPH1_01G07335	3.4575	25.4957	296.283	0.555863	6.22006	4.96961e-10	4.90511e-09	#N/A
FGRAMPH1_01G04733	-5.74224	558.51	8.3367	0.923202	-6.21992	4.97413e-10	4.9055e-09	#N/A
FGRAMPH1_01G06879	2.96265	2973.33	23804.9	0.476665	6.21538	5.12015e-10	5.04531e-09	#N/A
FGRAMPH1_01G26269	1.60005	159.794	487.733	0.257606	6.21123	5.25729e-10	5.17614e-09	#N/A
FGRAMPH1_01G03325	1.5234	345.188	996.287	0.245272	6.21105	5.26323e-10	5.17769e-09	#N/A
FGRAMPH1_01G04773	-2.35628	18982.9	3658.07	0.379582	-6.20755	5.38153e-10	5.28969e-09	#N/A
FGRAMPH1_01G13351	4.96817	35.5821	1264.94	0.80041	6.20703	5.39959e-10	5.30304e-09	#N/A
FGRAMPH1_01G18645	2.87279	339.496	2545.58	0.463097	6.20343	5.52454e-10	5.42127e-09	#N/A
FGRAMPH1_01G11459	7.45527	11.0444	3222.58	1.20208	6.20199	5.5753e-10	5.46656e-09	#N/A
FGRAMPH1_01G15839	3.07181	30.9918	265.203	0.495959	6.19367	5.87774e-10	5.75834e-09	#N/A
FGRAMPH1_01G18321	-2.37045	2377.67	454.084	0.383033	-6.18863	6.06877e-10	5.94058e-09	#N/A
FGRAMPH1_01G15105	-1.87701	1434.04	387.557	0.303624	-6.18201	6.329e-10	6.19021e-09	#N/A
FGRAMPH1_01G07665	-1.62741	9125.76	2940.48	0.263265	-6.18163	6.34418e-10	6.19995e-09	#N/A
FGRAMPH1_01G27207	3.86998	226.164	3518.48	0.626272	6.1794	6.43468e-10	6.28322e-09	Non-effector
FGRAMPH1_01G21335	-4.5427	6670.04	258.358	0.735429	-6.17695	6.53536e-10	6.37628e-09	#N/A
FGRAMPH1_01G22667	2.16467	209.233	949.553	0.350528	6.17545	6.59767e-10	6.43178e-09	#N/A
FGRAMPH1_01G12211	4.13364	14.5998	271.438	0.669819	6.17128	6.77394e-10	6.59819e-09	#N/A
FGRAMPH1_01G18431	-1.57419	13909.2	4651.72	0.255137	-6.16999	6.82939e-10	6.64361e-09	#N/A
FGRAMPH1_01G20939	1.66196	103.724	329.057	0.269365	6.16994	6.83176e-10	6.64361e-09	#N/A
FGRAMPH1_01G16389	5.89071	3.3336	260.083	0.954928	6.16875	6.88311e-10	6.68798e-09	#N/A
FGRAMPH1_01G27415	-2.0474	5341.43	1281.87	0.331906	-6.16862	6.88867e-10	6.68798e-09	#N/A
FGRAMPH1_01G24225	-3.251	20564.1	2083.23	0.527685	-6.16087	7.23467e-10	7.01816e-09	#N/A
FGRAMPH1_01G21537	-5.22291	123995	2832.44	0.847877	-6.15999	7.27504e-10	7.05156e-09	Non-effector
FGRAMPH1_01G22453	-1.55148	4574.1	1554.86	0.251903	-6.15904	7.31863e-10	7.08802e-09	#N/A
FGRAMPH1_01G18799	-9.20688	19412.2	9.42366	1.49498	-6.15852	7.34266e-10	7.1055e-09	#N/A
FGRAMPH1_01G09755	-2.66456	131899	20395.2	0.432944	-6.15453	7.5301e-10	7.28094e-09	#N/A
FGRAMPH1_01G07981	-2.45939	17688.1	3166.45	0.399691	-6.15324	7.59138e-10	7.33422e-09	#N/A
FGRAMPH1_01G05411	-2.27606	3263.09	665.837	0.370081	-6.15016	7.7403e-10	7.47201e-09	#N/A
FGRAMPH1_01G22137	3.22158	81.4791	784.237	0.523858	6.14972	7.76198e-10	7.48684e-09	#N/A
FGRAMPH1_01G11149	4.83179	12.3773	394.924	0.785821	6.14872	7.81127e-10	7.52826e-09	#N/A
FGRAMPH1_01G24933	-5.0802	56547.5	1443.92	0.826528	-6.14643	7.92455e-10	7.63124e-09	#N/A
FGRAMPH1_01G05333	3.23938	24.1966	234.153	0.52725	6.14392	8.05083e-10	7.74028e-09	#N/A
FGRAMPH1_01G14193	4.22529	137.409	2785.6	0.687716	6.14394	8.04976e-10	7.74028e-09	#N/A
FGRAMPH1_01G22661	3.80313	45.2966	675.824	0.619157	6.14243	8.12683e-10	7.80703e-09	Non-effector
FGRAMPH1_01G07903	1.28057	729.685	1775.08	0.208491	6.14209	8.14428e-10	7.81745e-09	#N/A
FGRAMPH1_01G20591	-2.88623	13971.6	1843.14	0.469932	-6.14181	8.15868e-10	7.82495e-09	#N/A
FGRAMPH1_01G18859	4.26284	30.7073	635.78	0.694349	6.13933	8.28697e-10	7.94157e-09	#N/A
FGRAMPH1_01G16337	6.51695	9.14997	1156.56	1.06172	6.13812	8.3506e-10	7.99609e-09	#N/A
FGRAMPH1_01G05205	3.27203	162.413	1624.89	0.533232	6.13623	8.45038e-10	8.08511e-09	#N/A
FGRAMPH1_01G13719	2.32099	273.015	1384.95	0.3783	6.13531	8.49919e-10	8.12525e-09	#N/A
FGRAMPH1_01G21965	5.06377	552.96	21400.8	0.825818	6.13182	8.6879e-10	8.29897e-09	#N/A
FGRAMPH1_01G16519	3.95565	7.94016	136.125	0.645147	6.13139	8.71131e-10	8.31464e-09	#N/A
FGRAMPH1_01G10333	-1.66312	3852.07	1210.5	0.271264	-6.13103	8.73146e-10	8.32717e-09	#N/A
FGRAMPH1_01G12417	4.5236	18.5593	474.274	0.737881	6.13053	8.75853e-10	8.33958e-09	#N/A
FGRAMPH1_01G21841	3.69739	33.8775	469.228	0.603098	6.13066	8.75164e-10	8.33958e-09	#N/A
FGRAMPH1_01G02151	-5.29582	742.992	16.1419	0.86408	-6.12885	8.85152e-10	8.42136e-09	#N/A
FGRAMPH1_01G11497	3.84544	74.643	1145.7	0.627505	6.12814	8.89147e-10	8.4526e-09	#N/A
FGRAMPH1_01G14325	2.684	207.052	1355.71	0.438061	6.12701	8.95436e-10	8.49936e-09	#N/A
FGRAMPH1_01G22641	-1.77394	7690.97	2236.73	0.289528	-6.127	8.95499e-10	8.49936e-09	#N/A
FGRAMPH1_01G24025	-4.11592	3289.96	175.925	0.671798	-6.12673	8.97056e-10	8.50733e-09	Non-effector
FGRAMPH1_01G14115	-9.27662	315951	138.05	1.51512	-6.1227	9.20053e-10	8.71846e-09	Non-effector
FGRAMPH1_01G06039	-4.93306	91351.9	2614.46	0.805763	-6.12223	9.22765e-10	8.73718e-09	#N/A
FGRAMPH1_01G07135	-2.5137	1315.54	226.694	0.410871	-6.11798	9.47688e-10	8.966e-09	#N/A
FGRAMPH1_01G20005	-2.11969	17671.5	4025.67	0.346588	-6.11586	9.6036e-10	9.07865e-09	#N/A
FGRAMPH1_01G01511	-8.44234	20752.4	25.0742	1.3814	-6.11146	9.87236e-10	9.32529e-09	#N/A
FGRAMPH1_01G02547	-7.20892	153459	646.034	1.17981	-6.11026	9.94719e-10	9.3885e-09	#N/A
FGRAMPH1_01G01599	-1.37571	4328.21	1663.99	0.22538	-6.10396	1.03473e-09	9.75835e-09	#N/A
FGRAMPH1_01G16149	4.88393	17.3082	579.543	0.800605	6.10029	1.05873e-09	9.97678e-09	#N/A
FGRAMPH1_01G20887	-2.31294	2820.48	560.114	0.379458	-6.09538	1.09179e-09	1.02802e-08	#N/A
FGRAMPH1_01G11189	-5.96395	4478.08	55.7168	0.978526	-6.09484	1.0955e-09	1.02988e-08	#N/A
FGRAMPH1_01G15611	3.66963	442.321	5936.1	0.602079	6.09493	1.09488e-09	1.02988e-08	#N/A
FGRAMPH1_01G25369	6.3106	91.3567	9827.81	1.03545	6.09454	1.09752e-09	1.03096e-08	#N/A
FGRAMPH1_01G03777	-1.78125	4114.32	1191.01	0.29266	-6.08643	1.15458e-09	1.0837e-08	#N/A
FGRAMPH1_01G16731	5.93295	2.14402	165.925	0.974984	6.08518	1.16361e-09	1.09131e-08	#N/A
FGRAMPH1_01G09757	-3.70351	23828.8	1730.53	0.608654	-6.08475	1.16675e-09	1.09339e-08	#N/A
FGRAMPH1_01G03601	1.74129	104.795	352.493	0.286189	6.0844	1.16927e-09	1.09402e-08	#N/A
FGRAMPH1_01G25711	7.8766	0	33.2124	1.29454	6.08447	1.16875e-09	1.09402e-08	Non-effector
FGRAMPH1_01G14369	5.93252	4.89954	379.508	0.97513	6.08382	1.17352e-09	1.09714e-08	Effector
FGRAMPH1_01G22427	-5.63325	162.952	2.79415	0.926566	-6.07971	1.20399e-09	1.12473e-08	#N/A
FGRAMPH1_01G21437	2.73947	190.271	1298.08	0.450964	6.07471	1.24215e-09	1.15947e-08	#N/A
FGRAMPH1_01G27637	-1.976	2018.33	508.444	0.325341	-6.07361	1.25063e-09	1.16647e-08	#N/A
FGRAMPH1_01G09471	2.72104	34.479	234.331	0.448511	6.06682	1.30464e-09	1.21589e-08	#N/A
FGRAMPH1_01G04301	2.88961	48.8016	368.643	0.47687	6.05953	1.36516e-09	1.27129e-08	#N/A
FGRAMPH1_01G18839	2.64963	17.0896	109.757	0.437291	6.0592	1.36798e-09	1.27292e-08	#N/A
FGRAMPH1_01G17429	2.11055	277.462	1212.41	0.348362	6.0585	1.37393e-09	1.27746e-08	#N/A
FGRAMPH1_01G26739	-2.43875	10970.6	1993.12	0.402644	-6.05684	1.38817e-09	1.28969e-08	#N/A
FGRAMPH1_01G15275	4.32616	129.957	2849.6	0.7143	6.0565	1.39114e-09	1.29143e-08	#N/A
FGRAMPH1_01G14277	2.35412	551.627	2859.51	0.389091	6.0503	1.44574e-09	1.34106e-08	Non-effector
FGRAMPH1_01G25923	3.64733	415.928	5496.42	0.602854	6.05011	1.44747e-09	1.34162e-08	#N/A
FGRAMPH1_01G01847	1.57779	2507.57	7515.3	0.260835	6.04899	1.45755e-09	1.34991e-08	#N/A
FGRAMPH1_01G10275	-2.93858	1825.66	231.96	0.485817	-6.04874	1.45981e-09	1.35095e-08	#N/A
FGRAMPH1_01G12445	3.06639	63.0512	544.522	0.507151	6.0463	1.48208e-09	1.36943e-08	#N/A
FGRAMPH1_01G27987	7.19409	0.209728	35.9118	1.18982	6.04635	1.48167e-09	1.36943e-08	#N/A
FGRAMPH1_01G17117	-2.5945	12404.6	2015.14	0.429175	-6.04532	1.49112e-09	1.3767e-08	#N/A
FGRAMPH1_01G06163	-1.82417	4660.12	1307.95	0.301908	-6.04213	1.52094e-09	1.40314e-08	#N/A
FGRAMPH1_01G03141	1.66101	1761.86	5601.21	0.274998	6.04008	1.54037e-09	1.41895e-08	#N/A
FGRAMPH1_01G15561	5.78916	2.14402	147.904	0.958458	6.04007	1.54047e-09	1.41895e-08	#N/A
FGRAMPH1_01G25073	-3.30871	829.373	80.8682	0.547839	-6.03957	1.54525e-09	1.42225e-08	#N/A
FGRAMPH1_01G12959	6.69005	3.05841	460.209	1.10826	6.03655	1.57449e-09	1.44804e-08	#N/A
FGRAMPH1_01G00779	-1.66772	4017.41	1258.01	0.276307	-6.03575	1.58225e-09	1.45406e-08	#N/A
FGRAMPH1_01G20061	2.11029	188.609	823.901	0.349674	6.03502	1.58945e-09	1.45954e-08	#N/A
FGRAMPH1_01G22945	3.86739	116.066	1812.7	0.640869	6.03461	1.5935e-09	1.46213e-08	#N/A
FGRAMPH1_01G21853	8.33109	0	55.3439	1.38109	6.03228	1.61663e-09	1.4817e-08	#N/A
FGRAMPH1_01G26901	-2.28574	10174	2059.8	0.378923	-6.03221	1.61733e-09	1.4817e-08	#N/A
FGRAMPH1_01G07909	-2.79383	3094.56	435.915	0.463197	-6.03163	1.62313e-09	1.48587e-08	#N/A
FGRAMPH1_01G10815	-2.581	9342.05	1533.08	0.427962	-6.03092	1.63027e-09	1.49125e-08	#N/A
FGRAMPH1_01G00637	2.63586	51.0037	321.567	0.43732	6.0273	1.66721e-09	1.52387e-08	#N/A
FGRAMPH1_01G16847	-7.47048	4852.08	15.7249	1.23958	-6.02661	1.67435e-09	1.52921e-08	#N/A
FGRAMPH1_01G27785	-4.41717	331.493	13.8594	0.733264	-6.02399	1.70174e-09	1.55303e-08	#N/A
FGRAMPH1_01G04401	8.38255	4.07587	3333.88	1.39159	6.02373	1.70438e-09	1.55425e-08	Non-effector
FGRAMPH1_01G18429	1.77144	1109.42	3809.1	0.29415	6.02223	1.72028e-09	1.56754e-08	#N/A
FGRAMPH1_01G01351	-1.55775	1936.79	654.587	0.258756	-6.02016	1.74241e-09	1.58649e-08	#N/A
FGRAMPH1_01G15929	5.75951	3.91003	276.52	0.957171	6.01722	1.77437e-09	1.61435e-08	#N/A
FGRAMPH1_01G12293	4.432	4.63115	106.331	0.736954	6.01394	1.81072e-09	1.64616e-08	Non-effector
FGRAMPH1_01G11943	5.32311	7.45328	350.429	0.885234	6.01322	1.81877e-09	1.65221e-08	Non-effector
FGRAMPH1_01G13163	-8.04313	253.922	0	1.33959	-6.00418	1.92302e-09	1.74558e-08	#N/A
FGRAMPH1_01G21395	3.04627	19.8865	168.704	0.507662	6.00059	1.96604e-09	1.78327e-08	#N/A
FGRAMPH1_01G20083	-1.61842	8659.71	2806.41	0.269753	-5.99964	1.97755e-09	1.79233e-08	#N/A
FGRAMPH1_01G02121	2.87979	16.8617	125.091	0.480233	5.99665	2.01432e-09	1.82427e-08	Effector
FGRAMPH1_01G25175	-8.67068	486.352	0	1.44735	-5.99072	2.08917e-09	1.89061e-08	#N/A
FGRAMPH1_01G02935	-1.80215	17247.9	4914.84	0.300948	-5.98823	2.1214e-09	1.91832e-08	#N/A
FGRAMPH1_01G17639	1.98024	536.163	2135.4	0.330869	5.98497	2.16431e-09	1.95563e-08	#N/A
FGRAMPH1_01G19311	2.62111	689.111	4328.03	0.438335	5.97969	2.2356e-09	2.01851e-08	Non-effector
FGRAMPH1_01G02251	1.36374	1702.46	4393.73	0.228293	5.97364	2.32024e-09	2.09334e-08	#N/A
FGRAMPH1_01G08297	2.02399	156.155	640.8	0.338831	5.97344	2.32309e-09	2.09431e-08	#N/A
FGRAMPH1_01G00657	-1.85346	5324.07	1463.37	0.310305	-5.97303	2.32887e-09	2.09793e-08	#N/A
FGRAMPH1_01G15077	-1.1349	3740.96	1701.04	0.190035	-5.97206	2.3428e-09	2.10887e-08	#N/A
FGRAMPH1_01G17513	-1.94323	9823.01	2534.3	0.325476	-5.97044	2.36617e-09	2.12829e-08	#N/A
FGRAMPH1_01G12255	7.96753	0	37.9182	1.33457	5.97009	2.37121e-09	2.13122e-08	Effector
FGRAMPH1_01G24587	2.92832	74.7042	587.97	0.490863	5.96566	2.43645e-09	2.1882e-08	#N/A
FGRAMPH1_01G18993	6.23412	2.88727	283.526	1.04529	5.96403	2.46092e-09	2.2085e-08	#N/A
FGRAMPH1_01G06915	-2.89321	11776.8	1543.12	0.485347	-5.96112	2.50507e-09	2.24642e-08	#N/A
FGRAMPH1_01G16453	3.59413	271.344	3451.19	0.602992	5.9605	2.51462e-09	2.25328e-08	Non-effector
FGRAMPH1_01G27101	-1.08657	18310.7	8610.26	0.182315	-5.95987	2.52444e-09	2.26038e-08	#N/A
FGRAMPH1_01G08669	6.53964	0.679312	111.411	1.09769	5.95763	2.5592e-09	2.28977e-08	#N/A
FGRAMPH1_01G08421	5.01487	24.3109	907.913	0.841999	5.95592	2.5862e-09	2.31218e-08	#N/A
FGRAMPH1_01G07061	-3.36159	12302.8	1146.32	0.56449	-5.95509	2.5993e-09	2.32215e-08	#N/A
FGRAMPH1_01G07271	-1.41089	5455.56	2044.48	0.236938	-5.95469	2.60566e-09	2.32608e-08	#N/A
FGRAMPH1_01G25757	4.34774	40.8233	918.918	0.7303	5.95336	2.62688e-09	2.34325e-08	#N/A
FGRAMPH1_01G00769	-2.3028	13643	2728.3	0.38703	-5.94993	2.68265e-09	2.3912e-08	#N/A
FGRAMPH1_01G05227	8.00608	0	40.1836	1.34568	5.94947	2.69018e-09	2.39612e-08	#N/A
FGRAMPH1_01G05785	3.47975	26.0017	308.583	0.585377	5.94446	2.77363e-09	2.4686e-08	#N/A
FGRAMPH1_01G18109	-1.5892	2118.33	702.075	0.267665	-5.93727	2.89815e-09	2.57748e-08	#N/A
FGRAMPH1_01G03547	2.69116	98.8189	655.522	0.453493	5.93429	2.95116e-09	2.62117e-08	#N/A
FGRAMPH1_01G21219	-4.16844	99057.4	5062.88	0.702436	-5.93426	2.95169e-09	2.62117e-08	#N/A
FGRAMPH1_01G24139	-1.0867	5004.34	2352.37	0.183151	-5.93336	2.96803e-09	2.63371e-08	#N/A
FGRAMPH1_01G05553	7.86485	0	34.6781	1.32687	5.92735	3.07862e-09	2.7298e-08	#N/A
FGRAMPH1_01G05631	5.171	14.1482	595.426	0.87294	5.92366	3.14846e-09	2.78965e-08	#N/A
FGRAMPH1_01G03839	1.4505	1675.17	4591.91	0.24496	5.9214	3.19209e-09	2.82619e-08	#N/A
FGRAMPH1_01G20473	2.21226	172.886	812.784	0.37366	5.9205	3.20957e-09	2.83955e-08	#N/A
FGRAMPH1_01G20529	-1.69415	4453.89	1367.86	0.286302	-5.91735	3.27164e-09	2.8923e-08	#N/A
FGRAMPH1_01G11583	-1.77224	5460.86	1588.07	0.299512	-5.9171	3.27671e-09	2.89463e-08	#N/A
FGRAMPH1_01G06943	-1.5597	17227.1	5819.25	0.26379	-5.91267	3.36613e-09	2.97141e-08	#N/A
FGRAMPH1_01G12135	7.08229	0.0617556	29.3631	1.1981	5.91125	3.39513e-09	2.99478e-08	Non-effector
FGRAMPH1_01G02235	-3.00478	227.946	27.1263	0.508362	-5.91071	3.40641e-09	3.0025e-08	#N/A
FGRAMPH1_01G16845	-1.87132	2336.71	634.69	0.316731	-5.90824	3.45775e-09	3.04549e-08	#N/A
FGRAMPH1_01G10581	-2.38615	10416.1	1961.91	0.404	-5.90631	3.49854e-09	3.07913e-08	#N/A
FGRAMPH1_01G19051	3.95924	111.734	1872.74	0.670566	5.90432	3.54101e-09	3.1142e-08	Non-effector
FGRAMPH1_01G05653	3.41971	455.476	5109.72	0.579346	5.90272	3.57559e-09	3.14228e-08	#N/A
FGRAMPH1_01G13247	2.60691	126.041	785.054	0.441724	5.90167	3.5985e-09	3.16008e-08	#N/A
FGRAMPH1_01G12611	-2.87699	167.882	22.3715	0.487691	-5.8992	3.65275e-09	3.20297e-08	Non-effector
FGRAMPH1_01G13981	5.60929	1.10569	61.9309	0.950838	5.89931	3.65025e-09	3.20297e-08	#N/A
FGRAMPH1_01G22635	-3.55662	58904	4751.16	0.603032	-5.89789	3.68178e-09	3.22605e-08	#N/A
FGRAMPH1_01G09147	8.00916	0	41.08	1.35831	5.89641	3.715e-09	3.25275e-08	#N/A
FGRAMPH1_01G25603	-2.72387	1320.18	194.933	0.461994	-5.89591	3.72616e-09	3.26012e-08	#N/A
FGRAMPH1_01G24803	-2.40277	712.91	133.642	0.407854	-5.89125	3.83294e-09	3.35107e-08	#N/A
FGRAMPH1_01G02233	-2.6225	23005.6	3659.55	0.445213	-5.89044	3.85169e-09	3.36498e-08	#N/A
FGRAMPH1_01G05367	2.25312	101.314	490.869	0.382583	5.88923	3.88006e-09	3.38727e-08	#N/A
FGRAMPH1_01G07357	1.98109	135.442	541.44	0.336472	5.88783	3.91304e-09	3.41355e-08	#N/A
FGRAMPH1_01G16241	-6.07849	12817.6	142.057	1.03279	-5.88551	3.96833e-09	3.45924e-08	#N/A
FGRAMPH1_01G23369	-1.36536	1352.63	522.985	0.232183	-5.88053	4.08956e-09	3.5623e-08	#N/A
FGRAMPH1_01G13703	2.68075	95.1447	626.742	0.455911	5.87998	4.10305e-09	3.57143e-08	#N/A
FGRAMPH1_01G21337	-1.95007	2072.41	530.647	0.331945	-5.87468	4.23666e-09	3.68502e-08	#N/A
FGRAMPH1_01G06487	1.90994	346.522	1314.11	0.325147	5.87407	4.25212e-09	3.69576e-08	#N/A
FGRAMPH1_01G05171	2.9872	11.7502	94.9216	0.508648	5.87282	4.28439e-09	3.72108e-08	Non-effector
FGRAMPH1_01G16407	4.55359	7.04147	179.711	0.776076	5.86745	4.42544e-09	3.84077e-08	#N/A
FGRAMPH1_01G02651	4.44703	22.7429	559.351	0.758109	5.86596	4.46554e-09	3.87159e-08	#N/A
FGRAMPH1_01G07515	2.63412	128.578	814.211	0.449058	5.86588	4.46747e-09	3.87159e-08	#N/A
FGRAMPH1_01G18189	3.61451	54.876	706.889	0.616349	5.86439	4.50793e-09	3.9038e-08	#N/A
FGRAMPH1_01G15547	6.12988	5.12451	498.992	1.04576	5.86167	4.58225e-09	3.96526e-08	#N/A
FGRAMPH1_01G21981	6.65223	1.35862	228.343	1.13574	5.85718	4.70792e-09	4.07105e-08	#N/A
FGRAMPH1_01G12877	5.01822	10.4838	403.419	0.856971	5.85576	4.74822e-09	4.10291e-08	Effector
FGRAMPH1_01G09981	-2.61641	1900.61	303.054	0.447	-5.85326	4.82015e-09	4.16203e-08	#N/A
FGRAMPH1_01G21773	7.17505	1.33472	318.745	1.22622	5.85137	4.87532e-09	4.2066e-08	#N/A
FGRAMPH1_01G05363	2.91269	84.4271	653.263	0.497994	5.84886	4.94967e-09	4.26763e-08	#N/A
FGRAMPH1_01G08051	4.08042	49.5565	913.431	0.697659	5.84874	4.95324e-09	4.26763e-08	#N/A
FGRAMPH1_01G14231	-3.72586	38944.1	2768.2	0.637097	-5.84818	4.96978e-09	4.27877e-08	#N/A
FGRAMPH1_01G07995	7.61508	0.166841	61.2585	1.30256	5.84626	5.02749e-09	4.32532e-08	Non-effector
FGRAMPH1_01G09419	5.59234	5.99878	365.56	0.956885	5.84431	5.0866e-09	4.373e-08	#N/A
FGRAMPH1_01G24745	-1.70262	4550.6	1390.08	0.291375	-5.84341	5.11439e-09	4.39371e-08	#N/A
FGRAMPH1_01G13457	-5.97213	3684.21	44.4896	1.02214	-5.84276	5.13434e-09	4.40766e-08	#N/A
FGRAMPH1_01G24901	-1.56542	1599.14	537.712	0.267977	-5.84162	5.16952e-09	4.43465e-08	#N/A
FGRAMPH1_01G28047	2.73594	40.8562	276.21	0.468569	5.83893	5.25377e-09	4.50367e-08	#N/A
FGRAMPH1_01G08021	-7.38086	139.265	0	1.2643	-5.83792	5.28574e-09	4.5278e-08	#N/A
FGRAMPH1_01G19591	1.93824	509.447	1967.85	0.332045	5.8373	5.30531e-09	4.54128e-08	#N/A
FGRAMPH1_01G13909	5.23295	16.0812	736.59	0.898542	5.82383	5.75157e-09	4.91973e-08	Non-effector
FGRAMPH1_01G19731	-1.5098	1641.38	573.465	0.259259	-5.82351	5.76235e-09	4.9254e-08	#N/A
FGRAMPH1_01G00085	2.60287	352.055	2180.61	0.447078	5.82196	5.81607e-09	4.96472e-08	#N/A
FGRAMPH1_01G20539	2.79447	41.7551	295.934	0.479989	5.82194	5.81672e-09	4.96472e-08	#N/A
FGRAMPH1_01G17761	-1.01081	16263.6	8061.96	0.173646	-5.82111	5.84596e-09	4.98609e-08	#N/A
FGRAMPH1_01G19567	-6.0332	1931.65	21.9319	1.03668	-5.8197	5.89524e-09	5.02451e-08	#N/A
FGRAMPH1_01G08521	4.99845	766.869	28660.5	0.859061	5.8185	5.9377e-09	5.05706e-08	Non-effector
FGRAMPH1_01G07813	-1.34134	13228.8	5206.08	0.23084	-5.8107	6.22123e-09	5.29474e-08	#N/A
FGRAMPH1_01G06335	2.61823	67.6686	427.329	0.450828	5.8076	6.33757e-09	5.38989e-08	#N/A
FGRAMPH1_01G22517	-1.62893	3180.69	1023.59	0.280531	-5.80658	6.37604e-09	5.41535e-08	#N/A
FGRAMPH1_01G24787	-3.03557	2597.43	305.559	0.522782	-5.80657	6.37664e-09	5.41535e-08	#N/A
FGRAMPH1_01G16161	3.48924	15.4597	184.727	0.600933	5.80637	6.38422e-09	5.41791e-08	#N/A
FGRAMPH1_01G12775	4.55223	38.6318	1015.85	0.784231	5.8047	6.44807e-09	5.46818e-08	Non-effector
FGRAMPH1_01G22089	3.45105	12.8487	150.165	0.59479	5.80213	6.54784e-09	5.54883e-08	#N/A
FGRAMPH1_01G02875	-3.87286	3905.59	248.379	0.667707	-5.80024	6.62203e-09	5.60769e-08	#N/A
FGRAMPH1_01G17615	-3.81005	91821.2	6121.94	0.656998	-5.79918	6.66401e-09	5.63922e-08	#N/A
FGRAMPH1_01G17391	-1.90087	11164.9	2965.96	0.327818	-5.79855	6.68912e-09	5.65643e-08	#N/A
FGRAMPH1_01G11601	-8.17969	745.572	0.931382	1.41126	-5.79601	6.79094e-09	5.73844e-08	Effector
FGRAMPH1_01G06005	-1.37579	12896.7	4954.6	0.2374	-5.79523	6.82285e-09	5.76065e-08	#N/A
FGRAMPH1_01G21293	6.8214	7.70292	1344.47	1.17709	5.79513	6.82693e-09	5.76065e-08	Non-effector
FGRAMPH1_01G21247	4.17394	34.3735	684.219	0.720643	5.79196	6.95684e-09	5.8661e-08	Non-effector
FGRAMPH1_01G23493	-4.94107	10379.9	290.277	0.853655	-5.78814	7.11693e-09	5.99683e-08	#N/A
FGRAMPH1_01G14945	-1.24133	1509.93	637.717	0.214541	-5.78597	7.20939e-09	6.07042e-08	#N/A
FGRAMPH1_01G08861	-5.83369	2631.25	35.7327	1.00848	-5.78461	7.26827e-09	6.11566e-08	#N/A
FGRAMPH1_01G08359	7.30347	0.500522	134.631	1.26261	5.78442	7.2765e-09	6.11824e-08	#N/A
FGRAMPH1_01G18807	7.16583	7.54066	1879.62	1.23936	5.78186	7.3879e-09	6.20751e-08	#N/A
FGRAMPH1_01G23139	-1.83582	2533.86	704.714	0.31761	-5.78012	7.46461e-09	6.26752e-08	#N/A
FGRAMPH1_01G08095	1.82375	12186.8	43450.8	0.315593	5.77881	7.52303e-09	6.31211e-08	#N/A
FGRAMPH1_01G00517	-1.45085	4278.87	1560.2	0.251117	-5.77758	7.57823e-09	6.35393e-08	#N/A
FGRAMPH1_01G04941	-1.21992	5054.5	2165.02	0.211154	-5.77738	7.5874e-09	6.35713e-08	#N/A
FGRAMPH1_01G27609	-1.07895	4085.12	1931.47	0.186777	-5.77668	7.61876e-09	6.3789e-08	#N/A
FGRAMPH1_01G13589	6.52449	5.93932	792.173	1.13071	5.77028	7.91408e-09	6.62149e-08	Non-effector
FGRAMPH1_01G04369	4.52069	11.819	300.168	0.78391	5.76685	8.07668e-09	6.75276e-08	#N/A
FGRAMPH1_01G16207	3.28985	38.6214	390.998	0.570678	5.76482	8.1747e-09	6.82991e-08	Non-effector
FGRAMPH1_01G08029	-6.97449	96.6849	0	1.21005	-5.76378	8.22494e-09	6.86705e-08	#N/A
FGRAMPH1_01G12889	3.18961	79.1152	748.427	0.553548	5.76212	8.3063e-09	6.9301e-08	Non-effector
FGRAMPH1_01G13791	7.88963	0	37.4878	1.36936	5.76155	8.33428e-09	6.94856e-08	#N/A
FGRAMPH1_01G08121	-5.39308	209.054	3.75459	0.936663	-5.75776	8.52387e-09	7.10163e-08	#N/A
FGRAMPH1_01G06615	-5.87605	9003.68	116.743	1.02315	-5.74309	9.29629e-09	7.73973e-08	#N/A
FGRAMPH1_01G19773	-2.10344	7120.57	1638.49	0.366771	-5.73502	9.75017e-09	8.11192e-08	#N/A
FGRAMPH1_01G10735	2.33291	115.17	586.608	0.406809	5.73466	9.77093e-09	8.12349e-08	#N/A
FGRAMPH1_01G08639	2.93106	6.5889	52.4965	0.511267	5.73292	9.87147e-09	8.1956e-08	#N/A
FGRAMPH1_01G22385	6.23168	0.802823	101.822	1.08699	5.73298	9.86798e-09	8.1956e-08	#N/A
FGRAMPH1_01G27453	6.2846	21.7695	2414.42	1.09658	5.73108	9.97913e-09	8.27919e-08	Non-effector
FGRAMPH1_01G12029	-3.86244	688.424	44.3917	0.674373	-5.72745	1.01953e-08	8.4526e-08	#N/A
FGRAMPH1_01G04641	-1.81151	306.536	86.1517	0.316381	-5.72571	1.03003e-08	8.5337e-08	#N/A
FGRAMPH1_01G03441	-3.35444	501.939	46.5084	0.586076	-5.72355	1.0432e-08	8.63675e-08	#N/A
FGRAMPH1_01G01607	-1.9282	1708.2	445.109	0.336908	-5.72323	1.04517e-08	8.64108e-08	#N/A
FGRAMPH1_01G11853	4.00307	41.8383	723.56	0.699441	5.72323	1.04515e-08	8.64108e-08	#N/A
FGRAMPH1_01G06651	-2.13968	2379.62	533.962	0.374031	-5.72061	1.06144e-08	8.76942e-08	#N/A
FGRAMPH1_01G10319	-1.7418	15006.2	4457.83	0.304691	-5.7166	1.08678e-08	8.97257e-08	#N/A
FGRAMPH1_01G16485	2.59305	38.4734	235.167	0.453643	5.71605	1.09026e-08	8.99504e-08	#N/A
FGRAMPH1_01G27801	-3.25938	14521	1452.4	0.570599	-5.7122	1.11524e-08	9.19474e-08	#N/A
FGRAMPH1_01G10641	-2.82267	4230.43	582.001	0.494212	-5.71145	1.12019e-08	9.22916e-08	#N/A
FGRAMPH1_01G24465	3.01911	51.4015	434.158	0.528887	5.70843	1.14023e-08	9.38772e-08	#N/A
FGRAMPH1_01G15981	-7.95278	254.089	0	1.39328	-5.70795	1.14344e-08	9.40764e-08	#N/A
FGRAMPH1_01G01945	-4.78439	31562.9	993.895	0.838323	-5.7071	1.14918e-08	9.44829e-08	#N/A
FGRAMPH1_01G07341	-1.85563	3050.21	835.526	0.325205	-5.70603	1.15641e-08	9.50113e-08	#N/A
FGRAMPH1_01G00377	2.76502	112.345	780.709	0.485302	5.69752	1.21562e-08	9.98072e-08	#N/A
FGRAMPH1_01G23891	-3.19895	16805.9	1756.78	0.561673	-5.6954	1.23082e-08	1.00985e-07	#N/A
FGRAMPH1_01G19211	3.48169	81.3404	962.523	0.611329	5.69527	1.23177e-08	1.00993e-07	#N/A
FGRAMPH1_01G17619	-3.72364	113890	8079.12	0.654051	-5.69319	1.2469e-08	1.02163e-07	#N/A
FGRAMPH1_01G17955	-1.72238	1902.13	572.982	0.302576	-5.69238	1.25284e-08	1.02579e-07	#N/A
FGRAMPH1_01G15711	6.91284	0.834203	158.373	1.21459	5.69148	1.25943e-08	1.03048e-07	#N/A
FGRAMPH1_01G23217	1.35705	1258.03	3230.76	0.238455	5.69099	1.26305e-08	1.03273e-07	#N/A
FGRAMPH1_01G14189	4.58403	14.3192	394.123	0.805752	5.68914	1.27681e-08	1.04326e-07	#N/A
FGRAMPH1_01G15823	4.60723	21.8716	609.937	0.809975	5.68811	1.28449e-08	1.04881e-07	Effector
FGRAMPH1_01G09439	1.72103	103.955	345.628	0.302792	5.68386	1.31692e-08	1.07455e-07	#N/A
FGRAMPH1_01G10449	-1.5492	4488.17	1527.14	0.272573	-5.6836	1.31888e-08	1.07541e-07	#N/A
FGRAMPH1_01G14703	-4.47665	1145.93	45.8638	0.787732	-5.68296	1.32382e-08	1.0787e-07	#N/A
FGRAMPH1_01G27241	-2.13035	7838.98	1768.45	0.375071	-5.67987	1.34799e-08	1.09763e-07	#N/A
FGRAMPH1_01G17655	-1.07034	1630.58	775.532	0.18845	-5.67972	1.34915e-08	1.09783e-07	#N/A
FGRAMPH1_01G19097	-7.48087	35955.3	104.247	1.31745	-5.67828	1.36054e-08	1.10633e-07	#N/A
FGRAMPH1_01G13965	-6.38145	211.039	1.61848	1.12387	-5.67809	1.36204e-08	1.1068e-07	#N/A
FGRAMPH1_01G27127	3.521	67.7051	825.114	0.620132	5.67783	1.36416e-08	1.10776e-07	#N/A
FGRAMPH1_01G06379	-1.56928	613.072	205.239	0.276474	-5.67605	1.37843e-08	1.11858e-07	#N/A
FGRAMPH1_01G03783	3.14409	58.1239	538.069	0.554043	5.67481	1.38841e-08	1.12591e-07	#N/A
FGRAMPH1_01G06767	-2.23332	6668.98	1399.79	0.393843	-5.67059	1.42308e-08	1.15324e-07	#N/A
FGRAMPH1_01G03491	2.37747	470.547	2483.6	0.419388	5.66891	1.43705e-08	1.16376e-07	#N/A
FGRAMPH1_01G13281	-7.75654	210.673	0	1.36833	-5.66863	1.43945e-08	1.16492e-07	Effector
FGRAMPH1_01G17325	-3.25515	14992.4	1503.99	0.574279	-5.66823	1.44278e-08	1.16681e-07	#N/A
FGRAMPH1_01G12691	3.35591	18.6852	203.588	0.592091	5.6679	1.44555e-08	1.16826e-07	#N/A
FGRAMPH1_01G22083	2.43529	14.03	77.9554	0.429872	5.66516	1.46889e-08	1.18631e-07	#N/A
FGRAMPH1_01G11755	7.92093	0	40.9363	1.39849	5.66393	1.47943e-08	1.19401e-07	Effector
FGRAMPH1_01G12235	6.16741	8.54171	872.753	1.08904	5.66314	1.48626e-08	1.19871e-07	#N/A
FGRAMPH1_01G06231	1.47034	282.658	786.647	0.259663	5.66249	1.49195e-08	1.20248e-07	#N/A
FGRAMPH1_01G03739	5.55363	44.9503	2680.3	0.981626	5.65758	1.53523e-08	1.23568e-07	Non-effector
FGRAMPH1_01G24433	1.66517	894.586	2852.45	0.294322	5.65765	1.53464e-08	1.23568e-07	#N/A
FGRAMPH1_01G13453	1.77807	89.8661	311.794	0.314408	5.6553	1.55577e-08	1.25137e-07	#N/A
FGRAMPH1_01G06313	1.92998	89.9533	344.945	0.341385	5.65339	1.57314e-08	1.26448e-07	#N/A
FGRAMPH1_01G06529	1.89794	80.253	302.668	0.335726	5.65324	1.57454e-08	1.26475e-07	#N/A
FGRAMPH1_01G13625	-4.02888	22845.6	1286.52	0.712731	-5.65274	1.5791e-08	1.26738e-07	#N/A
FGRAMPH1_01G17515	-3.59496	62137.7	4847.34	0.635978	-5.65265	1.57996e-08	1.26738e-07	#N/A
FGRAMPH1_01G20967	6.64421	1.29687	223.227	1.176	5.64985	1.60587e-08	1.2873e-07	#N/A
FGRAMPH1_01G09183	-1.42942	6398.51	2366.21	0.25307	-5.64834	1.62004e-08	1.29779e-07	#N/A
FGRAMPH1_01G24207	-1.75638	7140.76	2099.54	0.311026	-5.64706	1.63215e-08	1.3066e-07	#N/A
FGRAMPH1_01G24003	-1.33019	7398.23	2933.71	0.235602	-5.6459	1.64316e-08	1.31453e-07	#N/A
FGRAMPH1_01G07727	2.98024	276.735	2261.12	0.528026	5.64412	1.66032e-08	1.32736e-07	#N/A
FGRAMPH1_01G11367	-1.49171	18827.6	6667.07	0.264315	-5.64369	1.66448e-08	1.32979e-07	#N/A
FGRAMPH1_01G04693	-2.89602	19588.2	2553.12	0.513431	-5.64051	1.69544e-08	1.35361e-07	#N/A
FGRAMPH1_01G11977	1.84104	73.6884	266.531	0.32641	5.64027	1.69787e-08	1.35464e-07	#N/A
FGRAMPH1_01G25443	3.97641	28.7833	487.197	0.705336	5.63762	1.72421e-08	1.37473e-07	#N/A
FGRAMPH1_01G15643	-3.36631	9264.78	856.533	0.597355	-5.63537	1.74685e-08	1.39161e-07	#N/A
FGRAMPH1_01G26685	-2.22359	7094.72	1498.73	0.394583	-5.63528	1.74772e-08	1.39161e-07	#N/A
FGRAMPH1_01G02169	-1.7498	4927.42	1456.61	0.310569	-5.63418	1.75892e-08	1.39959e-07	#N/A
FGRAMPH1_01G15269	2.38899	123.617	659.39	0.424146	5.63247	1.77647e-08	1.41261e-07	#N/A
FGRAMPH1_01G20531	-2.34219	4226.6	821.178	0.416084	-5.62913	1.81117e-08	1.43923e-07	#N/A
FGRAMPH1_01G27421	-3.28806	4683.42	458.635	0.584134	-5.62894	1.81322e-08	1.4399e-07	#N/A
FGRAMPH1_01G23075	1.08423	1265.45	2686.83	0.192648	5.62807	1.82232e-08	1.44615e-07	#N/A
FGRAMPH1_01G07465	-6.3221	7854.19	68.1263	1.12336	-5.62787	1.8245e-08	1.44692e-07	#N/A
FGRAMPH1_01G06549	-2.57894	4169.36	683.749	0.458314	-5.627	1.83367e-08	1.45322e-07	#N/A
FGRAMPH1_01G28023	5.02668	0.932369	40.6296	0.893941	5.62306	1.87607e-08	1.48583e-07	#N/A
FGRAMPH1_01G24315	-5.11018	1673.75	40.3595	0.908841	-5.62274	1.87951e-08	1.48756e-07	Non-effector
FGRAMPH1_01G27717	4.53473	7.22718	185.47	0.806781	5.62077	1.9011e-08	1.50364e-07	#N/A
FGRAMPH1_01G17267	-5.3258	1024.06	20.8736	0.948195	-5.61677	1.94557e-08	1.53779e-07	#N/A
FGRAMPH1_01G18211	-1.32392	2805.77	1116.9	0.235737	-5.6161	1.9531e-08	1.54272e-07	#N/A
FGRAMPH1_01G13933	4.25108	27.6178	577.549	0.757191	5.61427	1.97391e-08	1.55811e-07	#N/A
FGRAMPH1_01G06777	-1.98061	11096.4	2783.76	0.352833	-5.61343	1.98351e-08	1.56465e-07	#N/A
FGRAMPH1_01G13671	-2.76162	12195.6	1750.97	0.492122	-5.61165	2.00406e-08	1.57981e-07	#N/A
FGRAMPH1_01G12733	7.58047	0	28.7476	1.35105	5.6108	2.01394e-08	1.58654e-07	#N/A
FGRAMPH1_01G18795	-7.00721	102.828	0	1.24945	-5.60826	2.04376e-08	1.60897e-07	Non-effector
FGRAMPH1_01G09725	5.53611	2.01271	122.065	0.987631	5.60544	2.07722e-08	1.63423e-07	#N/A
FGRAMPH1_01G18995	-1.39777	7442.96	2814.95	0.249372	-5.60514	2.08085e-08	1.636e-07	#N/A
FGRAMPH1_01G10599	-3.42905	18248.7	1608.39	0.612486	-5.59858	2.16121e-08	1.69805e-07	#N/A
FGRAMPH1_01G04399	5.17083	2.90131	131.852	0.923714	5.59787	2.17006e-08	1.70388e-07	#N/A
FGRAMPH1_01G19823	2.1756	152.279	696.002	0.388711	5.59696	2.1814e-08	1.71165e-07	#N/A
FGRAMPH1_01G14685	-2.51818	11767.3	2013.3	0.450129	-5.59436	2.21443e-08	1.73641e-07	#N/A
FGRAMPH1_01G17525	1.48495	2226.48	6257.25	0.265504	5.59293	2.23269e-08	1.74958e-07	#N/A
FGRAMPH1_01G12803	1.96467	351.094	1381.96	0.351345	5.59184	2.24673e-08	1.75942e-07	#N/A
FGRAMPH1_01G13847	5.40578	84.9987	4485.63	0.966796	5.59144	2.25194e-08	1.76234e-07	Non-effector
FGRAMPH1_01G15403	-5.1691	353.056	7.84814	0.92465	-5.59033	2.26637e-08	1.77246e-07	#N/A
FGRAMPH1_01G18121	-4.52092	15244.3	586.564	0.808873	-5.58915	2.28181e-08	1.78336e-07	#N/A
FGRAMPH1_01G00789	-3.41284	4427.82	395.199	0.610742	-5.58802	2.2968e-08	1.79271e-07	Non-effector
FGRAMPH1_01G23623	-1.03802	9316.09	4530.1	0.185757	-5.58808	2.29596e-08	1.79271e-07	#N/A
FGRAMPH1_01G14521	-2.14705	20203.6	4504.91	0.384325	-5.58654	2.31638e-08	1.80681e-07	#N/A
FGRAMPH1_01G15071	3.52987	5.98768	70.2084	0.631999	5.58524	2.33377e-08	1.81918e-07	#N/A
FGRAMPH1_01G08023	-6.85571	89.7984	0	1.22794	-5.58311	2.36258e-08	1.83921e-07	#N/A
FGRAMPH1_01G11119	-2.67617	4217.63	644.594	0.47933	-5.58314	2.36213e-08	1.83921e-07	#N/A
FGRAMPH1_01G17937	2.10835	343.367	1500.56	0.377856	5.57977	2.40841e-08	1.87366e-07	#N/A
FGRAMPH1_01G23683	-1.98014	29207.9	7331.08	0.354917	-5.57916	2.4168e-08	1.87896e-07	#N/A
FGRAMPH1_01G12125	-3.07911	15518.7	1768.45	0.551983	-5.57827	2.42917e-08	1.88734e-07	#N/A
FGRAMPH1_01G18779	4.66453	1.20429	36.4983	0.836327	5.5774	2.44146e-08	1.89565e-07	#N/A
FGRAMPH1_01G27169	3.20563	137.09	1323.91	0.574937	5.57562	2.46647e-08	1.91381e-07	#N/A
FGRAMPH1_01G15903	-6.99619	9337.61	42.6102	1.25512	-5.57414	2.4876e-08	1.92895e-07	#N/A
FGRAMPH1_01G10825	-2.37168	7324.52	1392.12	0.425504	-5.57382	2.49212e-08	1.93119e-07	#N/A
FGRAMPH1_01G07863	3.20628	67.1275	648.599	0.57533	5.57295	2.50466e-08	1.93964e-07	#N/A
FGRAMPH1_01G01183	-3.05538	3170.79	367.552	0.548415	-5.57129	2.52858e-08	1.95688e-07	#N/A
FGRAMPH1_01G08611	5.81389	16.8438	1246.46	1.04411	5.56828	2.57266e-08	1.9897e-07	#N/A
FGRAMPH1_01G01807	-2.0979	1588.66	367.164	0.376855	-5.56686	2.59372e-08	2.00468e-07	#N/A
FGRAMPH1_01G00751	-2.00016	1309.28	324.09	0.359373	-5.56568	2.61129e-08	2.01564e-07	#N/A
FGRAMPH1_01G04465	-4.78375	5689.97	177.964	0.859505	-5.5657	2.61096e-08	2.01564e-07	#N/A
FGRAMPH1_01G17871	1.83659	403.201	1449.38	0.330016	5.56516	2.61908e-08	2.02033e-07	#N/A
FGRAMPH1_01G08671	3.80237	5.39579	78.9745	0.683363	5.5642	2.63356e-08	2.03018e-07	#N/A
FGRAMPH1_01G10217	2.56982	79.5588	480.352	0.462075	5.56147	2.67505e-08	2.06083e-07	#N/A
FGRAMPH1_01G25309	-6.66771	75.8138	0	1.19966	-5.55799	2.72902e-08	2.10105e-07	#N/A
FGRAMPH1_01G13111	6.95968	8.80539	1891.71	1.25249	5.55669	2.74942e-08	2.11538e-07	#N/A
FGRAMPH1_01G11719	1.95391	83.5932	325.336	0.35166	5.55623	2.75665e-08	2.11956e-07	#N/A
FGRAMPH1_01G05353	6.80721	2.16145	422.245	1.22527	5.55567	2.76555e-08	2.12503e-07	#N/A
FGRAMPH1_01G17713	3.37945	205.305	2251.66	0.608322	5.55536	2.7704e-08	2.12738e-07	#N/A
FGRAMPH1_01G23353	-2.41196	3113.04	574.783	0.434702	-5.54854	2.88068e-08	2.21063e-07	#N/A
FGRAMPH1_01G10109	-1.99324	10578.7	2629.63	0.359782	-5.54014	3.02236e-08	2.31786e-07	#N/A
FGRAMPH1_01G03935	-1.48433	993.916	353.56	0.268053	-5.53744	3.06924e-08	2.35229e-07	#N/A
FGRAMPH1_01G23745	-1.05072	4359.71	2101.04	0.189853	-5.5344	3.12299e-08	2.39194e-07	#N/A
FGRAMPH1_01G21833	1.94777	59.1714	230.408	0.351998	5.53348	3.13938e-08	2.40295e-07	#N/A
FGRAMPH1_01G12149	5.6585	1.63011	118.643	1.02282	5.53223	3.16177e-08	2.41852e-07	#N/A
FGRAMPH1_01G02843	3.44276	4.51267	52.5132	0.622423	5.53122	3.18003e-08	2.43092e-07	#N/A
FGRAMPH1_01G23255	-2.57221	15040.4	2473.79	0.46506	-5.53093	3.18546e-08	2.4335e-07	#N/A
FGRAMPH1_01G16611	-2.4929	7857.11	1367.13	0.450818	-5.52972	3.20741e-08	2.4487e-07	#N/A
FGRAMPH1_01G22577	5.82513	59.1676	4474.34	1.05377	5.52788	3.24125e-08	2.47294e-07	#N/A
FGRAMPH1_01G03779	2.4329	105.166	578.864	0.440166	5.52723	3.25328e-08	2.48052e-07	#N/A
FGRAMPH1_01G05951	-2.35639	10625.4	2039.92	0.426372	-5.52661	3.26473e-08	2.48765e-07	#N/A
FGRAMPH1_01G17447	-2.27502	3331.96	678.16	0.411819	-5.52432	3.30769e-08	2.51877e-07	#N/A
FGRAMPH1_01G24243	-1.2653	6288.19	2609.45	0.229468	-5.51404	3.50681e-08	2.66868e-07	#N/A
FGRAMPH1_01G07015	-4.46691	280.868	11.7002	0.810169	-5.51356	3.51654e-08	2.67266e-07	#N/A
FGRAMPH1_01G10521	-1.45461	17921.4	6513.54	0.263823	-5.51357	3.51621e-08	2.67266e-07	#N/A
FGRAMPH1_01G07679	-2.14102	231930	51917.1	0.388363	-5.51294	3.5289e-08	2.68034e-07	#N/A
FGRAMPH1_01G20753	-3.56205	43628.9	3476.82	0.646215	-5.51217	3.54432e-08	2.69033e-07	#N/A
FGRAMPH1_01G10147	-1.45277	5121.02	1863.98	0.263726	-5.50864	3.61608e-08	2.74304e-07	#N/A
FGRAMPH1_01G14801	4.68979	227.719	6796.59	0.851804	5.50571	3.67674e-08	2.78727e-07	#N/A
FGRAMPH1_01G20251	-1.19009	4775.47	2087.84	0.216452	-5.49817	3.83764e-08	2.90739e-07	#N/A
FGRAMPH1_01G26145	-1.86276	12242.8	3337.65	0.338931	-5.49597	3.88573e-08	2.94195e-07	#N/A
FGRAMPH1_01G15237	-5.56298	1164.12	19.3756	1.01283	-5.49249	3.96306e-08	2.99858e-07	#N/A
FGRAMPH1_01G26311	-2.26529	5548.55	1136.03	0.412789	-5.48777	4.07044e-08	3.07787e-07	#N/A
FGRAMPH1_01G15251	-1.68586	11659.2	3601.58	0.307285	-5.4863	4.10446e-08	3.10162e-07	#N/A
FGRAMPH1_01G23107	-1.19484	1776.54	774.815	0.218125	-5.4778	4.30659e-08	3.25228e-07	#N/A
FGRAMPH1_01G14831	-7.11751	118.102	0	1.29948	-5.47718	4.32157e-08	3.26152e-07	#N/A
FGRAMPH1_01G05095	-4.48974	956.06	37.7833	0.819778	-5.47677	4.33155e-08	3.26697e-07	#N/A
FGRAMPH1_01G19535	-1.77978	1643.27	475.407	0.325039	-5.47561	4.36008e-08	3.28641e-07	#N/A
FGRAMPH1_01G19163	-1.71185	836.625	254.582	0.312711	-5.47421	4.39457e-08	3.3103e-07	#N/A
FGRAMPH1_01G27255	2.92566	13.8404	108.023	0.534796	5.47061	4.48488e-08	3.37618e-07	#N/A
FGRAMPH1_01G07355	-1.27981	22172.6	9107.48	0.233981	-5.46971	4.50785e-08	3.39132e-07	#N/A
FGRAMPH1_01G03951	4.18557	38.0594	762.701	0.765768	5.46584	4.60713e-08	3.46382e-07	#N/A
FGRAMPH1_01G25897	1.83278	77.3523	278.61	0.335677	5.45994	4.763e-08	3.57874e-07	#N/A
FGRAMPH1_01G11685	-7.57724	187.708	0	1.38787	-5.45962	4.77155e-08	3.58289e-07	#N/A
FGRAMPH1_01G24949	-2.9675	319.868	39.6433	0.543616	-5.45882	4.79303e-08	3.59675e-07	#N/A
FGRAMPH1_01G04739	-1.52113	14087.2	4885.24	0.2787	-5.45795	4.81672e-08	3.61224e-07	#N/A
FGRAMPH1_01G15453	-5.19484	166.09	4.02473	0.951833	-5.45773	4.82271e-08	3.61445e-07	#N/A
FGRAMPH1_01G00535	5.24217	2.27301	114.06	0.960802	5.45604	4.86868e-08	3.64429e-07	#N/A
FGRAMPH1_01G13961	5.24473	0.623591	29.9786	0.961266	5.45606	4.86811e-08	3.64429e-07	#N/A
FGRAMPH1_01G13283	-7.76663	228.94	0	1.42403	-5.45399	4.92517e-08	3.68193e-07	Effector
FGRAMPH1_01G17543	-2.43119	4067.88	740.726	0.445756	-5.45407	4.92287e-08	3.68193e-07	#N/A
FGRAMPH1_01G25323	5.71933	3.60226	250.162	1.04918	5.45124	5.002e-08	3.73701e-07	Non-effector
FGRAMPH1_01G08845	3.66228	341.737	4625.64	0.672129	5.44878	5.07154e-08	3.78658e-07	Effector
FGRAMPH1_01G01651	2.76865	404.288	2832.53	0.508154	5.44846	5.08088e-08	3.79117e-07	#N/A
FGRAMPH1_01G26573	-2.95199	30165.8	3765.11	0.541911	-5.44738	5.11174e-08	3.8118e-07	#N/A
FGRAMPH1_01G22663	3.03774	9.67044	82.9983	0.557693	5.44697	5.12356e-08	3.81821e-07	#N/A
FGRAMPH1_01G09107	7.32526	0	23.0586	1.34489	5.44675	5.12971e-08	3.82039e-07	#N/A
FGRAMPH1_01G02365	-1.7811	2115.71	611.911	0.327046	-5.44603	5.15064e-08	3.83358e-07	#N/A
FGRAMPH1_01G11109	-1.69684	9443.96	2893.84	0.311586	-5.4458	5.15739e-08	3.83619e-07	#N/A
FGRAMPH1_01G19693	-2.62428	14675.3	2322.9	0.48195	-5.44512	5.1771e-08	3.84844e-07	#N/A
FGRAMPH1_01G15817	1.50589	153.468	437.861	0.276585	5.44459	5.19261e-08	3.85755e-07	#N/A
FGRAMPH1_01G11961	-3.1093	7352.27	818.234	0.5711	-5.44439	5.19822e-08	3.85931e-07	#N/A
FGRAMPH1_01G26291	-1.42989	5192.07	1919.32	0.262667	-5.44375	5.21705e-08	3.87086e-07	#N/A
FGRAMPH1_01G23689	1.19997	269.947	621.889	0.220584	5.43999	5.32841e-08	3.95101e-07	#N/A
FGRAMPH1_01G13895	3.82007	16.7977	254.017	0.703204	5.43238	5.56083e-08	4.12078e-07	#N/A
FGRAMPH1_01G17211	-1.90812	1621.66	427.019	0.351338	-5.43102	5.60324e-08	4.14962e-07	#N/A
FGRAMPH1_01G13855	2.22542	124.589	590.383	0.4098	5.43052	5.61906e-08	4.15873e-07	#N/A
FGRAMPH1_01G25943	7.06081	0.376568	81.7807	1.30078	5.42812	5.69515e-08	4.21242e-07	#N/A
FGRAMPH1_01G05787	2.56141	24.2058	144.713	0.471967	5.4271	5.72784e-08	4.23132e-07	#N/A
FGRAMPH1_01G09751	2.85182	660.476	4921.91	0.525471	5.42716	5.72589e-08	4.23132e-07	#N/A
FGRAMPH1_01G07861	4.26413	19.1079	415.5	0.785891	5.42585	5.76779e-08	4.25787e-07	#N/A
FGRAMPH1_01G27047	-1.62251	9093.63	2936.41	0.299039	-5.42576	5.77095e-08	4.25787e-07	#N/A
FGRAMPH1_01G18493	1.83735	270.475	973.228	0.338683	5.42497	5.79639e-08	4.27398e-07	#N/A
FGRAMPH1_01G17371	-4.02174	263.633	14.9113	0.741372	-5.42472	5.8044e-08	4.27723e-07	#N/A
FGRAMPH1_01G05001	-3.08056	6886.69	782.445	0.568003	-5.42349	5.84464e-08	4.30421e-07	#N/A
FGRAMPH1_01G08019	-6.90864	97.8233	0	1.27406	-5.42252	5.87634e-08	4.32487e-07	#N/A
FGRAMPH1_01G24633	-1.29797	1962.97	796.496	0.239565	-5.41803	6.02584e-08	4.43215e-07	#N/A
FGRAMPH1_01G04189	2.51386	15.5698	89.0664	0.464286	5.41446	6.14737e-08	4.51873e-07	#N/A
FGRAMPH1_01G02731	1.41637	587.362	1573.43	0.261661	5.41297	6.19863e-08	4.55275e-07	#N/A
FGRAMPH1_01G03743	-1.58507	3880.63	1285.91	0.292836	-5.41281	6.20448e-08	4.55275e-07	#N/A
FGRAMPH1_01G06345	2.97745	31.474	259.849	0.550078	5.41279	6.20516e-08	4.55275e-07	#N/A
FGRAMPH1_01G05999	-3.29621	1260.87	122.186	0.609008	-5.41243	6.21749e-08	4.55898e-07	#N/A
FGRAMPH1_01G24935	-5.10677	3272.94	77.9662	0.943625	-5.41186	6.23736e-08	4.57073e-07	#N/A
FGRAMPH1_01G22793	1.78966	813.602	2836.12	0.330855	5.4092	6.33062e-08	4.6362e-07	#N/A
FGRAMPH1_01G01771	-1.79297	15029.9	4304.24	0.331623	-5.40665	6.42139e-08	4.69978e-07	#N/A
FGRAMPH1_01G06179	-2.80272	2214.12	307.9	0.518476	-5.40569	6.45603e-08	4.72221e-07	#N/A
FGRAMPH1_01G14933	-1.98023	5172.68	1298.07	0.366703	-5.40008	6.66126e-08	4.86933e-07	#N/A
FGRAMPH1_01G06587	-1.3694	10801.8	4165.4	0.253635	-5.39911	6.69708e-08	4.8925e-07	#N/A
FGRAMPH1_01G15271	3.92379	226.279	3737.62	0.726943	5.39766	6.75169e-08	4.92935e-07	Non-effector
FGRAMPH1_01G01663	3.91272	142.048	2334.31	0.72518	5.39552	6.83263e-08	4.98522e-07	#N/A
FGRAMPH1_01G06523	-1.16285	15748.7	7018.59	0.215526	-5.39541	6.83661e-08	4.98522e-07	Non-effector
FGRAMPH1_01G03171	-2.34216	4271.63	827.784	0.434194	-5.39428	6.88006e-08	5.00909e-07	#N/A
FGRAMPH1_01G19791	-1.24101	9530.88	4020.73	0.230057	-5.39433	6.87784e-08	5.00909e-07	#N/A
FGRAMPH1_01G21005	2.07074	140.69	597.536	0.383889	5.39411	6.88623e-08	5.00909e-07	#N/A
FGRAMPH1_01G21485	4.81077	54.3428	1803.26	0.891853	5.39413	6.88554e-08	5.00909e-07	Non-effector
FGRAMPH1_01G25755	6.1657	187.051	19489.7	1.14328	5.393	6.92911e-08	5.03719e-07	#N/A
FGRAMPH1_01G28191	-2.00416	6567.16	1618.95	0.371667	-5.39234	6.95443e-08	5.0525e-07	#N/A
FGRAMPH1_01G07081	-1.2397	2046.45	865.123	0.229939	-5.3914	6.99101e-08	5.07597e-07	#N/A
FGRAMPH1_01G02301	-1.09285	9570.75	4479.06	0.202737	-5.39049	7.02641e-08	5.09856e-07	#N/A
FGRAMPH1_01G05661	8.25892	0	70.8492	1.53291	5.38773	7.13521e-08	5.17434e-07	Non-effector
FGRAMPH1_01G24299	-1.91703	7200.7	1889.1	0.356095	-5.38349	7.30556e-08	5.29463e-07	#N/A
FGRAMPH1_01G10549	1.18535	1535.12	3497.25	0.220275	5.38125	7.39719e-08	5.35777e-07	#N/A
FGRAMPH1_01G25787	4.19417	168.602	3427.74	0.779548	5.38026	7.43775e-08	5.38386e-07	Non-effector
FGRAMPH1_01G00501	2.26512	314.313	1537.06	0.421066	5.37949	7.46965e-08	5.40365e-07	#N/A
FGRAMPH1_01G09031	3.29965	158.118	1640.37	0.61342	5.3791	7.4858e-08	5.41204e-07	#N/A
FGRAMPH1_01G18349	3.30263	91.9197	950.68	0.614191	5.37719	7.56554e-08	5.46635e-07	#N/A
FGRAMPH1_01G18313	-2.36286	2944.61	563.136	0.439461	-5.37673	7.58529e-08	5.47729e-07	#N/A
FGRAMPH1_01G12805	6.23951	0.395437	42.7769	1.16056	5.3763	7.6032e-08	5.48689e-07	#N/A
FGRAMPH1_01G10835	3.82686	100.396	1538.97	0.712272	5.37275	7.75448e-08	5.59266e-07	#N/A
FGRAMPH1_01G16689	5.06816	2.43897	106.656	0.943697	5.37053	7.85044e-08	5.65842e-07	#N/A
FGRAMPH1_01G04893	-1.56621	7138.09	2397.64	0.291645	-5.37026	7.86253e-08	5.6637e-07	#N/A
FGRAMPH1_01G15505	4.94851	4.38018	164.503	0.921556	5.36974	7.88505e-08	5.66959e-07	Non-effector
FGRAMPH1_01G19571	-5.19576	1771.96	38.9336	0.967593	-5.36978	7.88312e-08	5.66959e-07	#N/A
FGRAMPH1_01G23309	-1.71251	67088.3	20331.3	0.318914	-5.36983	7.88127e-08	5.66959e-07	#N/A
FGRAMPH1_01G10451	-3.22185	33499.5	3426.01	0.60006	-5.36921	7.90802e-08	5.68267e-07	#N/A
FGRAMPH1_01G21237	2.95082	6.06951	49.5695	0.550372	5.3615	8.25352e-08	5.92735e-07	#N/A
FGRAMPH1_01G09593	-8.80661	840.091	0	1.64303	-5.35998	8.32324e-08	5.9738e-07	#N/A
FGRAMPH1_01G03769	1.86618	115.36	426.227	0.348381	5.35673	8.47411e-08	6.0784e-07	#N/A
FGRAMPH1_01G21079	5.74688	4.00217	302.207	1.07353	5.35324	8.63952e-08	6.19331e-07	Non-effector
FGRAMPH1_01G01489	-3.34774	9237.94	860.799	0.625701	-5.35037	8.7773e-08	6.28828e-07	#N/A
FGRAMPH1_01G14677	-3.69974	42829.8	3065.34	0.691652	-5.34914	8.83728e-08	6.32743e-07	#N/A
FGRAMPH1_01G16413	3.07462	40.2675	356.195	0.575007	5.3471	8.93753e-08	6.39535e-07	Non-effector
FGRAMPH1_01G26663	-0.926167	4862.96	2556.87	0.173215	-5.34693	8.94579e-08	6.3974e-07	#N/A
FGRAMPH1_01G24747	-0.996366	4010.3	2006.93	0.186349	-5.34677	8.95393e-08	6.39936e-07	#N/A
FGRAMPH1_01G13379	3.48122	15.2563	183.668	0.651194	5.34591	8.99648e-08	6.42591e-07	#N/A
FGRAMPH1_01G27217	1.7755	138.113	476.691	0.332161	5.34531	9.02607e-08	6.44316e-07	#N/A
FGRAMPH1_01G21545	2.02488	165.057	680.802	0.379228	5.33948	9.32138e-08	6.64996e-07	Non-effector
FGRAMPH1_01G12093	-2.38502	348.138	65.0307	0.447105	-5.33437	9.58761e-08	6.83578e-07	#N/A
FGRAMPH1_01G11083	-3.14469	763.436	82.5423	0.589594	-5.33366	9.62547e-08	6.85865e-07	#N/A
FGRAMPH1_01G08357	2.19781	85.7272	399.816	0.41225	5.33125	9.75411e-08	6.94614e-07	#N/A
FGRAMPH1_01G17527	1.15788	1193.93	2671.3	0.217194	5.33108	9.76316e-08	6.94842e-07	#N/A
FGRAMPH1_01G15967	7.96149	0	50.4566	1.49356	5.33053	9.79248e-08	6.9651e-07	#N/A
FGRAMPH1_01G26665	-1.3785	2479.17	949.862	0.258682	-5.32893	9.87941e-08	7.02273e-07	#N/A
FGRAMPH1_01G04657	-1.71974	3200.53	964.94	0.322736	-5.32861	9.89664e-08	7.03076e-07	#N/A
FGRAMPH1_01G17367	-2.61482	14048.1	2236.91	0.490726	-5.32849	9.90338e-08	7.03134e-07	#N/A
FGRAMPH1_01G11883	4.60945	71.9855	2042.33	0.865084	5.32833	9.91217e-08	7.03338e-07	#N/A
FGRAMPH1_01G26955	-1.73495	4229.51	1261.71	0.325761	-5.32582	1.00499e-07	7.12686e-07	#N/A
FGRAMPH1_01G02563	-4.33452	21075.4	926.034	0.813938	-5.32537	1.00749e-07	7.14032e-07	#N/A
FGRAMPH1_01G03297	2.07261	57.3307	243.527	0.389257	5.32451	1.01223e-07	7.16961e-07	#N/A
FGRAMPH1_01G06671	-1.4712	3662.92	1316.36	0.276451	-5.32174	1.0278e-07	7.27558e-07	#N/A
FGRAMPH1_01G23779	1.13509	394.486	867.269	0.213515	5.3162	1.05954e-07	7.49576e-07	#N/A
FGRAMPH1_01G09069	6.01384	7.47123	702.148	1.13164	5.31429	1.07076e-07	7.57065e-07	#N/A
FGRAMPH1_01G21211	6.61402	3.91607	640.798	1.24524	5.31145	1.08755e-07	7.68477e-07	Non-effector
FGRAMPH1_01G15631	-3.94025	61411.3	3657.04	0.741891	-5.3111	1.08966e-07	7.6905e-07	#N/A
FGRAMPH1_01G27343	-5.03935	31088.4	776.61	0.948833	-5.3111	1.08964e-07	7.6905e-07	#N/A
FGRAMPH1_01G08961	-6.51577	241.475	1.3742	1.22727	-5.30916	1.10132e-07	7.76816e-07	#N/A
FGRAMPH1_01G26475	2.86265	77.8743	584.487	0.539282	5.30827	1.10673e-07	7.80172e-07	#N/A
FGRAMPH1_01G23071	2.09343	147.902	640.962	0.394387	5.30806	1.10797e-07	7.80583e-07	#N/A
FGRAMPH1_01G10093	-2.47053	10422.7	1841	0.465632	-5.30575	1.12212e-07	7.90077e-07	#N/A
FGRAMPH1_01G12271	-1.59604	10098.3	3321.04	0.300869	-5.30475	1.12828e-07	7.93943e-07	#N/A
FGRAMPH1_01G11877	3.21261	103.189	1004.57	0.605624	5.30462	1.12905e-07	7.94019e-07	#N/A
FGRAMPH1_01G12539	-1.35833	13230.3	5141.56	0.256091	-5.30408	1.1324e-07	7.95899e-07	#N/A
FGRAMPH1_01G07559	1.82208	124.587	444.19	0.34355	5.3037	1.13481e-07	7.97124e-07	#N/A
FGRAMPH1_01G27513	-2.16541	7550.3	1659.45	0.408308	-5.30337	1.13686e-07	7.98093e-07	#N/A
FGRAMPH1_01G09743	-3.37885	838.206	75.8456	0.637299	-5.30183	1.14645e-07	8.04348e-07	#N/A
FGRAMPH1_01G13767	-7.32539	7047.99	20.9774	1.38194	-5.30081	1.15289e-07	8.08386e-07	#N/A
FGRAMPH1_01G19317	1.65033	279.589	881.993	0.311373	5.30015	1.15705e-07	8.10822e-07	#N/A
FGRAMPH1_01G26855	-2.6479	39565.5	6148.65	0.499608	-5.29995	1.15834e-07	8.11252e-07	#N/A
FGRAMPH1_01G02937	-3.59896	403.93	31.6973	0.679242	-5.29848	1.16767e-07	8.17304e-07	#N/A
FGRAMPH1_01G17269	-5.04562	9638.34	239.131	0.952764	-5.29577	1.18514e-07	8.2904e-07	#N/A
FGRAMPH1_01G15971	5.93795	0.494045	54.9577	1.12181	5.2932	1.20194e-07	8.40299e-07	#N/A
FGRAMPH1_01G26635	-1.89809	1319.16	350.517	0.358747	-5.29088	1.21727e-07	8.5051e-07	#N/A
FGRAMPH1_01G05131	-2.70231	123.076	18.8612	0.511134	-5.28688	1.2442e-07	8.68819e-07	#N/A
FGRAMPH1_01G26513	-1.41092	3813.1	1427.85	0.266936	-5.28563	1.25271e-07	8.74243e-07	#N/A
FGRAMPH1_01G17841	1.89966	1881.93	7092.21	0.359409	5.28551	1.25358e-07	8.74334e-07	#N/A
FGRAMPH1_01G03091	1.37624	1010.09	2633.55	0.260409	5.28491	1.25766e-07	8.76668e-07	#N/A
FGRAMPH1_01G25705	3.95616	5.65959	93.2251	0.748682	5.28416	1.2628e-07	8.79731e-07	#N/A
FGRAMPH1_01G15315	2.46929	39.3593	223.753	0.467485	5.28206	1.2774e-07	8.8938e-07	#N/A
FGRAMPH1_01G20439	2.70162	45.1519	305.068	0.5115	5.28176	1.27952e-07	8.90335e-07	#N/A
FGRAMPH1_01G22645	-1.504	2169.25	761.891	0.285015	-5.27691	1.3138e-07	9.13653e-07	#N/A
FGRAMPH1_01G00283	3.04918	304.417	2622.57	0.578007	5.27533	1.32516e-07	9.21011e-07	#N/A
FGRAMPH1_01G24191	-6.53502	70.8496	0	1.23889	-5.2749	1.32826e-07	9.22626e-07	#N/A
FGRAMPH1_01G13777	-3.32857	7206.27	680.369	0.631065	-5.27453	1.33096e-07	9.23964e-07	#N/A
FGRAMPH1_01G11643	-3.29851	20692.4	1995.65	0.625394	-5.27429	1.33272e-07	9.24642e-07	#N/A
FGRAMPH1_01G16537	-2.66706	737.927	113.47	0.505698	-5.27401	1.33472e-07	9.25489e-07	#N/A
FGRAMPH1_01G20155	-1.35286	4611.33	1799.7	0.25653	-5.2737	1.337e-07	9.26525e-07	#N/A
FGRAMPH1_01G04949	-5.2197	72974.6	1564.21	0.990132	-5.27172	1.35151e-07	9.36034e-07	Non-effector
FGRAMPH1_01G06657	-2.07278	9236.84	2167.84	0.393209	-5.27144	1.35361e-07	9.36942e-07	#N/A
FGRAMPH1_01G06859	-1.22915	5305.46	2257.82	0.233216	-5.27044	1.36099e-07	9.41506e-07	#N/A
FGRAMPH1_01G13815	5.27975	8.93114	436.967	1.00244	5.2669	1.38744e-07	9.59243e-07	#N/A
FGRAMPH1_01G04059	-2.8245	370.459	51.1999	0.536591	-5.2638	1.41111e-07	9.74471e-07	#N/A
FGRAMPH1_01G24129	-1.76424	4418.07	1291.41	0.335164	-5.26382	1.41092e-07	9.74471e-07	#N/A
FGRAMPH1_01G21161	3.46434	163.814	1919.95	0.658368	5.26201	1.4249e-07	9.8342e-07	Non-effector
FGRAMPH1_01G14301	2.82489	1229.66	8999.05	0.537017	5.26033	1.43801e-07	9.91891e-07	#N/A
FGRAMPH1_01G20955	3.10176	88.688	794.888	0.589713	5.25978	1.44232e-07	9.94285e-07	#N/A
FGRAMPH1_01G17031	-2.63843	2559.95	400.565	0.501815	-5.25778	1.45803e-07	1.00453e-06	#N/A
FGRAMPH1_01G13617	-2.4292	1399.36	254.476	0.462046	-5.25749	1.46035e-07	1.00555e-06	#N/A
FGRAMPH1_01G01749	1.37483	306.85	799.548	0.261603	5.25541	1.47697e-07	1.0164e-06	#N/A
FGRAMPH1_01G27333	-3.08233	1066.71	120.996	0.58655	-5.25502	1.48006e-07	1.01794e-06	#N/A
FGRAMPH1_01G26499	-4.18003	29348.9	1449.13	0.795835	-5.25239	1.50141e-07	1.03203e-06	#N/A
FGRAMPH1_01G03395	1.59986	673.457	2052.13	0.30462	5.25197	1.50481e-07	1.03376e-06	#N/A
FGRAMPH1_01G03719	-2.28537	1465.71	295.184	0.435278	-5.25038	1.51783e-07	1.0421e-06	#N/A
FGRAMPH1_01G02241	-2.3569	7002.11	1341.6	0.448965	-5.24964	1.52399e-07	1.04573e-06	#N/A
FGRAMPH1_01G10705	-1.82778	4184.19	1167.54	0.34826	-5.24832	1.53494e-07	1.05232e-06	#N/A
FGRAMPH1_01G17215	-1.69256	7728.23	2375.31	0.322499	-5.24827	1.53537e-07	1.05232e-06	#N/A
FGRAMPH1_01G11471	2.082	52.8948	224.915	0.396783	5.24721	1.54423e-07	1.05778e-06	#N/A
FGRAMPH1_01G08111	-3.16357	1577.34	167.327	0.602932	-5.24698	1.54616e-07	1.05788e-06	#N/A
FGRAMPH1_01G14559	-1.59142	11235.2	3707.61	0.303299	-5.24704	1.54565e-07	1.05788e-06	#N/A
FGRAMPH1_01G15965	5.78547	0.308778	33.0886	1.10284	5.24597	1.55466e-07	1.06308e-06	#N/A
FGRAMPH1_01G17375	-1.22572	1132.67	482.134	0.233689	-5.2451	1.562e-07	1.06749e-06	#N/A
FGRAMPH1_01G01249	3.96959	11.1472	196.808	0.756916	5.24443	1.56768e-07	1.07075e-06	Non-effector
FGRAMPH1_01G08423	7.05505	34.854	8898.97	1.34531	5.2442	1.56966e-07	1.07149e-06	#N/A
FGRAMPH1_01G27685	-4.52844	10867.9	408.003	0.864116	-5.24054	1.60107e-07	1.0923e-06	#N/A
FGRAMPH1_01G05089	-3.71913	598.184	42.3396	0.709715	-5.24031	1.60303e-07	1.09253e-06	#N/A
FGRAMPH1_01G21217	-3.07278	57008.6	6493.46	0.586376	-5.24029	1.60325e-07	1.09253e-06	#N/A
FGRAMPH1_01G03221	-3.42515	20103.4	1763.12	0.65376	-5.23916	1.61312e-07	1.09863e-06	#N/A
FGRAMPH1_01G07791	2.30111	164.867	828.382	0.439287	5.23829	1.62072e-07	1.10317e-06	#N/A
FGRAMPH1_01G22015	6.84014	0.0617556	26.6668	1.30586	5.23804	1.62292e-07	1.10403e-06	#N/A
FGRAMPH1_01G18607	-6.21487	4191.47	37.292	1.18673	-5.23699	1.63212e-07	1.10966e-06	#N/A
FGRAMPH1_01G15029	-3.4902	583.43	48.2399	0.667536	-5.22849	1.70901e-07	1.16126e-06	#N/A
FGRAMPH1_01G23077	3.11494	32.8718	300.629	0.596058	5.2259	1.7331e-07	1.17696e-06	#N/A
FGRAMPH1_01G02951	-2.65964	5468.13	842.696	0.509084	-5.22436	1.74757e-07	1.18611e-06	#N/A
FGRAMPH1_01G11819	5.73239	0.438324	28.1676	1.09788	5.22134	1.77631e-07	1.20424e-06	#N/A
FGRAMPH1_01G20653	-1.08411	1023.03	481.5	0.207628	-5.22142	1.77553e-07	1.20424e-06	#N/A
FGRAMPH1_01G06273	-6.65748	803.236	4.65691	1.2753	-5.22033	1.78608e-07	1.21017e-06	#N/A
FGRAMPH1_01G24535	-0.937676	17662.1	9209.73	0.179644	-5.21963	1.79278e-07	1.21402e-06	#N/A
FGRAMPH1_01G19359	3.17654	130.481	1235.96	0.608599	5.21943	1.79472e-07	1.21463e-06	#N/A
FGRAMPH1_01G24169	1.09895	528.876	1135.12	0.210587	5.21852	1.80359e-07	1.21994e-06	#N/A
FGRAMPH1_01G25011	-4.33697	14796.5	645.063	0.83143	-5.21628	1.82555e-07	1.23409e-06	#N/A
FGRAMPH1_01G05783	5.02748	1.58175	62.2532	0.964134	5.2145	1.84311e-07	1.24526e-06	Non-effector
FGRAMPH1_01G12829	3.257	161.65	1630.66	0.624757	5.21323	1.85584e-07	1.25314e-06	#N/A
FGRAMPH1_01G12105	4.19263	83.2064	1710.45	0.804429	5.21193	1.86888e-07	1.26123e-06	#N/A
FGRAMPH1_01G22431	-2.12935	26954.4	6074.48	0.408655	-5.21063	1.88203e-07	1.26938e-06	#N/A
FGRAMPH1_01G24333	-2.01776	1865.69	455.298	0.387319	-5.20954	1.89305e-07	1.27609e-06	#N/A
FGRAMPH1_01G08839	5.47195	374.342	21784.1	1.05097	5.20658	1.92354e-07	1.2959e-06	Effector
FGRAMPH1_01G07253	-1.0799	219531	103663	0.207429	-5.20613	1.92823e-07	1.29833e-06	#N/A
FGRAMPH1_01G27551	2.41985	356.179	1946.28	0.465072	5.20318	1.95908e-07	1.31835e-06	#N/A
FGRAMPH1_01G05457	-2.56137	13038.6	2155.2	0.492307	-5.20279	1.96323e-07	1.31965e-06	#N/A
FGRAMPH1_01G07755	-1.16193	2554.59	1140.11	0.223328	-5.20279	1.96323e-07	1.31965e-06	#N/A
FGRAMPH1_01G08681	4.47079	39.7036	1009.38	0.859559	5.20126	1.97941e-07	1.32977e-06	#N/A
FGRAMPH1_01G12755	-6.91142	232759	1042.04	1.32908	-5.20017	1.99108e-07	1.3361e-06	#N/A
FGRAMPH1_01G13117	6.99421	3.70534	930.938	1.34498	5.20022	1.99048e-07	1.3361e-06	#N/A
FGRAMPH1_01G18485	1.80111	564.013	1980.31	0.346384	5.19976	1.9955e-07	1.33831e-06	#N/A
FGRAMPH1_01G04567	-1.06039	1627.44	778.67	0.20401	-5.19773	2.01737e-07	1.35221e-06	#N/A
FGRAMPH1_01G20461	-3.43884	1063.21	92.0333	0.662209	-5.19299	2.06947e-07	1.38635e-06	#N/A
FGRAMPH1_01G06375	2.23908	4545.57	21814.5	0.431358	5.19078	2.0942e-07	1.40133e-06	Non-effector
FGRAMPH1_01G08321	5.5024	0.975257	61.608	1.06002	5.19085	2.09333e-07	1.40133e-06	#N/A
FGRAMPH1_01G05955	-2.68022	21141.9	3205.38	0.516512	-5.18908	2.11336e-07	1.41189e-06	#N/A
FGRAMPH1_01G09869	-2.20046	28272.4	6055.52	0.424052	-5.18912	2.11287e-07	1.41189e-06	#N/A
FGRAMPH1_01G20803	1.80644	352.722	1244.64	0.348124	5.18906	2.11354e-07	1.41189e-06	#N/A
FGRAMPH1_01G23877	-1.57535	20160.9	6726.78	0.303652	-5.18802	2.12545e-07	1.41904e-06	#N/A
FGRAMPH1_01G19831	-8.78024	957.144	0	1.6934	-5.18499	2.16023e-07	1.44145e-06	#N/A
FGRAMPH1_01G17361	1.43982	306.341	836.35	0.277705	5.18472	2.16344e-07	1.44278e-06	#N/A
FGRAMPH1_01G21263	-6.75132	89.2796	0	1.30281	-5.18211	2.19389e-07	1.46227e-06	#N/A
FGRAMPH1_01G26251	3.47271	12.8057	154.545	0.670255	5.18117	2.20494e-07	1.46881e-06	#N/A
FGRAMPH1_01G17485	-1.64449	10317.7	3278.96	0.31751	-5.17932	2.22701e-07	1.48268e-06	#N/A
FGRAMPH1_01G27043	-3.01316	53540.8	6364.43	0.581946	-5.17773	2.24602e-07	1.49449e-06	#N/A
FGRAMPH1_01G07329	-1.21585	4109.26	1765.4	0.234843	-5.17729	2.25138e-07	1.49722e-06	#N/A
FGRAMPH1_01G05509	-2.92711	2108.78	267.331	0.565793	-5.17347	2.29787e-07	1.52728e-06	#N/A
FGRAMPH1_01G04133	-1.3886	1399.43	533.083	0.268584	-5.17007	2.3401e-07	1.55447e-06	#N/A
FGRAMPH1_01G15335	-2.63561	40190.9	6292.44	0.509869	-5.1692	2.35104e-07	1.56087e-06	#N/A
FGRAMPH1_01G27861	3.61931	11.0165	143.209	0.700272	5.16844	2.36058e-07	1.56633e-06	#N/A
FGRAMPH1_01G04891	-1.28501	6836.1	2797.17	0.248643	-5.1681	2.3649e-07	1.56832e-06	#N/A
FGRAMPH1_01G19373	-1.5307	2527.58	870.523	0.2962	-5.16779	2.36873e-07	1.56998e-06	#N/A
FGRAMPH1_01G06605	-3.25638	288.786	28.5264	0.630186	-5.16734	2.37449e-07	1.57292e-06	#N/A
FGRAMPH1_01G07023	-1.18431	6702.41	2942.77	0.2292	-5.16717	2.37671e-07	1.57351e-06	#N/A
FGRAMPH1_01G06555	-1.52304	5563.94	1925.45	0.294849	-5.16549	2.39815e-07	1.58678e-06	#N/A
FGRAMPH1_01G15589	-4.48692	1526.64	59.1745	0.86865	-5.16539	2.39942e-07	1.58678e-06	Non-effector
FGRAMPH1_01G10027	-5.26731	1159.8	23.4557	1.02075	-5.16025	2.46621e-07	1.63004e-06	Non-effector
FGRAMPH1_01G25445	4.77903	44.6032	1457.67	0.926224	5.15969	2.47356e-07	1.63399e-06	#N/A
FGRAMPH1_01G26171	-1.74947	3912.83	1155.41	0.339171	-5.15807	2.49509e-07	1.64729e-06	#N/A
FGRAMPH1_01G19391	-3.98002	23933.8	1374.38	0.771775	-5.15697	2.50972e-07	1.65603e-06	#N/A
FGRAMPH1_01G26599	-1.97362	392.103	98.7542	0.382801	-5.15574	2.52627e-07	1.66558e-06	Non-effector
FGRAMPH1_01G27689	-4.58341	219.076	7.874	0.889001	-5.15569	2.527e-07	1.66558e-06	#N/A
FGRAMPH1_01G20751	-1.91545	2586.46	678.558	0.37171	-5.15308	2.56249e-07	1.68803e-06	#N/A
FGRAMPH1_01G12865	-2.9193	5931.31	754.694	0.566569	-5.15259	2.56915e-07	1.69148e-06	#N/A
FGRAMPH1_01G09117	1.69784	280.155	917.574	0.329605	5.15114	2.58908e-07	1.70365e-06	#N/A
FGRAMPH1_01G15123	1.91387	140.628	537.028	0.371729	5.14855	2.62503e-07	1.72635e-06	#N/A
FGRAMPH1_01G00397	5.10344	1.31497	52.4254	0.991334	5.14805	2.63206e-07	1.73002e-06	#N/A
FGRAMPH1_01G02007	-2.14439	3118.55	695.868	0.416629	-5.14699	2.64693e-07	1.73882e-06	#N/A
FGRAMPH1_01G27925	-3.70622	824.808	58.3582	0.720202	-5.14608	2.65991e-07	1.74639e-06	#N/A
FGRAMPH1_01G12693	2.97691	12.7522	106.865	0.578528	5.14566	2.66588e-07	1.74934e-06	#N/A
FGRAMPH1_01G15169	1.14958	3474.85	7724.38	0.223426	5.14523	2.67199e-07	1.75238e-06	#N/A
FGRAMPH1_01G11605	4.46501	117.886	2999.3	0.867819	5.1451	2.67384e-07	1.75262e-06	#N/A
FGRAMPH1_01G12233	3.82589	5.61715	83.8019	0.743801	5.1437	2.69386e-07	1.76477e-06	#N/A
FGRAMPH1_01G19395	-3.69	4382.82	314.33	0.71743	-5.14337	2.69859e-07	1.76689e-06	#N/A
FGRAMPH1_01G13883	2.64924	120.134	773.619	0.515232	5.14184	2.7206e-07	1.78032e-06	Non-effector
FGRAMPH1_01G04099	-3.213	583.277	60.1549	0.624983	-5.14094	2.73362e-07	1.78786e-06	#N/A
FGRAMPH1_01G24673	2.04932	536.211	2247.62	0.398777	5.139	2.76197e-07	1.8054e-06	#N/A
FGRAMPH1_01G19377	-4.58825	93.5607	3.06749	0.893111	-5.13737	2.78603e-07	1.82013e-06	#N/A
FGRAMPH1_01G17259	-6.28845	57.9482	0	1.22429	-5.13641	2.80031e-07	1.82845e-06	#N/A
FGRAMPH1_01G27057	-4.36924	5291.69	223.949	0.851081	-5.13375	2.84027e-07	1.85352e-06	#N/A
FGRAMPH1_01G19829	-4.09969	1431.68	74.8589	0.798751	-5.13263	2.85718e-07	1.86353e-06	#N/A
FGRAMPH1_01G18415	-2.21263	339.421	72.6997	0.431131	-5.13215	2.86447e-07	1.86726e-06	#N/A
FGRAMPH1_01G23307	-1.5911	2581.35	851.913	0.310033	-5.13204	2.86617e-07	1.86734e-06	#N/A
FGRAMPH1_01G03967	-6.33255	60.3574	0	1.2343	-5.1305	2.88974e-07	1.88166e-06	#N/A
FGRAMPH1_01G04485	-2.06397	6060.09	1430.33	0.402565	-5.12704	2.94334e-07	1.91551e-06	#N/A
FGRAMPH1_01G16273	6.26047	3.74867	466.592	1.22112	5.12683	2.94656e-07	1.91656e-06	Non-effector
FGRAMPH1_01G04737	-1.32765	2335.88	926.759	0.259178	-5.12254	3.01454e-07	1.9597e-06	#N/A
FGRAMPH1_01G04475	-1.80049	1026.07	291.882	0.351642	-5.12025	3.05138e-07	1.98174e-06	#N/A
FGRAMPH1_01G13527	5.74904	4.13215	319.855	1.12281	5.12022	3.05179e-07	1.98174e-06	Non-effector
FGRAMPH1_01G02959	-1.53941	4279.04	1463.76	0.300677	-5.11982	3.05821e-07	1.98482e-06	#N/A
FGRAMPH1_01G09575	-1.4362	11181.1	4112.42	0.280618	-5.11798	3.0883e-07	2.00326e-06	#N/A
FGRAMPH1_01G04071	-5.29128	516.934	10.1995	1.03409	-5.11686	3.10661e-07	2.01404e-06	#N/A
FGRAMPH1_01G09931	-2.35815	53704.4	10268.3	0.460982	-5.1155	3.1291e-07	2.0275e-06	#N/A
FGRAMPH1_01G16309	5.36547	1.9866	100.897	1.04913	5.11421	3.15063e-07	2.04034e-06	#N/A
FGRAMPH1_01G23667	-1.23885	1482.23	626.945	0.242282	-5.11326	3.16648e-07	2.04949e-06	#N/A
FGRAMPH1_01G27753	2.38301	56.7237	301.799	0.466219	5.11135	3.19857e-07	2.06913e-06	#N/A
FGRAMPH1_01G26407	-1.5223	3620.65	1254.06	0.297913	-5.10987	3.22383e-07	2.08434e-06	#N/A
FGRAMPH1_01G17335	-0.955541	5329.08	2744.14	0.187005	-5.10971	3.22651e-07	2.08493e-06	#N/A
FGRAMPH1_01G10585	-1.41016	3732.55	1399.25	0.275996	-5.10935	3.23272e-07	2.08781e-06	#N/A
FGRAMPH1_01G21157	7.07395	0	19.9912	1.38475	5.10846	3.24788e-07	2.09645e-06	#N/A
FGRAMPH1_01G23373	-2.90315	1447.66	186.697	0.568546	-5.10628	3.28563e-07	2.11967e-06	#N/A
FGRAMPH1_01G23405	1.9627	310.582	1226.54	0.384425	5.10555	3.29834e-07	2.12671e-06	#N/A
FGRAMPH1_01G03729	1.41421	672.742	1798.68	0.277035	5.1048	3.31143e-07	2.13399e-06	#N/A
FGRAMPH1_01G03209	-3.22656	31446.6	3188.08	0.632201	-5.10369	3.33097e-07	2.14542e-06	#N/A
FGRAMPH1_01G23751	2.20891	283.523	1332.92	0.432963	5.10184	3.36373e-07	2.16534e-06	#N/A
FGRAMPH1_01G09223	4.87489	13.5625	491.096	0.955797	5.10034	3.39039e-07	2.18132e-06	#N/A
FGRAMPH1_01G06707	-1.3048	749.466	301.864	0.256325	-5.0904	3.57311e-07	2.29639e-06	#N/A
FGRAMPH1_01G09279	1.65472	110.423	351.601	0.325061	5.09047	3.57175e-07	2.29639e-06	#N/A
FGRAMPH1_01G13415	3.92105	7.93687	131.183	0.770382	5.08975	3.58533e-07	2.303e-06	#N/A
FGRAMPH1_01G16681	-1.45887	280.398	102.092	0.286679	-5.08887	3.60203e-07	2.31248e-06	#N/A
FGRAMPH1_01G05617	1.89171	46.645	174.096	0.371762	5.08849	3.6093e-07	2.31589e-06	#N/A
FGRAMPH1_01G05445	7.1659	0	22.4173	1.40847	5.08773	3.62378e-07	2.32392e-06	#N/A
FGRAMPH1_01G08369	-4.52942	9648.25	358.197	0.890507	-5.08633	3.65049e-07	2.33979e-06	#N/A
FGRAMPH1_01G20721	-3.54622	3245.78	259.058	0.697402	-5.08491	3.67808e-07	2.3562e-06	#N/A
FGRAMPH1_01G05013	-1.09264	1466.71	686.187	0.21497	-5.08273	3.72047e-07	2.38207e-06	#N/A
FGRAMPH1_01G04777	3.79471	3.22863	48.4515	0.746724	5.08181	3.73855e-07	2.39235e-06	#N/A
FGRAMPH1_01G03615	1.37576	1514.89	3945.65	0.270776	5.08082	3.75808e-07	2.40355e-06	#N/A
FGRAMPH1_01G05979	-4.04411	109925	5985.96	0.796069	-5.0801	3.77237e-07	2.41139e-06	#N/A
FGRAMPH1_01G12903	4.67293	612.37	18528.8	0.920094	5.07876	3.7991e-07	2.42717e-06	Non-effector
FGRAMPH1_01G12207	-3.91305	867.931	52.1365	0.770971	-5.07548	3.86517e-07	2.46805e-06	#N/A
FGRAMPH1_01G27897	7.92173	0	56.2321	1.56125	5.07398	3.89589e-07	2.48633e-06	#N/A
FGRAMPH1_01G17027	-2.37095	7466.12	1414.5	0.467311	-5.07359	3.90383e-07	2.49006e-06	#N/A
FGRAMPH1_01G04959	-1.4519	4994.12	1816.49	0.286203	-5.07298	3.91632e-07	2.49534e-06	#N/A
FGRAMPH1_01G12825	3.83992	27.0117	423.238	0.756923	5.07307	3.91452e-07	2.49534e-06	#N/A
FGRAMPH1_01G03999	4.04618	27.6643	504.543	0.797735	5.07209	3.93474e-07	2.50573e-06	#N/A
FGRAMPH1_01G00211	3.12503	6.77284	63.4515	0.616138	5.07197	3.93728e-07	2.506e-06	#N/A
FGRAMPH1_01G05345	5.98938	0.679312	76.9018	1.18115	5.07082	3.96115e-07	2.51984e-06	#N/A
FGRAMPH1_01G26357	-1.67	5129.04	1601.1	0.329394	-5.06993	3.97968e-07	2.53027e-06	#N/A
FGRAMPH1_01G08819	6.65018	0.838912	137.747	1.31299	5.06491	4.08602e-07	2.59649e-06	#N/A
FGRAMPH1_01G18125	-2.40835	3467.76	639.573	0.476031	-5.05923	4.20962e-07	2.67361e-06	#N/A
FGRAMPH1_01G02401	-6.69837	3159.12	16.8807	1.32407	-5.05893	4.21605e-07	2.67626e-06	#N/A
FGRAMPH1_01G01241	-4.64889	14319.8	482.108	0.919201	-5.05753	4.24721e-07	2.69459e-06	#N/A
FGRAMPH1_01G06275	-4.80081	2377.59	70.6038	0.949693	-5.05512	4.3011e-07	2.72733e-06	#N/A
FGRAMPH1_01G06645	-1.66489	1690.58	530.16	0.329539	-5.05219	4.36771e-07	2.76808e-06	#N/A
FGRAMPH1_01G11627	2.97367	12.4583	99.4736	0.588632	5.05184	4.37578e-07	2.77172e-06	#N/A
FGRAMPH1_01G13467	-2.25253	4639.44	955.75	0.446075	-5.04966	4.42598e-07	2.80202e-06	#N/A
FGRAMPH1_01G18107	-1.57015	4805.87	1608.38	0.310964	-5.0493	4.43437e-07	2.80584e-06	#N/A
FGRAMPH1_01G16797	-1.97719	1994.65	499.749	0.391636	-5.04854	4.452e-07	2.81549e-06	#N/A
FGRAMPH1_01G26261	1.33251	136.999	346.044	0.264078	5.0459	4.51389e-07	2.85311e-06	#N/A
FGRAMPH1_01G20301	1.67747	98.1462	317.239	0.33255	5.04425	4.55298e-07	2.87628e-06	#N/A
FGRAMPH1_01G02829	3.94095	136.664	2326.11	0.781564	5.04239	4.59747e-07	2.90284e-06	#N/A
FGRAMPH1_01G22135	2.47459	12838.5	73070.5	0.49078	5.04215	4.6034e-07	2.90504e-06	Non-effector
FGRAMPH1_01G09523	-2.34911	6740.97	1296.97	0.465939	-5.04166	4.61503e-07	2.91083e-06	#N/A
FGRAMPH1_01G19711	3.10075	2191.83	19720.6	0.615056	5.04141	4.62104e-07	2.91307e-06	#N/A
FGRAMPH1_01G10665	-1.41392	1408.26	525.295	0.280551	-5.0398	4.66017e-07	2.93618e-06	#N/A
FGRAMPH1_01G18075	-1.12595	3848.58	1760.71	0.22351	-5.03758	4.71456e-07	2.96887e-06	#N/A
FGRAMPH1_01G13329	6.54736	7.69736	1245.33	1.30023	5.03553	4.76523e-07	2.99919e-06	Non-effector
FGRAMPH1_01G23479	-1.3969	6793.26	2569.24	0.277456	-5.03467	4.78666e-07	3.01074e-06	#N/A
FGRAMPH1_01G27705	2.02352	133.848	551.785	0.401923	5.03459	4.78866e-07	3.01074e-06	#N/A
FGRAMPH1_01G06611	2.46237	95.5183	539.567	0.489117	5.03432	4.79556e-07	3.01348e-06	#N/A
FGRAMPH1_01G13187	1.7475	99.8815	339.256	0.347192	5.03325	4.82223e-07	3.02863e-06	Non-effector
FGRAMPH1_01G09621	3.80499	117.275	1794.97	0.756136	5.03215	4.85005e-07	3.0445e-06	#N/A
FGRAMPH1_01G05921	1.80607	126.506	445.177	0.358937	5.03171	4.86119e-07	3.04987e-06	#N/A
FGRAMPH1_01G15065	-5.4864	1820.28	30.125	1.09059	-5.03068	4.88741e-07	3.0647e-06	Non-effector
FGRAMPH1_01G02441	1.57126	60.1923	179.89	0.312404	5.02958	4.9155e-07	3.08069e-06	#N/A
FGRAMPH1_01G26127	-1.23268	1832.34	778.554	0.245121	-5.02887	4.9338e-07	3.09053e-06	#N/A
FGRAMPH1_01G10013	-2.92874	6636.08	838.02	0.582658	-5.02652	4.99471e-07	3.12703e-06	#N/A
FGRAMPH1_01G19271	-1.33554	8890.45	3510.17	0.265705	-5.0264	4.99774e-07	3.12728e-06	#N/A
FGRAMPH1_01G05099	-4.067	1484.91	79.4955	0.809272	-5.0255	5.02127e-07	3.14034e-06	#N/A
FGRAMPH1_01G10493	-1.16997	16741.2	7421.32	0.232838	-5.02482	5.03907e-07	3.14982e-06	#N/A
FGRAMPH1_01G28239	1.80722	80.7945	286.796	0.359732	5.02379	5.06603e-07	3.165e-06	#N/A
FGRAMPH1_01G06941	-1.23052	4291.26	1823.99	0.245205	-5.01835	5.21161e-07	3.25424e-06	#N/A
FGRAMPH1_01G18421	-1.51117	19692.9	6872.67	0.301154	-5.01793	5.22322e-07	3.25977e-06	#N/A
FGRAMPH1_01G26275	-1.95522	5364.24	1366.97	0.38978	-5.01623	5.26959e-07	3.28698e-06	#N/A
FGRAMPH1_01G14131	3.17053	22.3233	214.706	0.632226	5.01487	5.30707e-07	3.30862e-06	#N/A
FGRAMPH1_01G00399	5.09732	2.37262	101.656	1.01671	5.01356	5.34308e-07	3.32932e-06	#N/A
FGRAMPH1_01G18755	-1.38949	54519.2	20723.8	0.27718	-5.01295	5.36019e-07	3.33823e-06	#N/A
FGRAMPH1_01G10161	-1.8989	2017.98	535.034	0.378897	-5.01164	5.39678e-07	3.35925e-06	#N/A
FGRAMPH1_01G23963	-1.95348	7510.01	1916.93	0.389897	-5.01026	5.43566e-07	3.38168e-06	#N/A
FGRAMPH1_01G00413	-1.87413	3085.06	833.061	0.374313	-5.00685	5.53276e-07	3.44029e-06	#N/A
FGRAMPH1_01G05053	-1.73208	3594.47	1074.18	0.345985	-5.00624	5.55043e-07	3.44947e-06	#N/A
FGRAMPH1_01G01013	1.17947	2774.8	6301.53	0.235665	5.00486	5.59029e-07	3.47242e-06	#N/A
FGRAMPH1_01G27227	-1.09575	7958.98	3715.14	0.219007	-5.00328	5.63643e-07	3.49925e-06	#N/A
FGRAMPH1_01G14875	-1.0945	2545.51	1190.05	0.21881	-5.00206	5.67201e-07	3.51949e-06	#N/A
FGRAMPH1_01G17045	-4.9921	106.053	2.79415	0.998174	-5.00123	5.69659e-07	3.5329e-06	#N/A
FGRAMPH1_01G11545	5.45124	1.93889	123.485	1.09069	4.99796	5.79405e-07	3.59146e-06	Non-effector
FGRAMPH1_01G11733	5.96228	0.926335	99.7019	1.19385	4.99416	5.90919e-07	3.66092e-06	#N/A
FGRAMPH1_01G17287	-3.65237	168743	12379.6	0.731346	-4.99404	5.91297e-07	3.66135e-06	#N/A
FGRAMPH1_01G18895	-3.37974	7566.9	682.537	0.676906	-4.99292	5.94738e-07	3.68073e-06	#N/A
FGRAMPH1_01G17313	-7.65464	247.8	0	1.53486	-4.9872	6.12617e-07	3.78941e-06	#N/A
FGRAMPH1_01G20775	-3.88615	51927.8	3182.3	0.779868	-4.98309	6.25784e-07	3.86884e-06	#N/A
FGRAMPH1_01G11665	-3.73586	1155.82	79.5449	0.750069	-4.98068	6.33609e-07	3.91518e-06	#N/A
FGRAMPH1_01G14447	-1.74401	7855.34	2325.71	0.350243	-4.97943	6.37724e-07	3.93855e-06	#N/A
FGRAMPH1_01G12007	2.42266	512.02	2806.38	0.486813	4.97657	6.47218e-07	3.99511e-06	#N/A
FGRAMPH1_01G26321	-1.0846	6958.29	3274.31	0.217999	-4.97525	6.51631e-07	4.02025e-06	#N/A
FGRAMPH1_01G05503	2.38377	108.301	575.996	0.479171	4.97478	6.53219e-07	4.02796e-06	#N/A
FGRAMPH1_01G13655	1.95003	83.0922	322.894	0.392288	4.9709	6.66421e-07	4.10723e-06	#N/A
FGRAMPH1_01G20523	-1.99033	28699.2	7132.53	0.400448	-4.97024	6.68691e-07	4.11908e-06	#N/A
FGRAMPH1_01G03041	1.23296	1582.83	3730.26	0.2481	4.96962	6.70837e-07	4.13016e-06	#N/A
FGRAMPH1_01G02989	2.47554	269.316	1537.62	0.498377	4.96722	6.79207e-07	4.17779e-06	#N/A
FGRAMPH1_01G25403	7.62209	0.0617556	68.2444	1.53448	4.9672	6.79279e-07	4.17779e-06	Non-effector
FGRAMPH1_01G27993	3.15185	5.66892	54.7209	0.634697	4.96591	6.83801e-07	4.20343e-06	Non-effector
FGRAMPH1_01G27311	2.42918	122.753	674.422	0.48922	4.96542	6.85542e-07	4.21195e-06	#N/A
FGRAMPH1_01G26187	3.13155	36.8454	342.834	0.630966	4.9631	6.93766e-07	4.26027e-06	#N/A
FGRAMPH1_01G10107	-2.88895	11694.5	1517.68	0.582099	-4.96298	6.94214e-07	4.26081e-06	#N/A
FGRAMPH1_01G14505	-1.87566	32460.9	8752.4	0.37805	-4.9614	6.99863e-07	4.29327e-06	#N/A
FGRAMPH1_01G17475	1.57642	520.011	1558.94	0.317814	4.96019	7.04255e-07	4.31798e-06	#N/A
FGRAMPH1_01G08549	5.60433	1.92485	124.244	1.12989	4.96007	7.04674e-07	4.31831e-06	#N/A
FGRAMPH1_01G26647	3.23152	252.159	2507.94	0.651585	4.95948	7.06824e-07	4.32701e-06	#N/A
FGRAMPH1_01G26747	-1.76069	3390.17	991.916	0.355009	-4.95955	7.06558e-07	4.32701e-06	#N/A
FGRAMPH1_01G26697	-2.63651	164.796	25.2636	0.531868	-4.95707	7.15636e-07	4.37871e-06	#N/A
FGRAMPH1_01G12507	-2.35594	2973.92	568.014	0.475281	-4.95695	7.16085e-07	4.37919e-06	#N/A
FGRAMPH1_01G02177	-1.32268	4213.36	1678.25	0.266956	-4.95468	7.24507e-07	4.42841e-06	#N/A
FGRAMPH1_01G21375	3.38548	6.91622	75.9279	0.683308	4.95455	7.24976e-07	4.429e-06	#N/A
FGRAMPH1_01G00167	5.26477	74.4363	3747.01	1.06271	4.95409	7.26688e-07	4.43718e-06	#N/A
FGRAMPH1_01G07899	-1.85744	8361.1	2283.48	0.374988	-4.95332	7.2959e-07	4.4526e-06	#N/A
FGRAMPH1_01G06977	-1.91286	48263.8	12672.7	0.386205	-4.95297	7.30903e-07	4.45832e-06	#N/A
FGRAMPH1_01G05487	-4.4061	1700.38	69.3661	0.889711	-4.95228	7.33482e-07	4.47175e-06	#N/A
FGRAMPH1_01G10785	-1.93222	3420.77	885.941	0.390198	-4.9519	7.34925e-07	4.47825e-06	#N/A
FGRAMPH1_01G03941	-2.46264	7364.01	1303.72	0.49754	-4.94963	7.43552e-07	4.52849e-06	#N/A
FGRAMPH1_01G22301	3.84665	27.3886	431.293	0.777188	4.94945	7.44235e-07	4.53033e-06	#N/A
FGRAMPH1_01G15923	3.85272	14.2352	224.588	0.778452	4.9492	7.45183e-07	4.53377e-06	#N/A
FGRAMPH1_01G12911	-6.40893	72040.7	497.814	1.29504	-4.94881	7.46668e-07	4.54048e-06	#N/A
FGRAMPH1_01G18733	-0.965446	2906.14	1486.49	0.1951	-4.94846	7.48047e-07	4.54653e-06	#N/A
FGRAMPH1_01G18511	-4.05916	14085.6	753.141	0.820528	-4.94701	7.53636e-07	4.57816e-06	#N/A
FGRAMPH1_01G22481	2.11186	53.5306	233.935	0.426939	4.9465	7.55589e-07	4.58767e-06	#N/A
FGRAMPH1_01G00387	6.84237	53.468	12151.6	1.38339	4.94607	7.57257e-07	4.59545e-06	#N/A
FGRAMPH1_01G24705	-2.62182	1148.03	181.522	0.530204	-4.94493	7.61706e-07	4.62008e-06	#N/A
FGRAMPH1_01G03855	1.88987	422.137	1579.75	0.382555	4.94013	7.80694e-07	4.73283e-06	#N/A
FGRAMPH1_01G08781	-2.85727	1282.71	170.371	0.578651	-4.93781	7.90029e-07	4.78698e-06	#N/A
FGRAMPH1_01G27319	-1.38808	2491.87	948.728	0.28117	-4.93681	7.94106e-07	4.80923e-06	#N/A
FGRAMPH1_01G08037	-6.50509	74.6424	0	1.31823	-4.9347	8.02736e-07	4.85901e-06	#N/A
FGRAMPH1_01G13843	5.20192	0.660886	37.1946	1.05419	4.93452	8.03479e-07	4.86103e-06	#N/A
FGRAMPH1_01G05935	-2.04073	5464.99	1309.94	0.413656	-4.9334	8.08119e-07	4.88661e-06	#N/A
FGRAMPH1_01G23991	-2.02491	7181.82	1741.27	0.410467	-4.93319	8.08966e-07	4.88923e-06	#N/A
FGRAMPH1_01G20189	2.66504	42.3956	279.922	0.540245	4.93301	8.09713e-07	4.89126e-06	#N/A
FGRAMPH1_01G12973	1.84828	875.986	3184.71	0.374725	4.93236	8.12409e-07	4.90505e-06	#N/A
FGRAMPH1_01G25771	-1.4734	9779.75	3503.86	0.298758	-4.93175	8.1495e-07	4.91789e-06	#N/A
FGRAMPH1_01G14381	2.75622	16.7587	118.934	0.559232	4.92858	8.28277e-07	4.99577e-06	#N/A
FGRAMPH1_01G00917	-6.52227	76.3847	0	1.32358	-4.92774	8.31867e-07	5.01395e-06	#N/A
FGRAMPH1_01G27655	-3.93256	3638.4	214.623	0.798057	-4.92768	8.32136e-07	5.01395e-06	#N/A
FGRAMPH1_01G09661	2.30491	49.5425	250.926	0.467794	4.92719	8.34203e-07	5.02385e-06	#N/A
FGRAMPH1_01G07661	-1.32243	5240.37	2087.04	0.268431	-4.92653	8.37015e-07	5.03823e-06	#N/A
FGRAMPH1_01G03385	-1.03033	8114.93	3964.97	0.20922	-4.92461	8.45277e-07	5.08538e-06	#N/A
FGRAMPH1_01G17555	2.01894	21.0006	86.3411	0.410106	4.92299	8.52335e-07	5.12524e-06	#N/A
FGRAMPH1_01G13515	-5.61579	155381	2261.46	1.1409	-4.92226	8.55518e-07	5.14178e-06	Non-effector
FGRAMPH1_01G04985	-1.86479	4939.79	1343.04	0.378865	-4.92204	8.56458e-07	5.14482e-06	#N/A
FGRAMPH1_01G23375	-1.66694	33737.8	10544.8	0.338763	-4.92066	8.62547e-07	5.17877e-06	#N/A
FGRAMPH1_01G01867	-2.45354	2442.16	435.352	0.498678	-4.9201	8.6501e-07	5.19094e-06	#N/A
FGRAMPH1_01G06093	4.08277	9.38106	184.19	0.830371	4.91681	8.7966e-07	5.27618e-06	#N/A
FGRAMPH1_01G11523	5.53165	2.6182	177.541	1.12516	4.91635	8.81745e-07	5.28601e-06	#N/A
FGRAMPH1_01G14093	4.28174	4.69399	109.603	0.871232	4.91458	8.89721e-07	5.33114e-06	#N/A
FGRAMPH1_01G18123	-1.55343	1668.83	565.989	0.316135	-4.9138	8.93263e-07	5.34966e-06	#N/A
FGRAMPH1_01G26761	-1.70449	153524	46727.2	0.34691	-4.91334	8.95367e-07	5.35955e-06	#N/A
FGRAMPH1_01G08167	6.33631	0.166841	21.3164	1.28992	4.91218	9.00705e-07	5.38879e-06	#N/A
FGRAMPH1_01G24217	2.15359	170.118	771.45	0.438502	4.91124	9.05022e-07	5.41189e-06	#N/A
FGRAMPH1_01G20341	-2.5808	38404.3	6238.81	0.525516	-4.91099	9.06191e-07	5.41615e-06	#N/A
FGRAMPH1_01G23203	-1.76951	5728.85	1665.18	0.360781	-4.90468	9.358e-07	5.5903e-06	#N/A
FGRAMPH1_01G10253	2.8745	152.695	1168.52	0.586347	4.90239	9.46762e-07	5.65294e-06	#N/A
FGRAMPH1_01G14165	-1.73503	4066.4	1211.75	0.353942	-4.90203	9.48532e-07	5.66065e-06	#N/A
FGRAMPH1_01G21605	5.16657	121.31	5627.9	1.054	4.90188	9.49246e-07	5.66207e-06	Non-effector
FGRAMPH1_01G26103	-2.085	2160.7	502.273	0.425481	-4.90033	9.56774e-07	5.7041e-06	#N/A
FGRAMPH1_01G11927	-2.8004	19474	2695	0.571675	-4.8986	9.65235e-07	5.75166e-06	#N/A
FGRAMPH1_01G25461	-7.15116	147.155	0	1.4599	-4.89841	9.66171e-07	5.75435e-06	#N/A
FGRAMPH1_01G10971	-1.48478	8808.53	3129.67	0.303145	-4.89793	9.68507e-07	5.76536e-06	Non-effector
FGRAMPH1_01G26039	-1.06612	5159.85	2458.48	0.217742	-4.89625	9.76815e-07	5.8119e-06	#N/A
FGRAMPH1_01G01161	-1.05332	1934.65	930.487	0.215168	-4.89531	9.81503e-07	5.83687e-06	#N/A
FGRAMPH1_01G25801	2.21416	36.4092	174.065	0.45236	4.89469	9.84632e-07	5.85254e-06	#N/A
FGRAMPH1_01G15863	7.17017	0	24.5474	1.46526	4.89345	9.90859e-07	5.8866e-06	#N/A
FGRAMPH1_01G22443	-4.96334	3653.05	93.442	1.01489	-4.89051	1.00576e-06	5.97215e-06	#N/A
[truncated: 12,900 more rows]

## Sheet: S13 Fg FHB vs FRR
Table S13: F. graminearum RNA-seq gene sorting per treatment and expression direction. Comparison between FHB and FRR and the in vitro control. Includes predicted gene function (*Uniprot, (Consortium, 2018)). Gene counts is the average between three biological replicates.
Exclusively upregulated in FHB	FHB Log-fold change	Gene Count Mock Control	Gene Count Infected	p-value	p-adj	FRR Log-fold change	Gene Count Mock Control	Gene Count Infected	p-value	p-adj	Function*	Exclusively downregulated in FHB	FHB Log-fold change	Gene Count Mock Control	Gene Count Infected	p-value	p-adj	FRR Log-fold change	Gene Count Mock Control	Gene Count Infected	p-value	p-adj	Function*	Exclusive Upregulated in FRR	FHB Log-fold change	Gene Count Mock Control	Gene Count Infected	p-value	p-adj	FRR Log-fold change	Gene Count Mock Control	Gene Count Infected	p-value	p-adj	Function*	Exclusive Downregulated in FRR	FHB Log-fold change	Gene Count Mock Control	Gene Count Infected	p-value	p-adj	FRR Log-fold change	Gene Count Mock Control	Gene Count Infected	p-value	p-adj	Function*	Upregulated in both FHB and FRR	FHB Log-fold change
FGRAMPH1_01G13725	15.1649	0.673184	37096.2	2.76917e-140	3.74392e-137	8.6249	0.765971	726.384	NA	NA	Uncharacterized protein	FGRAMPH1_01G13733	-5.12649	5366.29	151.691	2.29718e-62	3.03827e-60	-1.42918	6120.81	2259.96	1.51793e-05	7.29985e-05	Uncharacterized protein	FGRAMPH1_01G25441	1.28071	4.49069	13.5435	0.443465	0.558948	8.20427	5.12475	1511.06	1.02294e-96	2.02269e-93	Uncharacterized protein	FGRAMPH1_01G06129	-1.58758	8441.32	2804.95	5.35996e-13	5.3679e-12	-2.59668	9626.05	1585.01	1.89907e-38	1.95918e-36	Uncharacterized protein	FGRAMPH1_01G17689	7.57364
FGRAMPH1_01G13287	12.2664	2.34911	12950.1	3.39367e-140	4.12941e-137	5.08255	2.68096	137.684	NA	NA	Uncharacterized protein	FGRAMPH1_01G26591	-6.78416	39909.4	345.372	1.22785e-56	1.21467e-54	-1.63035	45465.3	14572.3	2.60877e-06	1.4446e-05	Uncharacterized protein	FGRAMPH1_01G22145	1.55585	15.1574	45.0139	0.0214113	0.0460467	9.05456	17.2952	9939.86	2.16993e-69	1.02976e-66	Uncharacterized protein	FGRAMPH1_01G01519	-1.78332	4145.59	1200.2	4.28835e-16	5.41293e-15	-2.02953	4725.26	1155.02	6.09388e-29	3.34712e-27	Uncharacterized protein	FGRAMPH1_01G13257	9.68196
FGRAMPH1_01G08857	9.81904	6.71147	6633.45	8.831e-113	5.96976e-110	1.4826	7.64434	24.6588	0.277325	0.387171	Uncharacterized protein	FGRAMPH1_01G14155	-3.18847	5885.92	644.569	8.56276e-51	6.59441e-49	-1.82585	6708.73	1887.6	3.14646e-22	1.05451e-20	Uncharacterized protein	FGRAMPH1_01G06339	0.208866	126.42	144.957	0.508011	0.616791	7.19747	144.064	22330.3	6.79387e-62	2.06673e-59	Uncharacterized protein	FGRAMPH1_01G14947	-1.93245	6666.42	1738.72	4.79101e-17	6.45593e-16	-2.63222	7602.57	1218.91	8.48508e-29	4.59667e-27	Uncharacterized protein	FGRAMPH1_01G13955	10.1322
FGRAMPH1_01G21889	9.69761	9.761	8420.39	1.14935e-100	5.5941e-98	4.13966	11.1356	262.03	NA	NA	Uncharacterized protein	FGRAMPH1_01G13775	-2.94958	11063.2	1428.5	4.27121e-50	3.18847e-48	-1.57067	12612.4	4204.7	9.33511e-05	0.00038243	Uncharacterized protein	FGRAMPH1_01G25919	0.50306	257.705	369.274	0.436201	0.551506	8.01202	293.051	83597.5	1.48344e-47	2.51421e-45	Uncharacterized protein	FGRAMPH1_01G17879	-1.28748	11794.4	4823.11	4.77154e-08	2.95472e-07	-2.21906	13448.1	2878.53	5.39093e-28	2.76874e-26	Uncharacterized protein	FGRAMPH1_01G13373	8.18197
FGRAMPH1_01G14383	6.7032	7.71847	848.449	7.16284e-89	2.64113e-86	-3.53356	8.79203	0	0.0237058	0.050895	Uncharacterized protein	FGRAMPH1_01G05853	-2.91241	4923.93	650.601	1.54636e-40	7.61785e-39	-0.962801	5615.33	2875.21	3.02079e-05	0.000136708	Uncharacterized protein	FGRAMPH1_01G08439	1.35077	4.23272	11.1297	0.302206	0.416685	10.8729	4.82881	11678.1	2.76906e-47	4.5628e-45	Uncharacterized protein	FGRAMPH1_01G02279	-1.21603	13420.6	5770.71	6.20968e-09	4.27856e-08	-2.15689	15298	3419.39	1.04077e-27	5.23209e-26	Alanine--tRNA ligase (EC 6.1.1.7) (Alanyl-tRNA synthetase) (AlaRS)	FGRAMPH1_01G13337	8.88881
FGRAMPH1_01G13187	7.12476	87.7137	12663.4	3.02848e-88	1.05287e-85	1.7475	99.8815	339.256	4.82223e-07	3.02863e-06	Beta-glucosidase (EC 3.2.1.21)	FGRAMPH1_01G08095	-5.63884	10694.9	210.921	4.49296e-40	2.16088e-38	1.82375	12186.8	43450.8	7.52303e-09	6.31211e-08	Uncharacterized protein	FGRAMPH1_01G05077	0.886749	142.258	263.901	0.00215157	0.00602123	4.10095	162.148	2824.39	4.47695e-45	6.80956e-43	Uncharacterized protein	FGRAMPH1_01G05241	0.429683	1887.17	2543	0.136851	0.220578	-4.29136	2149.84	107.445	1.0488e-24	4.21795e-23	Uncharacterized protein	FGRAMPH1_01G13837	9.41872
FGRAMPH1_01G19545	3.73334	2029.04	27121.2	1.931e-74	4.69927e-72	1.85759	2313.93	8413.2	1.69386e-17	3.89457e-16	Formate dehydrogenase (FDH) (EC 1.17.1.9) (NAD-dependent formate dehydrogenase)	FGRAMPH1_01G27835	-4.07522	7793.58	453.28	5.30813e-38	2.29855e-36	-1.2491	8891.41	3719.59	0.000157918	0.000615286	Uncharacterized protein	FGRAMPH1_01G20409	-0.440983	22.0006	17.0908	0.533806	0.63934	5.77909	25.091	1425.3	1.28717e-42	1.67813e-40	Uncharacterized protein	FGRAMPH1_01G26255	-1.3817	10466.8	4008.38	1.38504e-09	1.02638e-08	-2.35866	11925.2	2313.39	3.82286e-24	1.48217e-22	Reticulon-like protein	FGRAMPH1_01G15791	10.9765
FGRAMPH1_01G25377	7.42194	5.19638	983.909	6.06537e-74	1.44713e-71	-2.92908	5.9155	0	0.0832968	0.14621	Uncharacterized protein	FGRAMPH1_01G09453	-7.277	5983.4	34.9698	8.39527e-34	2.89387e-32	0.458525	6834.24	9438.95	0.385215	0.500239	Uncharacterized protein	FGRAMPH1_01G12197	-1.87771	3.04578	0	0.345551	0.464028	9.93732	3.48346	4116.21	3.08686e-41	3.69925e-39	Uncharacterized protein	FGRAMPH1_01G27585	-1.55005	13526.1	4607.31	8.957e-10	6.7569e-09	-2.63163	15426.4	2470.18	2.00735e-21	6.38476e-20	Uncharacterized protein	FGRAMPH1_01G04419	5.86516
FGRAMPH1_01G21055	7.43323	6.81814	1244.18	6.88066e-74	1.5797e-71	1.44549	7.77521	22.8251	0.16772	0.259362	Uncharacterized protein	FGRAMPH1_01G27529	-2.34215	2972.58	585.554	1.06874e-32	3.41325e-31	-1.35189	3389.12	1324.5	9.41991e-12	1.16657e-10	Uncharacterized protein	FGRAMPH1_01G12527	-0.212471	493.717	423.939	0.624518	0.717874	4.7145	562.296	15115.5	1.84591e-40	2.14704e-38	Uncharacterized protein	FGRAMPH1_01G11249	-1.52038	2053.32	709.282	2.38883e-09	1.722e-08	-2.26137	2340.83	485.11	3.66662e-21	1.15081e-19	Uncharacterized protein	FGRAMPH1_01G15699	9.33045
FGRAMPH1_01G14181	7.49287	11.5281	2182.84	9.95956e-74	2.20342e-71	-1.09006	13.1401	5.58829	0.444443	0.559219	Uncharacterized protein	FGRAMPH1_01G05585	-8.23357	9606.72	25.9203	7.41154e-32	2.27163e-30	-0.952851	10955.2	5642.9	0.000660509	0.0022043	Aurofusarin biosynthesis regulatory protein aurR1 (Aurofusarin biosynthesis cluster protein R1) (Gibberella pigment protein 2)	FGRAMPH1_01G08879	1.29815	43.2451	108.151	0.00709069	0.0174056	6.16262	49.2486	3739.15	1.09942e-39	1.20774e-37	Uncharacterized protein	FGRAMPH1_01G22783	-1.46132	5445.39	1974.17	8.0521e-09	5.46143e-08	-2.37999	6211.19	1185.22	4.45425e-20	1.27338e-18	Uncharacterized protein	FGRAMPH1_01G21681	7.39033
FGRAMPH1_01G22211	4.85863	73.7593	2171.87	1.0695e-67	1.7586e-65	0.0698905	84.1047	88.3045	0.848628	0.89415	Uncharacterized protein	FGRAMPH1_01G06005	-2.96576	11307.7	1441.4	1.07171e-30	3.1499e-29	-1.37579	12896.7	4954.6	6.82285e-09	5.76065e-08	Uncharacterized protein	FGRAMPH1_01G22167	1.53477	27.3643	82.1605	0.00127107	0.00378613	4.72879	31.1925	854.817	5.59287e-38	5.67127e-36	Uncharacterized protein	FGRAMPH1_01G27633	-1.69949	9095.16	2790.41	6.38785e-09	4.39138e-08	-2.21032	10375.4	2230.31	2.42952e-19	6.55088e-18	Uncharacterized protein	FGRAMPH1_01G11667	13.1437
FGRAMPH1_01G21737	18.3599	0	50623.4	3.24049e-67	5.12082e-65	9.53952	0	298.331	NA	NA	#N/A	FGRAMPH1_01G10673	-3.04457	3000.48	364.306	1.99831e-30	5.76196e-29	-1.5758	3421.53	1142.69	9.44324e-11	1.03544e-09	Uncharacterized protein	FGRAMPH1_01G25439	1.56065	1.66678	6.8728	0.4381	0.553505	10.022	1.90038	2424.41	2.11752e-36	1.97813e-34	Uncharacterized protein	FGRAMPH1_01G20351	-1.80557	14949.1	4262.43	9.90404e-13	9.68749e-12	-2.30225	17035.2	3431.37	3.13308e-18	7.89189e-17	Tryptophan synthase (EC 4.2.1.20)	FGRAMPH1_01G22311	13.4763
FGRAMPH1_01G12927	6.96542	14.173	1803.18	1.2676e-63	1.79351e-61	1.78305	16.1754	56.3028	0.00123524	0.00383535	Cutinase (EC 3.1.1.74)	FGRAMPH1_01G07253	-2.29216	192538	39190.1	2.0089e-30	5.7788e-29	-1.0799	219531	103663	1.92823e-07	1.29833e-06	Uncharacterized protein	FGRAMPH1_01G05361	2.32955	3.74308	19.4682	0.0266491	0.0557541	6.22957	4.27256	324.031	1.35048e-35	1.21379e-33	Uncharacterized protein	FGRAMPH1_01G10993	-0.555072	15223.9	10337.2	0.120744	0.199053	-4.21245	17344.9	899.612	5.90376e-18	1.42943e-16	#N/A	FGRAMPH1_01G22335	14.4878
FGRAMPH1_01G18495	4.76762	17.9768	491.234	3.34311e-60	3.91144e-58	1.71212	20.4989	70.5373	0.0277084	0.0582446	Uncharacterized protein	FGRAMPH1_01G12525	-5.16408	9778.78	263	2.21736e-30	6.33352e-29	0.451113	11125.5	15303.7	0.43945	0.554288	Uncharacterized protein	FGRAMPH1_01G14743	0.459591	545.18	753.22	0.0895906	0.156246	2.93521	621.806	4784.66	1.90046e-35	1.68262e-33	Uncharacterized protein	FGRAMPH1_01G07083	-1.38177	5082.55	1946.87	1.91195e-07	1.0907e-06	-2.1565	5798.16	1293.68	1.72931e-17	3.96838e-16	Uncharacterized protein	FGRAMPH1_01G05725	11.7355
FGRAMPH1_01G22249	17.5115	0	27493	7.88287e-60	8.79988e-58	10.2968	0	624.595	NA	NA	Uncharacterized protein	FGRAMPH1_01G01805	-2.94609	4106.81	528.639	3.05403e-30	8.64219e-29	-1.27381	4684.49	1929.89	1.86423e-06	1.05421e-05	Uncharacterized protein	FGRAMPH1_01G22045	-0.247252	70.6384	58.8605	0.517235	0.624624	4.86312	80.5333	2415.43	5.4715e-35	4.80844e-33	Uncharacterized protein	FGRAMPH1_01G21661	-1.31523	12209.8	4875.26	0.00106813	0.0032379	-9.72119	13903.6	9.05563	2.63689e-17	5.89153e-16	Uncharacterized protein	FGRAMPH1_01G25271	13.9734
FGRAMPH1_01G11823	13.947	0.200188	4851.04	1.73752e-58	1.85457e-56	9.23445	0.228596	530.835	NA	NA	Uncharacterized protein	FGRAMPH1_01G13465	-4.95246	4744.44	149.395	3.84676e-28	9.69096e-27	-1.33878	5399.33	2109.73	0.00400441	0.0108343	Carboxylic ester hydrolase (EC 3.1.1.-)	FGRAMPH1_01G10157	1.28332	176.118	434.884	0.000226799	0.000788257	3.01593	200.726	1638.09	6.05985e-34	4.95821e-32	Uncharacterized protein	FGRAMPH1_01G11689	-0.754955	2092.66	1234.91	0.126408	0.20685	-7.8489	2381.58	7.97465	4.90401e-17	1.07148e-15	Uncharacterized protein	FGRAMPH1_01G27539	6.17093
FGRAMPH1_01G13805	15.629	0.218246	29623	1.84346e-58	1.93372e-56	3.19946	0.247023	11.6807	0.117721	0.195035	Uncharacterized protein	FGRAMPH1_01G14753	-3.42505	27719	2548.79	7.37389e-28	1.8274e-26	-1.52681	31585.2	10888.8	3.90338e-06	2.09262e-05	Uncharacterized protein	FGRAMPH1_01G15703	2.16084	3.5932	16.4232	0.025186	0.0531408	8.40583	4.10705	1592.86	7.02991e-34	5.71253e-32	Uncharacterized protein	FGRAMPH1_01G23225	-1.72418	35089.5	10588.2	9.78514e-13	9.57992e-12	-2.59827	40024.4	6545.63	6.75125e-17	1.46429e-15	#N/A	FGRAMPH1_01G21717	10.476
FGRAMPH1_01G14179	12.9746	0.767475	7424.85	4.82325e-58	5.01618e-56	0.0897325	0.876648	1.00618	0.96111	NA	Uncharacterized protein	FGRAMPH1_01G05591	-5.93302	7979.91	124.118	1.62505e-26	3.78804e-25	0.693483	9075.28	14775.3	0.158316	0.247167	Aurofusarin cluster transcription factor aurR2 (Aurofusarin biosynthesis cluster protein R2) (Gibberella pigment protein 5)	FGRAMPH1_01G08249	1.97684	63.0255	248.673	6.42299e-08	3.91166e-07	4.3036	71.8485	1448.75	7.49329e-34	6.04765e-32	Uncharacterized protein	FGRAMPH1_01G24205	-1.1226	6819.61	3125.71	5.61133e-06	2.60605e-05	-2.00071	7771.67	1934.15	7.39421e-17	1.5979e-15	Uncharacterized protein	FGRAMPH1_01G21615	12.1239
FGRAMPH1_01G26193	7.69643	3.62428	832.522	1.4961e-54	1.35855e-52	2.26233	4.13227	24.1245	0.0847159	0.148262	Carboxylic ester hydrolase (EC 3.1.1.-)	FGRAMPH1_01G17211	-3.79574	1421.83	97.7885	2.24111e-26	5.17453e-25	-1.90812	1621.66	427.019	5.60324e-08	4.14962e-07	Uncharacterized protein	FGRAMPH1_01G14291	-1.91626	19.7785	4.12368	0.117506	0.194797	3.81906	22.5562	321.312	9.28174e-34	7.39051e-32	Uncharacterized protein	FGRAMPH1_01G18925	-1.37679	3981.64	1530.86	1.24384e-07	7.273e-07	-2.12142	4539.23	1037.76	7.95024e-17	1.71183e-15	Uncharacterized protein	FGRAMPH1_01G12417	6.52855
FGRAMPH1_01G21423	16.8505	0	17235.7	5.3155e-54	4.79104e-52	10.602	0	770.566	NA	NA	Uncharacterized protein	FGRAMPH1_01G10089	-2.93773	11758.4	1522.81	3.96941e-26	8.97694e-25	-1.82531	13410.5	3769.66	1.27322e-15	2.49265e-14	Uncharacterized protein	FGRAMPH1_01G25211	1.83077	201.148	720.475	3.77034e-12	3.50496e-11	3.35261	229.204	2367.84	2.12012e-33	1.66577e-31	Uncharacterized protein	FGRAMPH1_01G04415	-0.030537	716.656	702.896	0.954455	0.971541	-5.27527	815.072	19.5483	1.14049e-16	2.39907e-15	Uncharacterized protein	FGRAMPH1_01G13433	5.81985
FGRAMPH1_01G26889	4.44656	71.1672	1570.99	3.17972e-53	2.78351e-51	1.82384	81.1057	295.522	0.00479762	0.012725	Uncharacterized protein	FGRAMPH1_01G04137	-4.82011	862.987	29.6259	4.11883e-25	8.88615e-24	-1.64049	982.527	312.497	6.09267e-05	0.000260481	Uncharacterized protein	FGRAMPH1_01G10285	0.580632	11.4988	16.3194	0.530849	0.636768	4.5731	13.1209	314.474	3.35533e-33	2.56823e-31	Uncharacterized protein	FGRAMPH1_01G20991	-1.60284	5416.04	1770.78	5.75421e-07	3.08991e-06	-2.53391	6178.43	1056.1	1.16921e-16	2.45514e-15	Uncharacterized protein	FGRAMPH1_01G09955	4.5388
FGRAMPH1_01G01377	10.2662	0.492861	714.372	1.30734e-52	1.09709e-50	3.24497	0.561835	7.75026	0.0242734	0.0518788	Uncharacterized protein	FGRAMPH1_01G05579	-2.5925	16442	2712.08	4.16649e-25	8.97307e-24	-1.89269	18748.8	5017.01	7.10577e-11	7.89353e-10	Uncharacterized protein	FGRAMPH1_01G21561	-2.8585	5.86711	0	0.0996123	0.170332	6.02797	6.68883	475.005	6.37002e-32	4.47183e-30	Uncharacterized protein	FGRAMPH1_01G01915	-1.98762	1954.3	491.185	9.27925e-18	1.30986e-16	-2.18287	2228.95	488.444	1.31365e-16	2.75356e-15	Uncharacterized protein	FGRAMPH1_01G06607	8.90228
FGRAMPH1_01G25087	3.19889	105.355	969.228	2.41234e-49	1.73688e-47	1.81335	120.103	423.265	2.01999e-12	2.72641e-11	Patatin-like phospholipase domain-containing protein (EC 3.1.1.-)	FGRAMPH1_01G12633	-11.9268	3832.71	0	4.17458e-25	8.97461e-24	-1.5856	4370.91	1430.56	0.00292396	0.00821839	Uncharacterized protein	FGRAMPH1_01G13447	-2.68791	5.19922	0	0.129023	0.210337	5.99039	5.91462	418.858	1.8952e-31	1.26318e-29	Uncharacterized protein	FGRAMPH1_01G06831	-1.88181	7193.01	1946.2	2.03981e-14	2.2462e-13	-2.08003	8202.61	1930.13	1.37102e-16	2.86874e-15	Phospholipase (EC 3.1.4.4)	FGRAMPH1_01G08935	5.82905
FGRAMPH1_01G11241	3.95109	446.872	6971.92	2.54003e-49	1.81806e-47	1.39322	509.861	1349.81	0.000578759	0.0019652	Uncharacterized protein	FGRAMPH1_01G26171	-2.62178	3430.59	555.985	6.10291e-25	1.3074e-23	-1.74947	3912.83	1155.41	2.49509e-07	1.64729e-06	Sulfhydryl oxidase (EC 1.8.3.2)	FGRAMPH1_01G21563	1.87635	168.741	623.581	2.45794e-20	4.06362e-19	2.46388	192.368	1067.09	1.99081e-31	1.31949e-29	Aconitate hydratase, mitochondrial (Aconitase) (EC 4.2.1.-)	FGRAMPH1_01G22627	-1.78571	14246.2	4108.6	1.53535e-08	1.00821e-07	-2.5877	16222.3	2671.17	4.54045e-16	9.22395e-15	Uncharacterized protein	FGRAMPH1_01G23695	5.5807
FGRAMPH1_01G12249	9.21986	2.26876	1467.86	6.775e-48	4.55459e-46	1.68298	2.58573	10.9936	0.32469	0.438078	Uncharacterized protein	FGRAMPH1_01G22583	-2.24343	9706.32	2046.87	1.18928e-24	2.49935e-23	-1.87238	11068.2	3012.37	2.58103e-19	6.94362e-18	Methionine aminopeptidase 2 (MAP 2) (MetAP 2) (EC 3.4.11.18) (Peptidase M)	FGRAMPH1_01G15539	3.00897	1.97428	21.4179	0.0537487	0.10184	8.46374	2.24646	971.062	4.66356e-31	3.02341e-29	Uncharacterized protein	FGRAMPH1_01G00879	-1.83026	3115.06	874.386	1.6724e-15	2.00293e-14	-2.02451	3549.27	868.731	5.89045e-16	1.18248e-14	Uncharacterized protein	FGRAMPH1_01G15989	6.26498
FGRAMPH1_01G23689	2.82302	236.804	1679.87	1.94774e-47	1.28109e-45	1.19997	269.947	621.889	5.32841e-08	3.95101e-07	Uncharacterized protein	FGRAMPH1_01G10521	-2.37801	15727.3	3013.97	2.78299e-24	5.72017e-23	-1.45461	17921.4	6513.54	3.51621e-08	2.67266e-07	Uncharacterized protein	FGRAMPH1_01G05619	2.73126	0.491054	10.3092	0.214942	0.318395	10.9488	0.555801	2261.62	4.83691e-31	3.11876e-29	Uncharacterized protein	FGRAMPH1_01G07875	-1.38292	2838.31	1087.67	5.75249e-08	3.52626e-07	-2.00364	3236.79	802.914	1.60661e-15	3.10436e-14	Uncharacterized protein	FGRAMPH1_01G25089	7.81839
FGRAMPH1_01G21727	9.92841	0.527557	813.101	4.69382e-47	3.07067e-45	2.69519	0.59913	6.503	0.111779	0.186782	Uncharacterized protein	FGRAMPH1_01G18431	-2.35291	12197.4	2379.65	3.27215e-24	6.70295e-23	-1.57419	13909.2	4651.72	6.82939e-10	6.64361e-09	Uncharacterized protein	FGRAMPH1_01G08437	2.25321	0.841901	6.8728	0.270868	0.381914	12.3066	0.962865	8903.02	4.16451e-30	2.53373e-28	Uncharacterized protein	FGRAMPH1_01G13607	-1.85956	2342.6	641.909	4.40217e-06	2.08752e-05	-2.92592	2669.86	345.724	4.86354e-15	8.91824e-14	Nonribosomal peptide synthetase 6 (NPRS 6) (EC 6.3.2.-) (Extracellular siderophore synthetase)	FGRAMPH1_01G27255	8.07836
FGRAMPH1_01G08661	4.72341	34.2616	909.778	1.12764e-46	7.29847e-45	-0.685444	39.0967	24.4098	0.27031	0.379431	Uncharacterized protein	FGRAMPH1_01G06977	-2.5055	42354.5	7423.54	4.12151e-24	8.41453e-23	-1.91286	48263.8	12672.7	7.30903e-07	4.45832e-06	1,3-beta-glucanosyltransferase (EC 2.4.1.-)	FGRAMPH1_01G00629	0.82961	34.876	64.4863	0.0702864	0.127668	3.326	39.7604	405.12	9.55319e-30	5.66695e-28	Uncharacterized protein	FGRAMPH1_01G28263	-0.550184	1444.86	987.457	0.00550366	0.0139373	-2.27927	1646.85	337.027	5.25359e-15	9.58901e-14	Uncharacterized protein	FGRAMPH1_01G15939	8.83076
FGRAMPH1_01G11847	9.89802	0.418434	628.615	1.33848e-45	8.48259e-44	-0.0190892	0.475619	0	0.992783	NA	Uncharacterized protein	FGRAMPH1_01G27411	-2.68123	4898.13	759.033	6.23947e-23	1.21088e-21	-1.11612	5586.29	2567.04	0.000113052	0.000455432	Uncharacterized protein	FGRAMPH1_01G22147	NA	0	0	NA	NA	12.5368	0	928.645	1.07312e-29	6.33408e-28	Uncharacterized protein	FGRAMPH1_01G17057	-1.95173	2719.12	698.58	1.3489e-12	1.30059e-11	-2.24569	3102.41	649.713	1.47484e-14	2.56938e-13	Uncharacterized protein	FGRAMPH1_01G25059	6.34253
FGRAMPH1_01G16515	15.251	0	5077.7	2.00821e-45	1.25312e-43	NA	0	0	NA	NA	Uncharacterized protein	FGRAMPH1_01G02583	-2.53609	6901.89	1183.01	9.62281e-23	1.84394e-21	-1.00497	7865.86	3896.49	0.00746424	0.018738	Uncharacterized protein	FGRAMPH1_01G12705	-1.50232	346.518	123.096	0.00186643	0.00532116	3.32437	395.397	4002.72	2.10524e-29	1.21246e-27	Uncharacterized protein	FGRAMPH1_01G13429	-1.5128	1441.1	505.552	6.74619e-06	3.1082e-05	-2.13244	1643.57	372.188	1.80881e-14	3.1056e-13	Uncharacterized protein	FGRAMPH1_01G25287	13.5191
FGRAMPH1_01G10923	8.21255	9.46019	3000.69	2.89854e-45	1.79946e-43	0.696567	10.8115	17.9497	0.462198	0.576181	Uncharacterized protein	FGRAMPH1_01G09825	-2.17554	5780.11	1273.45	1.85366e-22	3.48614e-21	-1.60557	6593.04	2159.77	1.9469e-12	2.63977e-11	Uncharacterized protein	FGRAMPH1_01G22343	-1.12524	2.02884	0	0.620718	NA	8.25393	2.30821	865.062	3.29454e-29	1.87016e-27	Uncharacterized protein	FGRAMPH1_01G17909	-1.91049	6796.91	1800.02	1.20153e-09	8.96395e-09	-2.10843	7749.36	1786.47	1.969e-14	3.35635e-13	Uncharacterized protein	FGRAMPH1_01G20977	19.4738
FGRAMPH1_01G04243	4.68499	104.68	2729.31	3.00292e-45	1.8548e-43	1.71864	119.369	395.256	2.18104e-06	1.21883e-05	Uncharacterized protein	FGRAMPH1_01G24459	-2.72615	4257.44	640.558	3.36648e-22	6.20657e-21	-0.54615	4851.54	3319.32	0.00749559	0.0188123	Uncharacterized protein	FGRAMPH1_01G14929	1.13201	7385.07	16217.8	2.84836e-06	1.39081e-05	2.16911	8416.33	37973.4	3.4819e-29	1.96711e-27	Histone H4	FGRAMPH1_01G01381	1.18039	192.907	442.315	0.000112752	0.000419049	-3.40132	219.968	19.9653	3.4084e-14	5.64766e-13	Uncharacterized protein	FGRAMPH1_01G12947	4.46725
FGRAMPH1_01G25597	14.1732	0.18355	4120.05	7.04272e-45	4.28479e-43	2.33771	0.209728	5.03091	0.266329	0.374686	Uncharacterized protein	FGRAMPH1_01G05887	-2.38885	4755.08	904.266	5.31442e-22	9.70959e-21	-1.65852	5422.87	1710.24	2.22664e-11	2.64434e-10	Thiamine pyrophosphokinase (EC 2.7.6.2)	FGRAMPH1_01G13547	0.031596	3.4121	3.28211	0.983518	0.99043	7.59339	3.88996	868.644	6.49622e-29	3.55167e-27	Uncharacterized protein	FGRAMPH1_01G01375	-0.938155	1067.8	551.946	0.121104	0.199539	-6.78884	1213.87	8.19629	1.0983e-13	1.73275e-12	MFS siderochrome iron transporter 1	FGRAMPH1_01G15811	7.85373
FGRAMPH1_01G09217	5.92526	21.3331	1359.18	2.91207e-43	1.66357e-41	-0.249496	24.2813	20.089	0.736433	0.812152	Uncharacterized protein	FGRAMPH1_01G13087	-2.98284	3354.38	417.496	1.10757e-21	1.98034e-20	-0.997818	3822.94	1911.72	1.0642e-06	6.29396e-06	Uncharacterized protein	FGRAMPH1_01G10101	1.6502	1009.6	3177.31	3.48473e-11	2.97978e-10	2.48743	1150.39	6484.07	1.35392e-28	7.23554e-27	Uncharacterized protein	FGRAMPH1_01G14633	-1.87836	344.155	94.1108	1.04068e-09	7.81664e-09	-2.51663	392.519	67.9911	1.49021e-13	2.32324e-12	Uncharacterized protein	FGRAMPH1_01G04205	7.24643
FGRAMPH1_01G14177	15.2139	0.0545616	9551.97	5.18728e-43	2.94278e-41	0.994954	0.0617556	0	0.637607	NA	Aspartate aminotransferase (EC 2.6.1.1)	FGRAMPH1_01G23683	-4.21138	25656.4	1349.53	1.33098e-21	2.37121e-20	-1.98014	29207.9	7331.08	2.4168e-08	1.87896e-07	Uncharacterized protein	FGRAMPH1_01G16383	0.680671	0.238111	0	0.765489	NA	10.0607	0.271484	370.857	3.8009e-28	1.96916e-26	Uncharacterized protein	FGRAMPH1_01G25853	-1.31244	4337.72	1742.03	3.59242e-15	4.22343e-14	-2.32953	4945.54	976.048	1.57394e-13	2.44414e-12	Uncharacterized protein	FGRAMPH1_01G12937	3.82842
FGRAMPH1_01G20941	5.75046	110.382	6169.06	7.61658e-42	4.0471e-40	1.23179	125.737	301.78	0.0418347	0.0819021	Uncharacterized protein	FGRAMPH1_01G06761	-2.12391	1747.03	400.513	5.2992e-21	9.04357e-20	0.00283157	1991.67	1994.75	0.992316	0.994495	Uncharacterized protein	FGRAMPH1_01G24223	1.72755	178.267	594.982	2.23071e-07	1.26072e-06	3.55312	203.051	2421.26	6.14211e-28	3.14095e-26	Uncharacterized protein	FGRAMPH1_01G24393	-1.14828	620.211	279.045	0.000157832	0.000567022	-2.71519	707.253	106.054	1.78755e-13	2.75422e-12	Uncharacterized protein	FGRAMPH1_01G19825	4.44789
FGRAMPH1_01G05425	6.09036	76.4295	5405.36	1.75331e-41	9.15634e-40	1.71077	87.2777	290.091	0.00139741	0.0042685	Uncharacterized protein	FGRAMPH1_01G18755	-2.54931	47796.2	8117.16	8.86358e-21	1.49587e-19	-1.38949	54519.2	20723.8	5.36019e-07	3.33823e-06	Uncharacterized protein	FGRAMPH1_01G08571	0.15253	0.911295	0.820527	0.934962	NA	10.28	1.03745	2067.05	1.75589e-27	8.67997e-26	Uncharacterized protein	FGRAMPH1_01G22981	-1.02354	15106.2	7337.91	0.0894205	0.156063	-4.64019	17265.5	642.615	1.86847e-13	2.87145e-12	Uncharacterized protein	FGRAMPH1_01G21895	10.6562
FGRAMPH1_01G10925	5.15843	166.249	6078.81	4.95003e-41	2.50966e-39	-0.690385	189.805	112.271	0.560512	0.665924	Uncharacterized protein	FGRAMPH1_01G20661	-2.39873	2189.03	409.901	1.21702e-20	2.04257e-19	-1.87096	2496.39	680.327	6.4174e-17	1.39699e-15	Uncharacterized protein	FGRAMPH1_01G25125	1.6613	113.935	361.867	1.14637e-08	7.6517e-08	3.04225	129.825	1080.92	2.78816e-27	1.36127e-25	Uncharacterized protein	FGRAMPH1_01G11237	-1.84876	10225.3	2829.06	5.24846e-12	4.79814e-11	-2.19682	11660.8	2522.89	2.17737e-13	3.30337e-12	Uncharacterized protein	FGRAMPH1_01G12167	12.9461
FGRAMPH1_01G11423	5.44939	22.6573	1011.49	7.45531e-41	3.7486e-39	0.459396	25.8338	35.553	0.511394	0.620366	Uncharacterized protein	FGRAMPH1_01G11367	-2.35118	16504	3215.93	1.85307e-20	3.07615e-19	-1.49171	18827.6	6667.07	1.66448e-08	1.32979e-07	Uncharacterized protein	FGRAMPH1_01G00357	0.222363	14.5436	17.1932	0.762238	0.83101	5.68203	16.6112	897.206	3.98091e-27	1.93563e-25	Uncharacterized protein	FGRAMPH1_01G10483	-1.45598	2512.57	911.228	1.42675e-06	7.24874e-06	-2.17143	2861.87	631.061	3.53344e-13	5.27304e-12	Uncharacterized protein	FGRAMPH1_01G16781	8.5304
FGRAMPH1_01G03723	4.34939	1252.32	25931.2	1.15038e-40	5.71342e-39	1.80425	1426.16	5053.18	5.66064e-05	0.000243149	Uncharacterized protein	FGRAMPH1_01G03473	-2.70193	5080.59	775.665	4.50613e-20	7.34011e-19	-1.99882	5786.48	1437.59	2.8218e-11	3.29831e-10	Uncharacterized protein	FGRAMPH1_01G09427	1.29755	37.4475	93.8457	0.00522487	0.0132921	4.24761	42.7138	827.49	6.83794e-27	3.25804e-25	Uncharacterized protein	FGRAMPH1_01G10579	-1.96757	8308.58	2113.41	4.0614e-11	3.44384e-10	-2.16584	9481.42	2096.35	9.50158e-13	1.34519e-11	Uncharacterized protein	FGRAMPH1_01G08005	6.79071
FGRAMPH1_01G13565	8.86753	0.601984	355.929	1.95809e-40	9.60725e-39	3.12889	0.685347	11.1766	0.0702743	0.126611	Uncharacterized protein	FGRAMPH1_01G17075	-2.32431	6038.01	1195.39	6.00003e-20	9.68281e-19	-1.21257	6883.48	2945.34	0.00303849	0.00849402	Uncharacterized protein	FGRAMPH1_01G26111	1.29289	4690.54	11511.7	3.31596e-11	2.83945e-10	2.11899	5345.76	23299.3	5.17557e-26	2.31709e-24	#N/A	FGRAMPH1_01G17095	-1.05377	2109.35	1014.82	0.000627033	0.00200046	-2.57166	2406.55	400.155	9.92066e-13	1.39951e-11	Uncharacterized protein	FGRAMPH1_01G21719	8.10718
FGRAMPH1_01G21699	5.69167	47.6978	2549.15	3.41077e-40	1.65347e-38	1.78391	54.4336	190.348	0.000432915	0.00151373	Uncharacterized protein	FGRAMPH1_01G26357	-2.28181	4496.07	920.319	5.30191e-19	8.11493e-18	-1.67	5129.04	1601.1	3.97968e-07	2.53027e-06	Uncharacterized protein	FGRAMPH1_01G18343	0.162876	89.6744	98.8573	0.745601	0.817782	3.49152	102.222	1169.46	8.84828e-26	3.888e-24	Uncharacterized protein	FGRAMPH1_01G11559	-1.17525	345.221	154.928	0.00632802	0.0157592	-2.63176	393.512	62.7417	1.14888e-12	1.60734e-11	Uncharacterized protein	FGRAMPH1_01G21087	6.44611
FGRAMPH1_01G23075	2.20257	1109.73	5115.98	1.58704e-38	7.20565e-37	1.08423	1265.45	2686.83	1.82232e-08	1.44615e-07	Uncharacterized protein	FGRAMPH1_01G04211	-2.57204	544.698	88.9577	1.73609e-18	2.57306e-17	-0.702039	621.048	381.513	0.00928502	0.0226196	Uncharacterized protein	FGRAMPH1_01G22565	0.935088	35.8687	69.2482	0.230334	0.336896	4.31052	40.9087	828.929	1.03071e-25	4.46292e-24	Uncharacterized protein	FGRAMPH1_01G16215	-0.0458507	7170.89	6945.25	0.883593	0.921694	-3.81353	8166	556.433	1.2947e-12	1.79025e-11	Uncharacterized protein	FGRAMPH1_01G13231	8.03081
FGRAMPH1_01G15135	10.4476	0.218246	647.114	1.67072e-38	7.55735e-37	0.430289	0.247023	0	0.838531	NA	Uncharacterized protein	FGRAMPH1_01G28033	-6.4472	6757.59	67.293	2.12217e-18	3.13381e-17	1.61413	7711.94	23894.1	0.000199996	0.000759189	Uncharacterized protein	FGRAMPH1_01G08569	1.40281	4.1365	12.0021	0.350212	0.468266	10.4295	4.72766	10108.1	1.07088e-25	4.61996e-24	Uncharacterized protein	FGRAMPH1_01G02091	-1.24338	10508.2	4426.76	8.51278e-07	4.48608e-06	-2.02904	11986.9	2917.76	1.96989e-12	2.66775e-11	Uncharacterized protein	FGRAMPH1_01G05171	8.49555
FGRAMPH1_01G14303	6.56334	92.1431	9186.31	2.10548e-38	9.41894e-37	1.31215	105.232	268.943	0.0715069	0.128578	Uncharacterized protein	FGRAMPH1_01G28135	-2.43818	1801.7	330.041	2.29304e-18	3.38203e-17	-1.24382	2054.3	864.162	2.56682e-05	0.000118539	Uncharacterized protein	FGRAMPH1_01G14705	1.75621	605.245	2051.03	2.26134e-12	2.13467e-11	2.81357	689.86	4887.22	1.56321e-25	6.67119e-24	Uncharacterized protein	FGRAMPH1_01G03275	-1.76638	9800.3	2867.7	1.29542e-08	8.58533e-08	-2.0012	11162.8	2771.28	1.97203e-12	2.66775e-11	Uncharacterized protein	FGRAMPH1_01G06317	8.46394
FGRAMPH1_01G03041	2.21834	1388.36	6475.19	3.99867e-38	1.75021e-36	1.23296	1582.83	3730.26	6.70837e-07	4.13016e-06	Uncharacterized protein	FGRAMPH1_01G23803	-2.89518	4852.33	647.817	2.78045e-18	4.0713e-17	-0.593755	5535.62	3660.15	0.0434437	0.0844529	Uncharacterized protein	FGRAMPH1_01G22093	2.03307	3.79339	16.9575	0.0334102	0.0678689	6.58071	4.33564	444.954	1.80102e-25	7.60404e-24	Uncharacterized protein	FGRAMPH1_01G19371	-0.959418	4793.76	2461.45	9.6992e-06	4.34535e-05	-2.01772	5468.15	1342.44	2.39156e-12	3.20967e-11	Uncharacterized protein	FGRAMPH1_01G25025	7.76084
FGRAMPH1_01G03725	5.546	9.74228	484.931	4.2825e-38	1.86105e-36	1.17477	11.0886	27.9029	0.37134	0.486175	Uncharacterized protein	FGRAMPH1_01G11595	-6.96473	896.754	5.34395	3.89678e-18	5.63805e-17	-0.442704	1024.25	748.89	0.469532	0.581718	Uncharacterized protein	FGRAMPH1_01G27957	2.87524	2.20207	21.1093	0.0587402	0.109737	7.42267	2.51456	512.491	1.26171e-24	5.05707e-23	Uncharacterized protein	FGRAMPH1_01G11835	-1.49721	5400.45	1892.87	0.000920091	0.00283076	-3.44073	6166.76	549.702	3.1255e-12	4.14312e-11	Uncharacterized protein	FGRAMPH1_01G12833	12.8459
FGRAMPH1_01G26439	2.17298	973.973	4401.29	7.85122e-38	3.36386e-36	1.77981	1110.51	3831.58	6.19328e-12	7.88381e-11	Uncharacterized protein	FGRAMPH1_01G26145	-2.6589	10749.5	1688.32	7.27745e-18	1.02967e-16	-1.86276	12242.8	3337.65	3.88573e-08	2.94195e-07	Uncharacterized protein	FGRAMPH1_01G06403	0.538339	264.622	383.166	0.219526	0.324056	3.75734	301.697	4161.71	2.19851e-24	8.69437e-23	Uncharacterized protein	FGRAMPH1_01G06751	-0.794703	10514.9	5998.86	0.19708	0.297601	-4.06029	12015.8	680.92	3.57177e-12	4.69275e-11	Uncharacterized protein	FGRAMPH1_01G04995	7.79355
FGRAMPH1_01G00503	3.45432	274.154	3027.59	1.06946e-37	4.55006e-36	1.72971	312.465	1053.47	0.000294438	0.00107155	Uncharacterized protein	FGRAMPH1_01G10971	-2.09796	7725.33	1792.89	1.82847e-17	2.54272e-16	-1.48478	8808.53	3129.67	9.68507e-07	5.76536e-06	Uncharacterized protein	FGRAMPH1_01G04789	-0.450093	43.0198	29.553	0.773299	0.839617	4.36997	49.0682	1041.26	1.20588e-23	4.4989e-22	Uncharacterized protein	FGRAMPH1_01G27151	-1.76171	3184.09	934.505	1.28838e-10	1.04444e-09	-2.00042	3633.19	901.829	3.74484e-12	4.90384e-11	Uncharacterized protein	FGRAMPH1_01G14147	8.4731
FGRAMPH1_01G20881	2.87359	169.324	1246.9	1.17089e-37	4.92987e-36	1.02992	192.961	396.51	0.00574566	0.01489	Uncharacterized protein	FGRAMPH1_01G27521	-2.38749	4311.75	820.744	2.45817e-17	3.3836e-16	-1.92939	4919.44	1283.93	1.28544e-12	1.77951e-11	Uncharacterized protein	FGRAMPH1_01G18145	0.785332	32.6423	56.9137	0.194656	0.294635	4.68207	37.1458	1002.75	3.49517e-23	1.25657e-21	Uncharacterized protein	FGRAMPH1_01G17901	-1.11462	5134.04	2361.9	0.000340444	0.00114656	-2.15398	5858.59	1305.27	3.79257e-12	4.96086e-11	Uncharacterized protein	FGRAMPH1_01G00591	13.7338
FGRAMPH1_01G14007	13.8387	0	1794.21	5.55303e-37	2.22267e-35	NA	0	0	NA	NA	Uncharacterized protein	FGRAMPH1_01G24853	-2.42299	2493.65	465.931	6.98485e-17	9.30905e-16	-1.62111	2841.95	921.399	1.13189e-12	1.58733e-11	Uncharacterized protein	FGRAMPH1_01G08635	-1.79146	48.7673	13.6446	0.0596572	0.111165	3.5392	55.6344	655.542	5.37058e-23	1.90199e-21	Uncharacterized protein	FGRAMPH1_01G11769	0.363746	286.209	368.192	0.468467	0.581483	-5.77468	326.824	4.85545	3.92882e-12	5.12214e-11	Uncharacterized protein	FGRAMPH1_01G18779	9.03978
FGRAMPH1_01G21367	13.8627	0	1858.55	2.56228e-36	9.89771e-35	NA	0	0	NA	NA	Uncharacterized protein	FGRAMPH1_01G20381	-2.26793	20340.5	4198.34	8.38473e-17	1.11503e-15	-1.24596	23206.7	9733.52	0.000120242	0.000481941	Uncharacterized protein	FGRAMPH1_01G08089	1.22186	141.647	332.052	0.00354709	0.00939918	3.95582	161.385	2573.78	6.36935e-23	2.24231e-21	Uncharacterized protein	FGRAMPH1_01G10775	-1.51493	2530.27	884.326	6.4592e-09	4.43792e-08	-2.31268	2886.38	574.031	4.72123e-12	6.11492e-11	Uncharacterized protein	FGRAMPH1_01G27589	8.69825
FGRAMPH1_01G12535	4.1549	85.9391	1560.59	3.07616e-35	1.14118e-33	-0.120302	97.8727	90.7043	0.796254	0.855995	Uncharacterized protein	FGRAMPH1_01G25841	-3.08194	1349.58	154.113	9.45283e-17	1.24753e-15	-0.824076	1538.26	868.045	0.000588642	0.00199419	Uncharacterized protein	FGRAMPH1_01G16327	-1.74341	23.2373	6.77177	0.231772	0.338438	5.10527	26.5391	955.978	8.66391e-23	3.03211e-21	Uncharacterized protein	FGRAMPH1_01G06699	-0.939218	3262.76	1700.6	9.11379e-05	0.000344506	-2.01489	3721.95	915.292	5.68211e-12	7.27998e-11	DNA-directed RNA polymerase subunit (EC 2.7.7.6)	FGRAMPH1_01G26199	9.24797
FGRAMPH1_01G11427	9.71267	0.347234	404.174	2.68376e-34	9.52069e-33	1.52549	0.394995	1.69328	0.41144	NA	Uncharacterized protein	FGRAMPH1_01G28209	-3.03667	624.428	73.4574	2.34064e-16	3.02346e-15	-0.802518	712.192	403.871	0.129643	0.210928	Uncharacterized protein	FGRAMPH1_01G11325	-0.305099	20.8219	15.4989	0.724039	0.801253	3.26641	23.7209	233.424	2.06922e-22	7.03416e-21	Uncharacterized protein	FGRAMPH1_01G01621	-0.922741	7159.88	3774.55	0.000117828	0.00043495	-2.06987	8165.23	1931.66	6.10572e-12	7.7807e-11	Uncharacterized protein	FGRAMPH1_01G26995	3.65098
FGRAMPH1_01G03729	2.75256	589.732	3988.49	3.1529e-34	1.1088e-32	1.41421	672.742	1798.68	3.31143e-07	2.13399e-06	Uncharacterized protein	FGRAMPH1_01G04593	-2.23068	6178.1	1310.82	3.04954e-16	3.89777e-15	-1.49801	7046.97	2481.52	1.63143e-06	9.34138e-06	Uncharacterized protein	FGRAMPH1_01G16333	1.33435	0.782694	2.74912	0.529408	0.63554	10.3912	0.895958	2042.61	2.61657e-22	8.84415e-21	Uncharacterized protein	FGRAMPH1_01G11063	-1.77565	5839.96	1692.79	3.97431e-07	2.18032e-06	-2.78237	6666.35	952.074	6.58306e-12	8.35309e-11	Uncharacterized protein	FGRAMPH1_01G27207	5.20222
FGRAMPH1_01G13813	5.56352	55.8556	2767.46	1.29089e-33	4.38757e-32	1.68733	63.5624	209.712	0.00211527	0.00619185	Uncharacterized protein	FGRAMPH1_01G20037	-2.57564	1556.78	257.934	3.19619e-16	4.07238e-15	-0.230848	1776.09	1511.41	0.408504	0.523845	Uncharacterized protein	FGRAMPH1_01G16123	0.913621	61.78	118.784	0.0370295	0.0741932	3.7657	70.3696	982.732	4.54192e-22	1.51363e-20	Uncharacterized protein	FGRAMPH1_01G24855	-1.85067	503.76	138.248	1.55656e-08	1.02104e-07	-2.44672	574.626	104.843	8.29561e-12	1.03599e-10	Uncharacterized protein	FGRAMPH1_01G25405	12.1886
FGRAMPH1_01G27761	4.24074	73.275	1408.25	7.09133e-33	2.30099e-31	1.7398	83.6128	281.231	3.79906e-06	2.04223e-05	Uncharacterized protein	FGRAMPH1_01G12589	-2.93402	865.395	114.012	3.92609e-16	4.96597e-15	-0.843038	986.347	548.993	0.00483911	0.0128179	Uncharacterized protein	FGRAMPH1_01G05801	-0.29557	796.292	649.688	0.364656	0.482927	2.91425	908.652	6917.19	4.71522e-22	1.56698e-20	Uncharacterized protein	FGRAMPH1_01G02887	-1.51993	10434.5	3626.35	8.44521e-08	5.0497e-07	-2.05994	11903.8	2834.38	9.5789e-12	1.18503e-10	Uncharacterized protein	FGRAMPH1_01G12655	7.89133
FGRAMPH1_01G26033	2.32735	624.098	3139.59	9.34644e-33	3.01664e-31	1.74079	711.395	2385.53	2.24026e-13	3.39011e-12	Uncharacterized protein	FGRAMPH1_01G11971	-2.80138	5011	714.243	4.69232e-16	5.89228e-15	-0.8421	5707.83	3173.11	0.0106656	0.0255062	Uncharacterized protein	FGRAMPH1_01G08451	0.898456	13.9882	25.8992	0.360983	0.479249	3.88206	15.9506	242.52	1.46558e-21	4.71211e-20	Uncharacterized protein	FGRAMPH1_01G17139	-1.69768	5609.54	1720.06	1.9945e-07	1.13566e-06	-2.16907	6387.6	1408.18	1.13084e-11	1.38711e-10	Uncharacterized protein	FGRAMPH1_01G17529	4.91328
FGRAMPH1_01G15763	7.54518	7.50191	1497.75	1.03843e-32	3.32516e-31	-0.746936	8.56661	4.65691	0.630656	0.725459	Uncharacterized protein	FGRAMPH1_01G23723	-2.21409	3042.22	648.941	4.83757e-16	6.06215e-15	-1.66772	3469.08	1088.35	4.16748e-11	4.74501e-10	Uncharacterized protein	FGRAMPH1_01G12087	-2.91975	6.07737	0	0.0864095	0.151568	6.60817	6.94069	762.212	4.38564e-21	1.36565e-19	Uncharacterized protein	FGRAMPH1_01G21059	-1.43968	2771.14	1005.48	0.0149851	0.0335999	-4.9517	3166.64	92.092	1.26662e-11	1.54442e-10	Uncharacterized protein	FGRAMPH1_01G16201	10.0136
FGRAMPH1_01G21477	7.77501	0.673184	202.178	1.0767e-32	3.42965e-31	1.77029	0.765971	4.65691	0.363484	0.478249	Uncharacterized protein	FGRAMPH1_01G21185	-2.46219	493.21	88.2199	7.21504e-16	8.94929e-15	-0.77304	562.483	326.972	0.0271937	0.057254	Uncharacterized protein	FGRAMPH1_01G16581	0.388474	9.82702	13.1284	0.804208	0.863385	6.75992	11.2089	1404.69	5.06278e-21	1.56013e-19	Uncharacterized protein	FGRAMPH1_01G06925	-0.540812	365.836	249.61	0.0979253	0.168085	-2.52565	417.398	71.6967	1.32059e-11	1.60857e-10	Uncharacterized protein	FGRAMPH1_01G23771	7.62031
FGRAMPH1_01G09213	10.6033	0.654739	1804.94	3.91713e-32	1.21902e-30	2.77431	0.741068	11.8637	0.145976	0.232283	Uncharacterized protein	FGRAMPH1_01G01903	-2.12395	1490.73	338.71	1.04436e-15	1.27332e-14	-1.59174	1699.21	562.898	2.07323e-14	3.52895e-13	Uncharacterized protein	FGRAMPH1_01G05607	1.78038	3.76256	13.9111	0.0418002	0.0822885	4.60796	4.29055	106.209	1.0137e-20	3.08372e-19	Uncharacterized protein	FGRAMPH1_01G04143	-1.21917	2608.29	1119.95	8.16905e-12	7.36303e-11	-2.19653	2973.69	641.725	1.51315e-11	1.82998e-10	Uncharacterized protein	FGRAMPH1_01G01453	9.51579
FGRAMPH1_01G15479	10.6634	0.582506	1133.19	1.99833e-31	6.03368e-30	2.13889	0.667362	10.0618	0.306238	0.419103	Uncharacterized protein	FGRAMPH1_01G08507	-3.88488	11391.7	746.843	1.676e-15	2.00527e-14	0.0262325	13009.5	13251.3	0.955292	0.970258	Uncharacterized protein	FGRAMPH1_01G13197	1.78409	29.0686	101.169	1.00509e-05	4.48805e-05	3.52971	33.1406	387.968	1.06665e-20	3.23652e-19	Uncharacterized protein	FGRAMPH1_01G20765	-1.36856	3678.78	1420.07	8.08358e-05	0.000308535	-2.05953	4192.98	998.725	2.01672e-11	2.40708e-10	Uncharacterized protein	FGRAMPH1_01G07103	4.87168
FGRAMPH1_01G08895	10.2914	0.491054	1131.55	3.16966e-31	9.49961e-30	2.53266	0.555801	12.108	0.220376	0.321552	Uncharacterized protein	FGRAMPH1_01G14163	-2.09987	12843.5	2985.02	1.72549e-15	2.06043e-14	-0.979964	14632.5	7379.6	0.00720843	0.018138	Uncharacterized protein	FGRAMPH1_01G01009	1.40787	3589.63	9541.4	5.3465e-11	4.47429e-10	2.24199	4092.13	19454.5	1.17701e-20	3.53521e-19	#N/A	FGRAMPH1_01G00855	-1.93087	5992.37	1560.21	8.50565e-08	5.08334e-07	-2.38361	6836.8	1294.85	2.15786e-11	2.57036e-10	Uncharacterized protein	FGRAMPH1_01G22295	17.616
FGRAMPH1_01G01933	4.5878	369.601	9112.48	4.21675e-31	1.25451e-29	1.91958	420.827	1614.18	5.06746e-06	2.64964e-05	Beta-glucosidase (EC 3.2.1.21)	FGRAMPH1_01G20665	-2.1415	3586.18	811.963	2.0133e-15	2.3947e-14	-1.96236	4089.45	1042.41	4.21228e-10	4.24232e-09	Uncharacterized protein	FGRAMPH1_01G16601	-0.98092	16.6785	8.46471	0.519017	0.626072	3.83471	18.9912	281.681	1.71834e-20	5.08715e-19	NADH-cytochrome b5 reductase (EC 1.6.2.2)	FGRAMPH1_01G19381	-1.66824	11590.6	3623.24	2.64535e-07	1.48403e-06	-2.17121	13204.7	2904.38	3.15794e-11	3.65877e-10	Uncharacterized protein	FGRAMPH1_01G25625	16.3398
FGRAMPH1_01G12059	4.05103	22.0207	372.214	1.75702e-30	5.07825e-29	1.56024	25.0956	76.1496	0.0288438	0.0603533	Uncharacterized protein	FGRAMPH1_01G13401	-4.11356	2059.04	116.17	3.04063e-15	3.58164e-14	-0.0744097	2342.68	2224.25	0.877407	0.916012	Uncharacterized protein	FGRAMPH1_01G15927	1.39108	3519.77	9269.63	2.14452e-06	1.06595e-05	5.19531	4008.38	156903	2.51008e-20	7.31686e-19	Uncharacterized protein	FGRAMPH1_01G03549	-1.98202	8768.07	2202.56	1.19748e-08	7.96658e-08	-2.30829	10007.8	1997.67	7.87857e-11	8.71803e-10	Uncharacterized protein	FGRAMPH1_01G13423	3.68566
FGRAMPH1_01G00589	11.1209	0.763862	3095.08	4.99531e-30	1.3941e-28	2.84303	0.864579	10.2054	0.0729084	0.130657	Uncharacterized protein	FGRAMPH1_01G07945	-3.64898	3386.69	262.528	3.95177e-15	4.62803e-14	-1.80815	3867.9	1087.7	8.65191e-05	0.000356658	Uncharacterized protein	FGRAMPH1_01G15517	0.705403	901.573	1486.76	0.316969	0.433162	5.79451	1025	62476.2	3.53956e-20	1.02174e-18	Carboxypeptidase (EC 3.4.16.-)	FGRAMPH1_01G01501	-1.98005	9274.81	2327.73	1.45436e-07	8.42294e-07	-2.3012	10558.5	2117.94	8.34379e-11	9.19988e-10	Ribulose-phosphate 3-epimerase (EC 5.1.3.1)	FGRAMPH1_01G03853	8.97854
FGRAMPH1_01G16067	13.7497	0	2043.23	5.38911e-30	1.50056e-28	NA	0	0	NA	NA	Uncharacterized protein	FGRAMPH1_01G11583	-2.50758	4786.93	833.65	4.71191e-15	5.48132e-14	-1.77224	5460.86	1588.07	3.27671e-09	2.89463e-08	Uncharacterized protein	FGRAMPH1_01G24355	1.96779	77.3542	303.978	1.47872e-09	1.09247e-08	2.67116	88.1189	569.424	3.81671e-20	1.09907e-18	#N/A	FGRAMPH1_01G07643	-1.56957	2506	838.792	0.000116203	0.000430167	-2.47908	2860.67	505.704	8.68419e-11	9.54858e-10	Uncharacterized protein	FGRAMPH1_01G21001	6.15287
FGRAMPH1_01G27877	12.5226	0	681.75	6.13129e-30	1.69944e-28	3.05411	0	4.12261	0.147743	0.234366	Uncharacterized protein	FGRAMPH1_01G03553	-2.45505	3979.26	722.177	7.02767e-15	8.0369e-14	-1.82367	4539.2	1274.26	3.93273e-10	3.99126e-09	Uncharacterized protein	FGRAMPH1_01G16271	NA	0	0	NA	NA	11.6736	0	653.668	3.95151e-20	1.13513e-18	Uncharacterized protein	FGRAMPH1_01G04745	-1.73366	4369.07	1306.13	6.02487e-09	4.15829e-08	-2.15429	4978.13	1108.52	1.12956e-10	1.22497e-09	Uncharacterized protein	FGRAMPH1_01G25557	4.42582
[truncated: 1,099 more rows]
[truncated: 46 more columns]

## Sheet: S14 Fg Secretome genes
Table S14: Predicted F. graminearum effetors. Comparison between FHB and FRR and the in vitro control. Includes predicted gene function (*UniProt, (Consortium, 2018)) and protein **BLAST (Sayers et al., 2020). Gene counts is the average between three biological replicates.
[truncated: 32 more rows]
[truncated: 40 more columns]

[truncated: 1 more sheets: S15 Fg KEGG analysis]
